# Supplementary material for: Exploratory analysis of covariation of microbiota-derived vitamin K and cognition in older adults
Source: Am J Clin Nutr. 2019 Sep 13;110(6):1404–15. doi: 10.1093/ajcn/nqz220 (PMC6885478; doi:10.1093/ajcn/nqz220)
Supplement: nqz220_Supplemental_Files [file nqz220_supplemental_files.zip]

Archive with 3 entries (3 files):
- McCann_etal_Supplemental_Text.docx
- McCann_etal_Supplemental_Figs.pdf
- McCann_etal_Supplemental_Tables.xlsx
