# Supplementary material for: Exploratory analysis of covariation of microbiota-derived vitamin K and cognition in older adults
Source: Am J Clin Nutr. 2019 Sep 13;110(6):1404–15. doi: 10.1093/ajcn/nqz220 (PMC6885478; doi:10.1093/ajcn/nqz220)
Supplement: nqz220_Supplemental_Files [file nqz220_supplemental_files.zip › McCann_etal_Supplemental_Tables.xlsx]

## Sheet: list
Online Supporting Material
Exploratory analysis of covariation of microbiota-derived vitamin K and cognition in older adults
Angela McCann, Ian B. Jeffery, Bouchra Ouliass, Guylaine Ferland, Xueyen Fu, Sarah L. Booth, Tam T. T. Tran, Paul W. O’Toole, Eibhlís M. O’ Connor
Supplemental Tables
Supplemental Table 1. Profile of the abundance of all MK producing genes in each individual
Supplemental Table 2. Table of Vitamin K abundance values by cluster
Supplemental Table 3. MK isoform concentrations from 74 feacel samples
Supplemental Table 4. Principal component analysis (PCA) and non-negative matrix factorisation (NMF) scores based on log10 normalised concentrations of 10 MK isoforms from faecal samples.
Supplemental Table 5. Principal Coordinates Analysis (PCoA) and non-negative matrix factorisation (NMF) scores from the abundance of MK genes in the 74 elderly samples
Supplemental Table 6. Regression results to test which axis among the first 10 axes from the PCoA and NMF exerted significant effects over MMSE
Supplemental Table 7. Characteristics of study participants organised by Vitamin K abundance clusters
Supplemental Table 8. Unadjusted individual Poisson regression tests of associations between individual variables and no. of MMSE errors
Supplemental Table 9. Poisson regression tests of associations between Vitamin K abundance clusters and no. of MMSE errors after adjusting for the clusters inferred from all confounding factors
Supplemental Table 10. Spearman correlation coefficients between MK isoforms
Supplemental Table 11. Steps of the MK pathway and their abudance in each of the samples
Supplemental Table 12. Genus level differential abundance across clusters

## Sheet: TableS1
Online Supporting Material
Supplemental Table 1. Profile of the abundance of all MK producing genes in each individual
Gene	EM142_T3	EM305	EM326	EM337	EM209	EM126_T3	EM316_T3	EM272	EM409	EM029	EM370	EM030	EM416	EM033	EM354	EM021	EM208	EM275	EM242	EM221	EM227	EM136	EM183_T6	EM188_T6	EM301_T3	EM138	EM274	EM236	EM156_T3	EM211_T6	SP002	EM189_T3	EM196_T6	EM185_T3	EM271	EM054	EM206_T6	EM229	EM252_T3	EM269	EM273	EM277	EM278	EM362_T3	EM062	EM055	EM058	EM060	EM268
371t3_44776_>rmr:Rmar_2332_ubiquinone/menaquinone_biosynthesis_methyltransferase;_K03183_ubiquinone/menaquinone_biosynthesis_methyltransferase_[EC:2.1.1.163_2.1.1.-]	1	64	92	4	141	0	3	57	1	168	75	113	78	106	140	3	0	4	7	12	0	201	155	0	128	26	57	38	0	124	0	36	77	183	43	132	97	2	57	12	57	5	22	2	20	31	5	65	117
51T6_23848_>bvu:BVU_2542_ubiE;_ubiquinone/menaquinone_biosynthesis_methyltransferase;_K03183_ubiquinone/menaquinone_biosynthesis_methyltransferase_[EC:2.1.1.163_2.1.1.-]	1	57	30	60	495	562	492	827	888	864	275	671	227	569	577	18	481	428	961	2476	298	463	112	0	287	239	289	15	0	138	1151	621	759	798	107	2178	1052	263	678	1396	192	281	71	746	556	327	582	551	465
RBB169_23689_>bhl:Bache_3267_1,4-dihydroxy-2-naphtoate_prenyltransferase_(EC:2.5.1.-);_K02548_1,4-dihydroxy-2-naphthoate_octaprenyltransferase_[EC:2.5.1.74_2.5.1.-]	311	119	65	38	167	1541	485	1049	932	1056	524	823	1068	1456	1142	13	2	876	1857	269	2125	1154	226	963	544	514	53	541	511	52	1127	462	785	0	671	202	1208	318	658	616	281	51	83	492	299	8	138	770	1
EM025T0_73606_>bvu:BVU_1640_1,4-dihydroxy-2-naphthoate_octaprenyltransferase;_K02548_1,4-dihydroxy-2-naphthoate_octaprenyltransferase_[EC:2.5.1.74_2.5.1.-]	0	90	303	1	439	0	0	263	2	359	317	303	232	416	499	4	0	0	6	51	0	709	467	0	443	115	186	119	0	320	0	100	219	484	107	304	276	0	431	56	278	0	141	0	137	112	0	543	418
EM214T0_83657_>bhl:Bache_1415_demethylmenaquinone_methyltransferase_(EC:2.1.1.-);_K03183_ubiquinone/menaquinone_biosynthesis_methyltransferase_[EC:2.1.1.163_2.1.1.-]	288	166	50	25	138	976	224	746	571	704	24	41	0	892	12	13	4	613	0	246	1419	582	55	0	294	235	43	404	355	42	922	332	651	0	439	140	0	351	0	501	203	171	27	478	232	6	131	592	0
190T0_38180_>bth:BT_4702_naphthoate_synthase_(EC:4.1.3.36);_K01661_naphthoate_synthase_[EC:4.1.3.36]	370	58	24	0	0	0	56	0	10	0	2	48	88	43	17	1	0	13	0	19	79	36	6	0	4	8	2	35	0	7	130	0	7	22	5	0	2	21	72	19	18	35	14	14	16	0	8	14	0
53T6_16521_>bvu:BVU_1640_1,4-dihydroxy-2-naphthoate_octaprenyltransferase;_K02548_1,4-dihydroxy-2-naphthoate_octaprenyltransferase_[EC:2.5.1.74_2.5.1.-]	0	30	43	43	610	574	702	666	918	1055	338	719	167	552	523	25	420	485	1195	3194	255	441	93	0	277	231	331	29	2	160	1098	682	841	871	153	2737	1372	290	769	1756	195	318	83	776	634	337	682	642	416
190T0_39493_>osp:Odosp_0149_ubiquinone/menaquinone_biosynthesis_methyltransferase_UbiE;_K03183_ubiquinone/menaquinone_biosynthesis_methyltransferase_[EC:2.1.1.163_2.1.1.-]	0	14	13	3	8	0	27	29	26	15	16	18	23	7	10	5	0	29	19	7	0	22	11	0	20	63	12	0	0	33	0	0	18	19	2	1	13	13	19	3	15	55	10	13	11	3	25	7	0
58T0_44823_>bvu:BVU_2417_naphthoate_synthase_(EC:4.1.3.36);_K01661_naphthoate_synthase_[EC:4.1.3.36]	0	10	6	16	195	159	177	183	397	442	144	124	42	142	103	9	112	92	407	802	41	153	18	0	120	121	121	7	0	57	206	186	344	242	25	1368	464	162	260	547	51	90	27	175	250	133	345	187	104
EM419T6_65455_>bth:BT_4700_isochorismate_synthase_EntC;_K02361_isochorismate_synthase_[EC:5.4.4.2]	289	157	8	0	0	0	82	0	3	2	0	32	85	123	44	2	0	15	0	21	121	58	11	0	15	23	6	15	0	8	199	0	12	33	14	0	0	5	139	51	34	73	21	38	23	2	21	8	0
EM109T6_73098_>bvu:BVU_2418_2-oxoglutarate_decarboxylase;_K02551_2-succinyl-5-enolpyruvyl-6-hydroxy-3-cyclohexene-1-carboxylate_synthase_[EC:2.2.1.9]	0	52	81	87	1012	1005	1025	1064	1785	1684	569	1194	281	1139	737	51	660	828	1881	4853	312	774	155	0	518	364	518	45	0	312	1449	1105	1364	1490	215	4408	2221	529	1013	2694	261	383	107	964	1039	575	1173	1237	656
284t0_23122_>pdi:BDI_1135_isochorismate_synthase;_K02361_isochorismate_synthase_[EC:5.4.4.2]	0	14	62	3	7	20	17	0	50	33	14	7	90	31	163	4	164	22	71	21	370	0	33	324	29	11	2	405	36	104	119	71	189	93	3	36	108	0	0	50	5	54	46	9	14	11	39	11	0
27T0_2790_>osp:Odosp_0974_O-succinylbenzoate--CoA_ligase_(EC:6.2.1.26)	321	0	21	0	0	0	2	1	976	973	1	0	0	31	0	2	1	9	0	363	0	817	1	955	526	0	50	1	135	3	0	0	38	0	5	1	0	0	1	0	1	0	2	0	0	0	0	0	0
163T0_37552_>pdi:BDI_1137_naphthoate_synthase_(EC:4.1.3.36);_K01661_naphthoate_synthase_[EC:4.1.3.36]	0	0	0	24	13	29	8	0	19	60	82	67	3	0	0	3	0	8	23	15	342	11	0	0	12	51	10	26	15	2	0	0	17	0	8	18	21	0	0	10	4	50	0	13	7	4	20	4	0
903_96874_>bvu:BVU_2415_putative_O-succinylbenzoate--CoA_ligase;_K01911_O-succinylbenzoic_acid--CoA_ligase_[EC:6.2.1.26]	0	18	27	28	449	420	373	292	724	705	213	550	80	458	219	20	190	329	857	1894	94	249	68	0	222	133	241	14	0	91	392	490	660	391	68	1879	852	195	375	1032	82	221	41	260	409	236	401	484	183
58T0_2724_>dal:Dalk_4497_1,4-dihydroxy-2-naphthoate_octaprenyltransferase;_K02548_1,4-dihydroxy-2-naphthoate_octaprenyltransferase_[EC:2.5.1.74_2.5.1.-]	307	212	79	39	126	1532	376	933	763	828	635	768	1022	1111	1033	17	1	779	1700	243	2172	894	192	847	411	402	56	439	458	43	1010	422	728	0	533	145	964	501	652	657	281	477	88	459	292	13	168	715	2
504_20897_>bth:BT_4704_O-succinylbenzoic_acid--CoA_ligase;_K01911_O-succinylbenzoic_acid--CoA_ligase_[EC:6.2.1.26]	708	152	16	0	0	0	74	0	16	0	0	95	94	83	32	4	0	14	0	32	130	54	6	0	6	20	16	48	0	6	170	0	19	25	21	0	1	10	111	45	22	34	31	22	55	4	15	9	0
376T3_480_>bth:BT_4701_2-oxoglutarate_decarboxylase_and_2-succinyl-6-hydroxy-2,4-cyclohexadiene-1-carboxylate_synthase;_K02551_2-succinyl-5-enolpyruvyl-6-hydroxy-3-cyclohexene-1-carboxylate_synthase_[EC:2.2.1.9]	879	180	44	0	0	0	123	0	8	4	0	130	156	108	39	2	0	38	0	22	169	95	18	0	11	25	9	57	0	7	212	0	14	62	16	0	0	29	158	59	61	92	30	48	48	6	11	7	0
EM191_4104_>pdi:BDI_1139_putative_O-succinylbenzoate--CoA_ligase;_K01911_O-succinylbenzoic_acid--CoA_ligase_[EC:6.2.1.26]	0	0	53	0	0	0	0	1	29	0	0	2	119	7	31	0	2	4	3	5	89	0	19	319	2	0	0	107	0	0	182	23	64	63	15	5	2	0	0	2	6	5	50	0	1	1	0	1	0
70T0_77962_>osp:Odosp_0381_isochorismate_synthase_(EC:5.4.4.2);_K02361_isochorismate_synthase_[EC:5.4.4.2]	0	8	1	0	5	0	34	11	9	13	10	21	44	23	11	2	0	4	27	10	0	6	0	0	21	36	18	0	0	32	0	0	5	25	3	6	4	15	27	4	29	30	18	7	12	0	9	5	2
508_40411_>bfs:BF0839_ubiE;_ubiquinone/menaquinone_biosynthesis_methyltransferase;_K03183_ubiquinone/menaquinone_biosynthesis_methyltransferase_[EC:2.1.1.163_2.1.1.-]	0	4	0	0	0	0	38	0	0	3	0	18	214	11	65	0	1	9	0	0	0	61	42	386	0	30	4	165	165	30	61	0	0	26	0	2	0	19	20	0	0	35	0	32	0	0	0	0	0
136t0_23199_>tep:TepRe1_0329_type_11_methyltransferase;_K03183_ubiquinone/menaquinone_biosynthesis_methyltransferase_[EC:2.1.1.163_2.1.1.-]	37	4	69	4	60	0	47	68	78	25	166	84	11	17	42	2	0	93	45	15	0	162	12	0	1	106	7	0	0	109	0	0	111	0	24	16	15	111	139	4	42	4	39	130	41	45	196	67	0
53T6_10443_>pdi:BDI_1553_1,4-dihydroxy-2-naphthoate_octaprenyltransferase;_K02548_1,4-dihydroxy-2-naphthoate_octaprenyltransferase_[EC:2.5.1.74_2.5.1.-]	0	54	79	7	6	40	2	0	8	77	33	9	69	33	221	1	78	22	39	50	506	7	81	450	58	27	6	589	13	121	158	87	208	130	1	44	178	0	0	80	7	3	4	33	23	43	145	9	2
405T6_10503_>rmr:Rmar_2332_ubiquinone/menaquinone_biosynthesis_methyltransferase;_K03183_ubiquinone/menaquinone_biosynthesis_methyltransferase_[EC:2.1.1.163_2.1.1.-]	0	0	4	0	14	0	235	287	0	13	4	5	48	24	33	0	0	50	28	3	53	9	377	203	1	2	0	0	187	21	20	0	665	9	2	34	2	2	0	0	5	0	1	2	0	1	66	0	129
264T3_7549_>pdi:BDI_1988_ubiE;_ubiquinone/menaquinone_biosynthesis_methyltransferase;_K03183_ubiquinone/menaquinone_biosynthesis_methyltransferase_[EC:2.1.1.163_2.1.1.-]	0	37	23	5	14	39	38	2	38	51	13	11	22	55	173	3	427	25	207	96	180	8	48	60	32	11	6	66	75	130	17	8	46	100	3	29	176	0	0	93	3	38	44	15	16	6	63	24	0
EM75T6_18266_>bth:BT_4702_naphthoate_synthase_(EC:4.1.3.36);_K01661_naphthoate_synthase_[EC:4.1.3.36]	2	9	8	7	6	265	2	239	48	7	0	66	363	17	2	0	541	73	152	216	0	4	0	56	0	182	10	187	17	8	123	2	0	273	18	2	259	274	405	21	9	55	23	2	88	0	0	4	0
EM024T0_35052_>bvu:BVU_2419_isochorismate_synthase_EntC;_K02361_isochorismate_synthase_[EC:5.4.4.2]	0	45	59	51	650	719	669	1024	1147	1135	297	830	212	716	672	34	751	515	1116	2825	244	606	99	0	345	263	402	37	0	190	1250	843	944	1080	142	2720	1554	365	787	1754	242	261	82	796	677	361	728	812	535
903_12130_>pdi:BDI_1553_1,4-dihydroxy-2-naphthoate_octaprenyltransferase;_K02548_1,4-dihydroxy-2-naphthoate_octaprenyltransferase_[EC:2.5.1.74_2.5.1.-]	4	0	8	4	7	0	13	17	3	5	7	11	3	1	4	0	0	23	8	2	0	13	1	0	0	8	0	0	0	5	0	0	7	0	1	0	1	12	7	0	2	1	6	3	2	3	17	1	0
252T3_112574_>osp:Odosp_0385_AMP-dependent_synthetase_and_ligase;_K01911_O-succinylbenzoic_acid--CoA_ligase_[EC:6.2.1.26]	0	57	8	4	33	0	21	69	29	13	21	11	71	21	43	3	0	18	14	4	0	14	3	0	15	175	26	0	0	25	0	0	28	95	13	3	15	33	101	2	39	15	26	25	5	11	66	10	0
179t0_10955_>pdi:BDI_1139_putative_O-succinylbenzoate--CoA_ligase;_K01911_O-succinylbenzoic_acid--CoA_ligase_[EC:6.2.1.26]	0	21	35	65	31	47	22	0	72	150	161	133	19	10	0	1	0	48	45	138	515	118	15	4	19	99	24	46	117	51	0	0	172	2	19	101	75	0	0	36	9	52	13	29	20	31	53	32	0
EM75T6_2280_>bfs:BF1303_menB;_naphthoate_synthase_(EC:4.1.3.36);_K01661_naphthoate_synthase_[EC:4.1.3.36]	0	4	0	0	0	0	41	0	0	3	0	25	290	37	63	0	0	0	0	0	0	50	23	523	0	46	4	144	231	22	39	0	0	12	0	0	0	20	21	0	0	23	0	38	4	0	5	0	0
>eok:G2583_4633__ubiE;_ubiquinone/menaquinone_biosynthesis_methyltransferase_UbiE;_K03183_ubiquinone/menaquinone_biosynthesis_methyltransferase_[EC:2.1.1.163_2.1.1.-]	1	15	0	0	0	0	0	0	0	0	179	1	3	2	0	0	0	11	6	0	0	274	3	20	2	0	0	25	30	1	7	0	0	0	0	91	0	1	2	0	0	4	0	0	0	0	0	0	1
EM282T0_96180_>osp:Odosp_0382_2-succinyl-5-enolpyruvyl-6-hydroxy-3-cyclohexene_-1-carboxylatesynthase;_K02551_2-succinyl-5-enolpyruvyl-6-hydroxy-3-cyclohexene-1-carboxylate_synthase_[EC:2.2.1.9]	0	41	9	0	28	0	45	54	47	9	83	28	47	40	44	5	0	14	20	18	0	39	19	0	13	148	20	0	0	63	0	0	20	71	12	8	11	57	105	7	38	86	46	50	17	1	63	20	0
249T0_5174_>pdi:BDI_1137_naphthoate_synthase_(EC:4.1.3.36);_K01661_naphthoate_synthase_[EC:4.1.3.36]	0	23	1	2	9	26	30	0	2	32	15	12	8	57	3	0	446	0	148	63	12	6	3	9	0	24	2	11	53	97	3	1	7	3	0	2	172	0	0	80	0	1	1	14	1	19	97	31	0
57T6_25279_>bth:BT_4704_O-succinylbenzoic_acid--CoA_ligase;_K01911_O-succinylbenzoic_acid--CoA_ligase_[EC:6.2.1.26]	57	206	4	13	17	1051	66	416	48	131	5	126	650	7	7	3	637	112	288	308	3	10	5	20	13	280	16	20	833	2	48	66	1	548	21	7	448	132	572	258	16	76	58	59	287	16	2	287	0
264T0_61567_>osp:Odosp_0385_AMP-dependent_synthetase_and_ligase;_K01911_O-succinylbenzoic_acid--CoA_ligase_[EC:6.2.1.26]	100	13	167	28	117	0	185	164	196	46	362	174	20	62	80	2	0	295	118	67	1	337	15	0	7	277	16	0	0	290	0	0	170	3	39	39	25	227	214	15	140	12	120	336	101	119	451	142	2
815_21354_>bde:BDP_1868_menD;_2-succinyl-6-hydroxy-2,4-cyclohexadiene-1-carboxylate_synthase_(EC:4.1.1.71);_K02551_2-succinyl-5-enolpyruvyl-6-hydroxy-3-cyclohexene-1-carboxylate_synthase_[EC:2.2.1.9]	0	63	16	0	0	0	0	0	0	1567	0	0	0	12	0	14	0	0	802	0	0	0	0	0	0	0	0	0	0	0	0	0	0	0	49	0	578	0	0	1	0	85	0	0	0	0	0	127	0
EM109T6_7818_>bth:BT_4216_ubiE;_ubiquinone/menaquinone_biosynthesis_methyltransferase;_K03183_ubiquinone/menaquinone_biosynthesis_methyltransferase_[EC:2.1.1.163_2.1.1.-]	532	155	2	11	6	642	64	137	71	81	0	168	378	17	3	0	331	41	229	187	2	7	4	47	12	104	13	216	511	4	115	40	0	215	8	1	208	188	344	144	8	37	17	46	69	9	18	188	3
394T3_19181_>bth:BT_4216_ubiE;_ubiquinone/menaquinone_biosynthesis_methyltransferase;_K03183_ubiquinone/menaquinone_biosynthesis_methyltransferase_[EC:2.1.1.163_2.1.1.-]	190	59	4	0	0	0	93	0	2	0	0	20	34	38	24	0	0	2	4	20	113	56	6	0	8	12	0	2	0	2	175	0	10	15	15	0	3	13	104	23	31	30	14	10	40	3	15	1	0
179t0_42683_>bvu:BVU_1640_1,4-dihydroxy-2-naphthoate_octaprenyltransferase;_K02548_1,4-dihydroxy-2-naphthoate_octaprenyltransferase_[EC:2.5.1.74_2.5.1.-]	0	1	2	2	13	0	712	446	7	32	22	20	174	142	54	0	0	86	47	0	82	69	1206	805	16	17	0	6	553	73	102	0	2181	60	3	124	15	6	0	4	12	0	1	20	0	2	258	0	211
394T3_2132_>bhl:Bache_1415_demethylmenaquinone_methyltransferase_(EC:2.1.1.-);_K03183_ubiquinone/menaquinone_biosynthesis_methyltransferase_[EC:2.1.1.163_2.1.1.-]	0	0	16	0	0	40	9	0	2	14	309	451	520	15	597	0	0	1	1123	0	40	147	68	453	0	13	0	1	43	0	2	0	0	0	38	0	584	0	403	2	0	17	21	0	0	0	0	0	0
Sample-518gene_id_15406_>osp:Odosp_0974_O-succinylbenzoate--CoA_ligase_(EC:6.2.1.26)	0	0	2	0	2	0	0	0	0	1	1014	0	0	0	1805	0	0	0	0	0	0	338	0	0	0	0	0	0	0	0	0	0	0	0	108	0	0	0	0	0	0	0	0	0	0	0	0	0	0
EM381T6_4181_>bth:BT_4704_O-succinylbenzoic_acid--CoA_ligase;_K01911_O-succinylbenzoic_acid--CoA_ligase_[EC:6.2.1.26]	0	54	0	0	1	0	282	3	35	0	161	0	2	2	26	14	0	0	0	0	0	51	143	0	6	0	0	0	0	0	1038	0	21	0	0	0	0	0	0	415	0	0	0	0	0	0	43	86	0
206T6_8203_>bth:BT_4701_2-oxoglutarate_decarboxylase_and_2-succinyl-6-hydroxy-2,4-cyclohexadiene-1-carboxylate_synthase;_K02551_2-succinyl-5-enolpyruvyl-6-hydroxy-3-cyclohexene-1-carboxylate_synthase_[EC:2.2.1.9]	0	70	4	3	14	397	0	346	45	10	0	100	649	16	8	0	746	111	83	404	0	2	0	54	4	272	4	180	40	4	166	52	0	468	2	0	473	330	619	39	26	71	60	6	56	0	0	6	0
371t3_122722_>osp:Odosp_0383_naphthoate_synthase_(EC:4.1.3.36);_K01661_naphthoate_synthase_[EC:4.1.3.36]	0	21	9	0	8	0	50	22	22	14	34	12	51	15	13	12	0	14	16	4	0	17	15	0	35	108	17	0	0	50	0	0	27	44	10	22	17	20	21	3	21	81	34	20	2	3	16	29	0
163T0_10014_>osp:Odosp_0974_O-succinylbenzoate--CoA_ligase_(EC:6.2.1.26)	0	0	0	0	0	0	0	0	146	0	0	0	0	0	0	0	0	0	0	0	1428	0	2	0	0	0	0	0	0	0	0	199	76	361	31	0	0	0	0	0	0	204	182	0	0	78	0	0	0
298T0_42626_>bth:BT_4701_2-oxoglutarate_decarboxylase_and_2-succinyl-6-hydroxy-2,4-cyclohexadiene-1-carboxylate_synthase;_K02551_2-succinyl-5-enolpyruvyl-6-hydroxy-3-cyclohexene-1-carboxylate_synthase_[EC:2.2.1.9]	0	51	12	12	4	0	558	2	42	200	138	3	0	61	19	4	0	0	2	0	0	21	175	671	6	0	67	0	1318	14	1342	4	36	0	0	425	0	0	0	966	30	0	0	88	0	11	19	133	0
179t0_18431_>pdi:BDI_1553_1,4-dihydroxy-2-naphthoate_octaprenyltransferase;_K02548_1,4-dihydroxy-2-naphthoate_octaprenyltransferase_[EC:2.5.1.74_2.5.1.-]	0	14	36	41	27	107	29	0	156	99	115	95	15	5	0	9	0	37	40	103	309	78	6	2	30	127	33	22	101	52	0	0	100	0	48	57	106	0	0	19	10	29	22	70	35	13	70	50	0
264T3_62803_>osp:Odosp_0383_naphthoate_synthase_(EC:4.1.3.36);_K01661_naphthoate_synthase_[EC:4.1.3.36]	51	1	55	4	46	0	73	98	89	20	167	63	9	29	83	1	0	106	35	14	1	156	15	0	5	135	8	0	0	125	0	0	69	0	22	15	3	108	121	12	67	16	52	137	42	42	235	61	0
206T6_8204_>bth:BT_4700_isochorismate_synthase_EntC;_K02361_isochorismate_synthase_[EC:5.4.4.2]	0	220	4	0	9	248	0	309	5	11	0	7	615	2	0	1	604	101	17	262	1	0	2	7	2	193	2	26	3	14	12	0	0	372	0	0	357	16	492	11	18	84	37	2	8	0	0	1	0
119t6_56772_>ecl:EcolC_3051_isochorismate_synthase;_K02361_isochorismate_synthase_[EC:5.4.4.2]	0	1	0	0	0	0	0	0	0	0	83	6	0	0	2	0	0	1	8	0	0	29	0	7	0	0	0	2	9	0	0	0	0	4	0	115	0	0	0	0	0	0	0	0	0	0	0	0	0
EM025T0_83299_>bvu:BVU_1640_1,4-dihydroxy-2-naphthoate_octaprenyltransferase;_K02548_1,4-dihydroxy-2-naphthoate_octaprenyltransferase_[EC:2.5.1.74_2.5.1.-]	0	0	10	12	0	0	45	0	59	28	0	0	0	115	0	21	0	0	173	225	0	24	14	0	2	0	22	0	22	13	0	0	0	0	19	0	42	0	0	140	60	46	53	0	0	0	0	92	0
107T3_88732_>pdi:BDI_1135_isochorismate_synthase;_K02361_isochorismate_synthase_[EC:5.4.4.2]	0	14	29	31	1	8	9	6	8	154	194	137	2	0	1	0	0	20	16	83	673	66	4	2	15	45	1	20	57	48	0	0	70	4	5	38	29	0	2	17	10	70	6	8	69	8	8	21	0
EM137T6_52958_>bhl:Bache_1415_demethylmenaquinone_methyltransferase_(EC:2.1.1.-);_K03183_ubiquinone/menaquinone_biosynthesis_methyltransferase_[EC:2.1.1.163_2.1.1.-]	0	0	8	3	0	0	28	0	19	14	0	0	0	82	0	35	0	0	119	107	0	26	14	0	0	0	39	0	27	16	0	0	0	0	26	0	32	0	0	68	42	109	28	0	0	0	0	177	0
EM259T0_1600_>pdi:BDI_1553_1,4-dihydroxy-2-naphthoate_octaprenyltransferase;_K02548_1,4-dihydroxy-2-naphthoate_octaprenyltransferase_[EC:2.5.1.74_2.5.1.-]	23	0	25	0	17	0	37	34	29	5	92	32	2	10	20	0	0	61	28	11	0	82	10	0	0	48	2	0	0	47	0	0	42	0	12	18	3	45	71	6	41	10	6	77	31	23	67	37	0
EM230T0_89700_>bfs:BF3503_putative_prenyltransferase;_K02548_1,4-dihydroxy-2-naphthoate_octaprenyltransferase_[EC:2.5.1.74_2.5.1.-]	404	150	26	0	0	0	119	0	6	6	0	91	148	115	36	2	0	30	0	8	88	55	19	1	6	16	0	31	0	7	124	0	13	55	6	0	6	25	145	48	39	38	18	32	33	0	14	9	0
814_31657_>tbe:Trebr_0443_thiamine_pyrophosphate_TPP-binding_domain-containing_protein;_K02551_2-succinyl-5-enolpyruvyl-6-hydroxy-3-cyclohexene-1-carboxylate_synthase_[EC:2.2.1.9]	4	2	5	98	0	0	1	0	0	156	0	244	0	0	0	0	0	0	735	0	2	195	0	0	73	45	0	0	0	10	0	0	0	0	0	2	624	0	0	0	49	0	0	0	1	0	0	0	0
279t3_22965_>bhl:Bache_1415_demethylmenaquinone_methyltransferase_(EC:2.1.1.-);_K03183_ubiquinone/menaquinone_biosynthesis_methyltransferase_[EC:2.1.1.163_2.1.1.-]	19	15	114	21	65	0	87	64	106	32	249	77	10	28	56	1	0	172	65	10	2	237	17	0	2	176	3	0	0	125	0	0	83	0	19	36	13	130	157	15	50	6	75	264	81	45	315	107	0
801_74928_>fba:FIC_00514_ubiquinone/menaquinone_biosynthesis_methyltransferase_UbiE/COQ5_(EC:2.1.1.-);_K03183_ubiquinone/menaquinone_biosynthesis_methyltransferase_[EC:2.1.1.163_2.1.1.-]	19	0	13	0	20	0	3	69	0	84	7	114	12	109	158	4	0	16	6	8	17	113	19	0	62	168	10	39	0	222	0	116	84	0	56	34	2	0	26	4	30	0	8	4	6	4	252	24	82
163T0_11884_>bth:BT_4702_naphthoate_synthase_(EC:4.1.3.36);_K01661_naphthoate_synthase_[EC:4.1.3.36]	0	1	0	28	0	0	0	0	0	85	0	84	0	0	0	0	0	0	210	0	0	58	0	0	28	22	0	0	0	4	0	0	0	0	0	0	221	0	0	0	6	0	0	0	0	0	0	0	0
298T0_22898_>pdi:BDI_1988_ubiE;_ubiquinone/menaquinone_biosynthesis_methyltransferase;_K03183_ubiquinone/menaquinone_biosynthesis_methyltransferase_[EC:2.1.1.163_2.1.1.-]	0	10	21	38	22	51	31	0	78	81	79	74	10	2	0	5	0	22	56	59	320	59	3	1	13	66	19	14	53	18	0	0	90	0	25	62	29	0	0	12	4	15	6	48	32	6	50	15	0
EM381T6_2603_>bth:BT_4702_naphthoate_synthase_(EC:4.1.3.36);_K01661_naphthoate_synthase_[EC:4.1.3.36]	0	442	3	0	19	0	0	0	81	0	0	0	0	23	0	3	0	0	0	0	0	0	30	0	12	326	2	157	0	0	0	0	0	0	0	0	0	0	0	0	90	0	54	0	0	10	390	3	0
298T0_43823_>pdi:BDI_1136_2-oxoglutarate_decarboxylase_and_2-succinyl-6-hydroxy-2,4-cyclohexadiene-1-carboxylate_synthase;_K02551_2-succinyl-5-enolpyruvyl-6-hydroxy-3-cyclohexene-1-carboxylate_synthase_[EC:2.2.1.9]	0	24	47	93	34	198	52	0	191	235	277	182	28	6	0	8	0	60	82	168	825	152	8	0	29	171	60	51	167	77	0	0	243	0	81	129	116	0	0	38	8	97	18	95	60	16	128	72	1
298T0_39553_>bfs:BF3503_putative_prenyltransferase;_K02548_1,4-dihydroxy-2-naphthoate_octaprenyltransferase_[EC:2.5.1.74_2.5.1.-]	2	33	4	0	3	2	187	1	20	0	87	2	1	96	25	3	0	10	0	0	0	54	60	537	3	0	23	0	2	8	728	0	24	2	0	208	0	1	0	329	22	0	0	0	0	11	34	65	0
57T6_2151_>bfs:BF3503_putative_prenyltransferase;_K02548_1,4-dihydroxy-2-naphthoate_octaprenyltransferase_[EC:2.5.1.74_2.5.1.-]	829	158	8	21	17	848	70	254	98	114	2	275	553	35	4	0	397	89	342	202	0	7	9	55	7	152	36	334	574	7	166	60	0	329	18	0	253	188	451	207	16	63	31	25	182	20	42	254	0
409T0_46846_>hmr:Hipma_1648_O-succinylbenzoate--CoA_ligase_(EC:6.2.1.26)	0	0	0	708	0	0	0	0	122	2	328	0	108	0	0	19	0	1	0	0	0	0	84	0	0	0	0	86	0	0	0	0	0	229	0	0	0	0	0	155	0	0	0	0	0	0	0	0	0
>ecy:ECSE_4121__ubiE;_ubiquinone/menaquinone_biosynthesis_methyltransferase;_K03183_ubiquinone/menaquinone_biosynthesis_methyltransferase_[EC:2.1.1.163_2.1.1.-]	0	4	1	1	0	0	0	0	0	0	118	5	2	2	0	0	0	4	1	0	3	151	2	4	5	0	3	13	46	5	7	0	2	2	0	121	0	1	0	0	0	1	0	0	0	2	0	0	0
EM227_2301_>pdi:BDI_1136_2-oxoglutarate_decarboxylase_and_2-succinyl-6-hydroxy-2,4-cyclohexadiene-1-carboxylate_synthase;_K02551_2-succinyl-5-enolpyruvyl-6-hydroxy-3-cyclohexene-1-carboxylate_synthase_[EC:2.2.1.9]	0	1	53	2	2	4	6	0	37	32	2	2	70	2	130	4	11	11	10	0	480	0	52	267	37	0	0	523	6	10	99	82	256	60	2	42	16	0	0	5	4	32	36	0	16	0	11	4	0
508_25094_>bsa:Bacsa_0143_ubiquinone/menaquinone_biosynthesis_methyltransferase_UbiE;_K03183_ubiquinone/menaquinone_biosynthesis_methyltransferase_[EC:2.1.1.163_2.1.1.-]	0	0	0	0	0	0	0	0	0	0	0	0	0	0	0	0	0	0	0	0	0	0	0	0	22	0	0	0	0	0	0	0	48	0	0	0	0	0	0	0	18	0	0	0	0	0	0	0	0
>ecq:ECED1_4537__ubiE;_ubiquinone/menaquinone_biosynthesis_methyltransferase;_K03183_ubiquinone/menaquinone_biosynthesis_methyltransferase_[EC:2.1.1.163_2.1.1.-]	0	55	1	18	0	2	0	0	0	0	56	0	34	28	0	0	0	66	0	0	0	89	2	71	0	0	0	53	84	10	11	0	9	2	0	74	3	0	0	0	0	9	0	0	1	0	0	0	0
EM338_143122_>bsa:Bacsa_0280_thiamine_pyrophosphate_TPP-binding_domain-containing_protein;_K02551_2-succinyl-5-enolpyruvyl-6-hydroxy-3-cyclohexene-1-carboxylate_synthase_[EC:2.2.1.9]	0	2	38	0	0	0	0	1	31	0	0	0	0	129	0	0	0	0	0	195	0	0	0	617	0	45	0	0	0	0	0	0	0	0	1	0	0	0	0	0	0	36	25	0	0	0	0	0	0
51T6_40512_>bth:BT_4704_O-succinylbenzoic_acid--CoA_ligase;_K01911_O-succinylbenzoic_acid--CoA_ligase_[EC:6.2.1.26]	0	1	8	0	0	17	2	0	13	8	5	0	0	56	0	0	0	0	1	0	0	50	0	955	0	0	61	4	14	24	2	0	8	0	8	298	0	47	13	8	37	0	0	0	3	17	0	5	0
157T3_66343_>bth:BT_4702_naphthoate_synthase_(EC:4.1.3.36);_K01661_naphthoate_synthase_[EC:4.1.3.36]	4	145	2	0	5	37	212	1	24	0	128	2	0	73	12	5	0	5	0	0	0	42	68	441	2	0	21	0	3	6	684	46	13	0	0	172	0	0	0	269	4	0	0	0	7	5	28	65	0
433T0_11991_>bhl:Bache_3267_1,4-dihydroxy-2-naphtoate_prenyltransferase_(EC:2.5.1.-);_K02548_1,4-dihydroxy-2-naphthoate_octaprenyltransferase_[EC:2.5.1.74_2.5.1.-]	0	4	1	23	137	245	0	0	811	2	0	313	0	637	196	0	0	0	0	487	0	57	0	2	79	0	114	0	0	30	2	0	0	0	0	18	0	0	329	203	0	26	150	0	0	0	0	271	0
>ecl:EcolC_4088__1,4-dihydroxy-2-naphthoate_octaprenyltransferase;_K02548_1,4-dihydroxy-2-naphthoate_octaprenyltransferase_[EC:2.5.1.74_2.5.1.-]	0	0	0	0	0	0	0	0	0	0	6	0	0	0	2	0	0	1	2	0	0	283	0	0	0	0	0	1	2	0	1	0	1	0	0	57	0	1	0	0	0	0	0	0	0	0	0	0	0
53T6_13247_>teq:TEQUI_0861_ubiquinone/menaquinone_biosynthesis_methyltransferase_UbiE_(EC:2.1.1.-);_K03183_ubiquinone/menaquinone_biosynthesis_methyltransferase_[EC:2.1.1.163_2.1.1.-]	0	0	0	0	0	0	0	30	0	0	6	19	0	10	19	1	239	0	0	0	0	10	5	0	0	23	0	0	4	2	0	0	0	0	14	1	2	0	0	1	6	0	0	37	0	0	0	0	0
EM134T6_135158_>bfs:BF3503_putative_prenyltransferase;_K02548_1,4-dihydroxy-2-naphthoate_octaprenyltransferase_[EC:2.5.1.74_2.5.1.-]	0	2	0	8	0	0	0	0	0	61	0	82	0	0	0	0	0	0	223	2	0	53	0	0	20	22	0	0	0	7	0	0	0	0	0	0	158	0	0	0	23	0	0	0	0	0	0	0	1
EM419T6_23975_>bth:BT_4702_naphthoate_synthase_(EC:4.1.3.36);_K01661_naphthoate_synthase_[EC:4.1.3.36]	0	0	145	196	9	0	136	0	32	90	178	0	77	47	0	7	0	39	7	276	38	0	23	0	94	175	73	22	0	110	0	0	180	102	47	42	46	0	0	81	3	294	0	0	0	31	97	73	0
51T6_38884_>bth:BT_4216_ubiE;_ubiquinone/menaquinone_biosynthesis_methyltransferase;_K03183_ubiquinone/menaquinone_biosynthesis_methyltransferase_[EC:2.1.1.163_2.1.1.-]	60	32	4	0	0	0	136	0	10	2	43	8	8	55	26	1	0	11	1	1	2	25	54	385	2	0	23	1	0	14	481	0	16	0	1	207	0	0	2	225	8	1	1	0	47	5	12	61	0
345T6_57168_>bfs:BF3503_putative_prenyltransferase;_K02548_1,4-dihydroxy-2-naphthoate_octaprenyltransferase_[EC:2.5.1.74_2.5.1.-]	0	2	204	437	58	0	177	0	66	187	286	1	103	86	0	11	0	157	15	522	113	0	44	1	271	295	152	39	0	185	0	0	234	132	59	49	78	0	0	123	8	438	0	0	0	38	123	114	0
EM384T3_20830_>bth:BT_4216_ubiE;_ubiquinone/menaquinone_biosynthesis_methyltransferase;_K03183_ubiquinone/menaquinone_biosynthesis_methyltransferase_[EC:2.1.1.163_2.1.1.-]	5	0	99	188	14	0	66	0	32	83	92	0	33	46	0	6	0	75	9	180	24	1	15	0	65	138	95	15	0	106	1	0	146	75	12	31	31	0	0	58	1	136	0	0	0	15	68	30	0
>ecl:EcolC_1387__O-succinylbenzoate_synthase;_K02549_O-succinylbenzoate_synthase_[EC:4.2.1.113]	0	0	0	2	1	0	0	0	0	0	1	4	0	0	1	0	0	1	4	0	0	22	2	2	0	0	0	0	3	0	0	0	0	3	0	4	0	0	0	0	0	0	0	0	0	0	0	0	0
EM109T6_17655_>cki:Calkr_2324_methyltransferase_type_11;_K03183_ubiquinone/menaquinone_biosynthesis_methyltransferase_[EC:2.1.1.163_2.1.1.-]	0	0	9	133	0	10	0	14	0	0	16	8	0	0	5	0	2	1	0	9	15	0	74	9	2	2	0	187	3	7	0	5	0	0	0	27	0	0	0	0	0	0	0	0	69	0	0	1	0
269T0_2406_>pdi:BDI_1139_putative_O-succinylbenzoate--CoA_ligase;_K01911_O-succinylbenzoic_acid--CoA_ligase_[EC:6.2.1.26]	0	50	0	12	2	84	16	0	4	3	34	3	0	80	1	0	846	6	83	36	7	13	2	1	1	6	10	2	23	228	0	0	2	0	0	1	86	0	0	185	0	0	0	11	0	3	81	9	0
RBB169_38082_>ecg:E2348C_2407_menB;_naphthoate_synthase;_K01661_naphthoate_synthase_[EC:4.1.3.36]	0	2	0	4	0	0	0	0	0	0	117	2	0	1	3	0	0	0	17	0	11	35	1	20	17	0	0	3	26	5	0	2	0	1	0	34	0	0	0	0	0	0	0	0	0	0	0	0	0
55T0_11333_>lby:Lbys_2454_2-succinyl-5-enolpyruvyl-6-hydroxy-3-cyclohexene_-1-carboxylic-acidsynthase;_K02551_2-succinyl-5-enolpyruvyl-6-hydroxy-3-cyclohexene-1-carboxylate_synthase_[EC:2.2.1.9]	0	1	0	0	2	0	0	2	0	0	0	0	3	0	6	0	0	2	0	1	798	0	0	0	1	664	0	0	0	0	0	0	1	0	9	5598	1016	172	0	0	0	0	0	2374	2	547	0	0	4
274t0_21894_>bvu:BVU_2415_putative_O-succinylbenzoate--CoA_ligase;_K01911_O-succinylbenzoic_acid--CoA_ligase_[EC:6.2.1.26]	0	0	53	19	1	0	0	0	0	0	0	0	0	577	0	60	0	0	0	0	0	0	47	0	137	0	268	0	0	35	2	0	0	0	36	0	0	0	0	0	267	519	30	0	0	0	118	711	646
903_160902_>amu:Amuc_0047_ubiquinone/menaquinone_biosynthesis_methyltransferase;_K03183_ubiquinone/menaquinone_biosynthesis_methyltransferase_[EC:2.1.1.163_2.1.1.-]	0	51	157	0	0	0	0	24	0	0	0	1	20	0	0	0	128	0	345	0	4	3	0	0	67	0	0	0	0	0	0	151	0	0	3	0	0	22	89	43	26	0	0	0	0	21	0	0	42
284t0_34792_>pgi:PG1525_isochorismate_synthase;_K02361_isochorismate_synthase_[EC:5.4.4.2]	27	1	158	0	21	0	73	89	118	23	148	103	7	17	48	0	0	113	25	8	0	95	10	0	0	145	12	0	0	153	0	0	135	0	24	21	4	80	88	8	66	12	97	110	38	108	69	48	0
EM308_7688_>bth:BT_4701_2-oxoglutarate_decarboxylase_and_2-succinyl-6-hydroxy-2,4-cyclohexadiene-1-carboxylate_synthase;_K02551_2-succinyl-5-enolpyruvyl-6-hydroxy-3-cyclohexene-1-carboxylate_synthase_[EC:2.2.1.9]	0	946	2	0	28	0	0	0	94	0	0	0	0	51	0	4	0	0	0	0	0	0	25	0	13	432	0	191	0	0	0	0	0	0	0	0	0	0	0	0	100	0	76	0	0	6	873	0	0
EM191_12478_>bth:BT_4700_isochorismate_synthase_EntC;_K02361_isochorismate_synthase_[EC:5.4.4.2]	0	428	0	0	28	0	0	0	112	0	0	0	0	36	0	6	0	0	0	0	0	0	31	1	11	301	0	281	0	0	0	0	0	0	0	0	0	0	0	0	116	0	37	0	2	2	438	0	0
284t0_34791_>osp:Odosp_0382_2-succinyl-5-enolpyruvyl-6-hydroxy-3-cyclohexene_-1-carboxylatesynthase;_K02551_2-succinyl-5-enolpyruvyl-6-hydroxy-3-cyclohexene-1-carboxylate_synthase_[EC:2.2.1.9]	86	3	255	4	91	9	85	94	178	50	265	164	16	90	56	2	0	133	86	74	0	168	14	0	5	239	15	0	0	188	0	13	220	0	78	64	61	198	108	40	67	34	49	301	62	176	314	86	10
EM013T0_144652_>bsa:Bacsa_1866_1,4-dihydroxy-2-naphthoate_octaprenyltransferase;_K02548_1,4-dihydroxy-2-naphthoate_octaprenyltransferase_[EC:2.5.1.74_2.5.1.-]	0	0	0	1	1	0	0	0	2	0	0	0	0	0	1	0	0	0	0	0	0	0	0	0	26	0	0	0	0	0	0	0	26	0	0	0	0	0	1	0	30	0	0	0	0	0	0	0	0
EM253T0_15371_>bsa:Bacsa_2913_AMP-dependent_synthetase_and_ligase;_K01911_O-succinylbenzoic_acid--CoA_ligase_[EC:6.2.1.26]	0	0	0	0	0	0	0	0	0	0	0	0	0	0	0	0	0	0	0	0	0	0	0	0	44	0	2	0	0	0	0	0	34	0	0	0	0	0	0	0	57	0	1	0	0	0	0	0	0
EM176_25393_>tbe:Trebr_0443_thiamine_pyrophosphate_TPP-binding_domain-containing_protein;_K02551_2-succinyl-5-enolpyruvyl-6-hydroxy-3-cyclohexene-1-carboxylate_synthase_[EC:2.2.1.9]	0	2	4	124	0	0	0	0	0	0	0	0	0	0	0	0	0	1	0	0	0	1	0	0	563	0	155	0	1	435	0	0	0	0	0	0	0	0	0	0	0	0	0	0	0	0	0	0	0
507_27875_>bth:BT_4702_naphthoate_synthase_(EC:4.1.3.36);_K01661_naphthoate_synthase_[EC:4.1.3.36]	0	2	8	12	88	146	0	0	676	0	0	248	0	633	130	2	0	0	0	319	0	63	0	0	70	0	89	0	0	20	0	0	0	0	0	16	0	0	273	170	0	12	121	0	0	0	1	202	1
>saj:SaurJH9_1100__1,4-dihydroxy-2-naphthoate_octaprenyltransferase;_K02548_1,4-dihydroxy-2-naphthoate_octaprenyltransferase_[EC:2.5.1.74_2.5.1.-]	0	0	0	0	0	0	0	1	0	0	0	0	0	0	0	0	0	1	0	1	0	0	0	0	0	0	2	0	0	0	0	0	9	0	0	0	0	0	0	0	0	0	0	0	0	0	0	0	0
18T0_41724_>slo:Shew_1408_thiamine_pyrophosphate_binding_domain-containing_protein;_K02551_2-succinyl-5-enolpyruvyl-6-hydroxy-3-cyclohexene-1-carboxylate_synthase_[EC:2.2.1.9]	0	0	0	1247	0	0	0	0	103	7	397	0	140	101	0	11	0	123	8	616	0	0	0	0	0	208	192	0	0	122	0	1	266	222	0	35	58	0	0	200	10	0	0	0	0	35	223	0	0
64T6_6442_>amu:Amuc_1494_1,4-dihydroxy-2-naphthoate_octaprenyltransferase;_K02548_1,4-dihydroxy-2-naphthoate_octaprenyltransferase_[EC:2.5.1.74_2.5.1.-]	0	82	2	0	0	0	0	3	0	1	0	0	0	0	0	0	42	0	135	0	0	5	0	0	29	0	0	0	0	0	0	146	0	0	3	1	0	0	4	55	18	2	0	0	0	2	0	0	73
228t6_5034_>bth:BT_4701_2-oxoglutarate_decarboxylase_and_2-succinyl-6-hydroxy-2,4-cyclohexadiene-1-carboxylate_synthase;_K02551_2-succinyl-5-enolpyruvyl-6-hydroxy-3-cyclohexene-1-carboxylate_synthase_[EC:2.2.1.9]	0	8	7	36	200	232	0	0	1583	0	0	487	0	1274	421	4	0	0	0	556	0	110	0	0	107	2	198	0	0	41	0	0	0	0	0	27	0	0	541	297	0	18	316	0	0	0	1	465	0
110T3_56282_>mtt:Ftrac_2976_demethylmenaquinone_methyltransferase_(EC:2.1.1.-);_K03183_ubiquinone/menaquinone_biosynthesis_methyltransferase_[EC:2.1.1.163_2.1.1.-]	0	28	0	0	0	0	0	0	0	0	0	0	0	0	0	0	0	0	16	0	0	470	0	0	0	106	33	0	0	0	0	0	0	0	0	2	0	48	0	0	0	0	39	841	0	0	0	0	330
EM093T3_135417_>bth:BT_4704_O-succinylbenzoic_acid--CoA_ligase;_K01911_O-succinylbenzoic_acid--CoA_ligase_[EC:6.2.1.26]	0	0	69	392	29	0	138	0	49	126	153	0	133	72	0	7	0	62	8	387	46	0	20	0	185	233	90	23	0	133	0	0	204	96	43	49	39	0	0	145	0	204	0	0	0	27	111	77	0
507_21442_>bsa:Bacsa_2915_naphthoate_synthase_(EC:4.1.3.36);_K01661_naphthoate_synthase_[EC:4.1.3.36]	0	0	0	0	0	0	0	0	1	0	0	0	0	0	0	2	0	0	0	0	0	0	0	0	34	0	1	0	0	0	0	0	54	1	0	0	0	0	0	0	28	0	0	0	0	1	0	1	0
814_41386_>bth:BT_4701_2-oxoglutarate_decarboxylase_and_2-succinyl-6-hydroxy-2,4-cyclohexadiene-1-carboxylate_synthase;_K02551_2-succinyl-5-enolpyruvyl-6-hydroxy-3-cyclohexene-1-carboxylate_synthase_[EC:2.2.1.9]	2	0	133	130	18	0	143	0	40	168	258	0	37	85	0	0	0	140	14	510	36	0	23	0	111	90	127	17	0	53	0	0	259	187	31	18	48	0	0	43	4	323	0	0	0	13	34	30	0
854_45427_>teq:TEQUI_0861_ubiquinone/menaquinone_biosynthesis_methyltransferase_UbiE_(EC:2.1.1.-);_K03183_ubiquinone/menaquinone_biosynthesis_methyltransferase_[EC:2.1.1.163_2.1.1.-]	0	0	0	0	15	0	1	0	0	0	0	0	0	14	0	2	0	0	100	103	0	0	2	0	4	1	97	0	0	0	0	0	1	0	0	0	92	0	0	1	0	0	7	0	0	0	0	0	3
249T0_6540_>pmz:HMPREF0659_A6715_ubiquinone/menaquinone_biosynthesis_methyltransferase_(EC:2.1.1.-);_K03183_ubiquinone/menaquinone_biosynthesis_methyltransferase_[EC:2.1.1.163_2.1.1.-]	0	0	0	699	114	0	0	0	0	1	0	0	0	1	0	1290	0	1	0	3	0	13	0	0	69	0	728	0	0	12	0	0	0	0	225	0	0	0	0	0	0	60	584	0	0	1077	0	0	0
EM176_11707_>ecv:APECO1_4297_menD;_2-succinyl-5-enolpyruvyl-6-hydroxy-3-cyclohexene-1-carboxylate_synthase_(EC:2.5.1.64_4.1.1.71);_K02551_2-succinyl-5-enolpyruvyl-6-hydroxy-3-cyclohexene-1-carboxylate_synthase_[EC:2.2.1.9]	0	34	1	13	0	0	0	0	0	0	20	3	7	15	1	0	0	44	0	0	1	14	0	50	5	0	0	15	189	9	19	0	12	0	0	34	0	0	0	0	2	4	0	0	0	0	0	0	0
119t6_52172_>bfr:BF1321_O-succinylbenzoic_acid-CoA_ligase;_K01911_O-succinylbenzoic_acid--CoA_ligase_[EC:6.2.1.26]	0	0	6	7	1	0	49	0	47	46	0	0	0	78	0	40	0	0	167	246	1	22	30	0	2	0	46	0	44	10	0	0	0	0	21	0	44	0	0	192	52	18	37	0	0	0	0	213	0
EM350_96969_>osp:Odosp_0150_1,4-dihydroxy-2-naphthoateoctaprenyltransferase;_K02548_1,4-dihydroxy-2-naphthoate_octaprenyltransferase_[EC:2.5.1.74_2.5.1.-]	0	31	15	2	34	0	36	49	22	12	47	22	40	22	39	17	0	33	26	14	0	14	13	0	15	181	22	0	0	83	0	0	25	51	8	10	16	45	47	6	47	80	33	36	4	1	42	9	0
354t0_26414_>bth:BT_4700_isochorismate_synthase_EntC;_K02361_isochorismate_synthase_[EC:5.4.4.2]	0	2	4	18	77	125	0	0	1007	0	0	8	0	810	229	0	0	2	0	18	0	50	0	0	56	1	124	0	0	1	0	0	0	0	0	13	0	0	385	170	1	17	173	0	0	0	1	348	0
EM338_164753_>bhl:Bache_3267_1,4-dihydroxy-2-naphtoate_prenyltransferase_(EC:2.5.1.-);_K02548_1,4-dihydroxy-2-naphthoate_octaprenyltransferase_[EC:2.5.1.74_2.5.1.-]	0	265	2	0	21	0	0	0	86	0	0	0	0	34	0	11	0	0	0	0	0	2	21	0	16	253	0	130	0	2	0	0	0	0	0	0	0	0	0	0	80	0	29	0	0	3	377	0	0
Sample-515gene_id_5715_>osp:Odosp_0974_O-succinylbenzoate--CoA_ligase_(EC:6.2.1.26)	0	88	0	0	0	0	58	33	68	14	208	9	19	35	39	6	0	11	43	28	2	0	18	1	8	105	42	0	0	0	0	0	0	0	8	15	5	17	5	0	0	1	1	25	14	10	22	20	0
EM045T6_23981_>osp:Odosp_0974_O-succinylbenzoate--CoA_ligase_(EC:6.2.1.26)	0	0	2	0	0	0	0	1	29	17	0	0	0	163	61	0	0	0	0	0	0	0	526	216	31	19	0	238	1	0	0	0	0	0	1	95	95	0	0	0	2	2	0	388	239	27	0	0	0
224t3_3278_>bhl:Bache_1415_demethylmenaquinone_methyltransferase_(EC:2.1.1.-);_K03183_ubiquinone/menaquinone_biosynthesis_methyltransferase_[EC:2.1.1.163_2.1.1.-]	0	420	3	0	45	0	0	0	111	0	0	0	0	30	0	3	0	0	0	0	0	0	22	0	13	367	0	223	0	0	1	0	0	1	1	0	0	0	0	0	107	0	53	1	5	7	499	0	0
>sac:SACOL1511__ubiE;_ubiquinone/menaquinone_biosynthesis_methyltransferase;_K03183_ubiquinone/menaquinone_biosynthesis_methyltransferase_[EC:2.1.1.163_2.1.1.-]	0	0	0	0	0	0	0	0	0	0	0	0	0	0	0	0	0	0	0	0	0	0	0	0	0	0	0	0	0	0	0	0	8	0	0	0	0	0	0	0	0	0	0	1	0	0	0	0	0
187t3_1984_>bvu:BVU_2419_isochorismate_synthase_EntC;_K02361_isochorismate_synthase_[EC:5.4.4.2]	0	0	1	0	5	0	0	8	0	2	0	0	1	0	0	2	7	5	12	35	6	0	0	0	39	0	0	0	0	0	0	0	56	0	0	2	1	0	0	0	38	0	1	0	0	0	1	0	2
>ebd:ECBD_1393__isochorismate_synthase;_K02552_menaquinone-specific_isochorismate_synthase_[EC:5.4.4.2]	0	3	0	0	0	0	0	0	0	0	16	6	0	0	0	0	0	0	5	0	0	215	2	5	0	0	0	2	2	0	0	0	0	0	0	44	0	0	0	0	0	0	0	0	0	0	0	0	0
>mra:MRA_3254__entC;_putative_isochorismate_synthase_EntC;_K02361_isochorismate_synthase_[EC:5.4.4.2]	0	0	0	0	0	0	0	0	0	0	0	0	0	0	0	0	0	0	0	0	0	0	0	0	0	0	0	0	0	0	0	0	0	0	0	0	0	0	0	0	0	0	0	0	0	0	0	0	0
814_24872_>bth:BT_4701_2-oxoglutarate_decarboxylase_and_2-succinyl-6-hydroxy-2,4-cyclohexadiene-1-carboxylate_synthase;_K02551_2-succinyl-5-enolpyruvyl-6-hydroxy-3-cyclohexene-1-carboxylate_synthase_[EC:2.2.1.9]	1	3	3	72	0	2	0	0	0	164	0	271	0	0	0	0	0	0	803	0	0	173	0	0	92	45	0	0	1	28	0	1	1	0	1	0	494	0	0	0	43	0	0	0	0	0	0	4	0
59t6_14205_>osp:Odosp_0974_O-succinylbenzoate--CoA_ligase_(EC:6.2.1.26)	0	154	167	0	0	0	0	0	0	0	0	2	376	0	534	5	0	6	0	0	0	0	0	0	84	0	0	0	0	0	645	0	0	0	0	0	0	0	0	0	14	0	0	0	0	0	0	0	0
187t3_1983_>bsa:Bacsa_2916_2-succinyl-5-enolpyruvyl-6-hydroxy-3-cyclohexene-1-carboxylate_synthase;_K02551_2-succinyl-5-enolpyruvyl-6-hydroxy-3-cyclohexene-1-carboxylate_synthase_[EC:2.2.1.9]	0	0	0	0	0	0	0	0	0	0	0	0	0	0	0	0	0	0	0	0	0	0	0	0	5	0	0	0	0	0	0	0	57	0	0	0	0	0	0	0	51	0	0	0	0	0	0	0	0
>ypk:y1663__menC;_O-succinylbenzoate_synthase;_K02549_O-succinylbenzoate_synthase_[EC:4.2.1.113]	0	0	0	0	0	0	0	0	0	0	0	0	0	0	0	0	0	0	0	0	0	0	0	0	0	0	0	0	0	0	0	0	0	0	0	0	0	0	0	0	0	0	0	0	0	0	0	0	0
60T6_23224_>bvu:BVU_2417_naphthoate_synthase_(EC:4.1.3.36);_K01661_naphthoate_synthase_[EC:4.1.3.36]	0	0	46	14	1	0	0	0	0	0	0	0	0	530	0	42	0	0	0	0	0	0	49	0	151	0	205	0	0	19	0	0	0	0	28	0	0	0	0	0	184	439	33	0	0	0	100	542	663
53T6_52221_>bth:BT_4700_isochorismate_synthase_EntC;_K02361_isochorismate_synthase_[EC:5.4.4.2]	0	0	0	55	0	0	0	0	0	104	0	102	0	0	0	0	0	2	382	2	0	77	0	0	47	22	0	0	0	16	0	0	0	0	0	0	272	0	0	0	39	0	0	0	0	0	0	1	0
EM305_111311_>ecv:APECO1_4298_yfbB;_acyl-CoA_thioester_hydrolase_YfbB;_K08680_2-succinyl-6-hydroxy-2,4-cyclohexadiene-1-carboxylate_synthase_[EC:4.2.99.20]	0	68	0	5	0	0	0	2	0	0	57	2	8	25	5	0	2	67	0	0	0	14	0	33	8	0	0	56	76	6	8	2	9	0	0	12	0	1	0	0	0	1	0	0	0	0	0	0	0
193T6_39423_>bvu:BVU_1640_1,4-dihydroxy-2-naphthoate_octaprenyltransferase;_K02548_1,4-dihydroxy-2-naphthoate_octaprenyltransferase_[EC:2.5.1.74_2.5.1.-]	55	0	13	0	21	0	0	78	0	174	4	235	0	158	230	10	0	19	11	14	15	273	12	0	119	272	20	15	0	418	0	193	172	0	93	67	0	0	7	0	34	0	2	3	0	1	360	6	75
>mbt:JTY_0573__ubiE;_ubiquinone/menaquinone_biosynthesis_methyltransferase;_K03183_ubiquinone/menaquinone_biosynthesis_methyltransferase_[EC:2.1.1.163_2.1.1.-]	0	0	0	0	0	0	0	0	0	0	0	0	0	0	0	0	0	0	0	0	0	0	0	0	0	0	0	0	0	0	0	0	0	0	0	0	0	0	0	0	0	0	0	0	0	1	0	0	0
>mtu:Rv0548c__menB;_naphthoate_synthase_(EC:4.1.3.36);_K01661_naphthoate_synthase_[EC:4.1.3.36]	0	0	0	0	0	0	0	0	0	0	0	0	0	0	0	0	0	0	0	0	0	0	0	0	0	1	0	0	0	0	0	0	0	0	0	0	0	0	0	0	0	0	0	0	0	0	0	0	0
229T0_974_>hmr:Hipma_1648_O-succinylbenzoate--CoA_ligase_(EC:6.2.1.26)	1800	0	0	3	51	0	0	0	0	7	0	269	240	0	2	0	0	0	1	0	0	0	0	68	0	261	31	562	0	0	0	0	0	0	0	0	0	343	7	11	0	0	0	11	0	0	0	0	0
277T0_30751_>tbe:Trebr_0443_thiamine_pyrophosphate_TPP-binding_domain-containing_protein;_K02551_2-succinyl-5-enolpyruvyl-6-hydroxy-3-cyclohexene-1-carboxylate_synthase_[EC:2.2.1.9]	0	31	0	4	0	0	0	0	0	0	0	106	0	0	0	0	0	0	0	0	0	0	0	0	0	0	0	0	0	310	0	0	172	300	20	0	66	67	0	0	13	484	166	0	0	0	0	0	0
356t3_25996_>osp:Odosp_0974_O-succinylbenzoate--CoA_ligase_(EC:6.2.1.26)	0	0	0	0	4	0	400	0	92	3	0	77	0	0	0	0	2	122	4	0	2	3	122	3	16	0	18	944	0	64	0	715	2	0	744	141	0	0	0	0	0	0	0	0	3	3	0	0	0
236t0_43659_>osp:Odosp_0974_O-succinylbenzoate--CoA_ligase_(EC:6.2.1.26)	0	0	0	0	0	0	157	0	0	0	0	0	0	0	0	0	0	182	0	0	0	0	0	216	39	0	0	216	107	0	0	0	0	0	0	0	86	0	0	0	0	0	0	0	0	0	0	0	2
EM308_25987_>tbe:Trebr_0443_thiamine_pyrophosphate_TPP-binding_domain-containing_protein;_K02551_2-succinyl-5-enolpyruvyl-6-hydroxy-3-cyclohexene-1-carboxylate_synthase_[EC:2.2.1.9]	0	2	0	0	0	0	0	0	0	0	0	0	0	0	591	15	0	102	0	0	1333	0	0	0	91	0	0	1426	0	0	0	207	606	0	0	0	0	0	1	0	0	0	0	0	0	83	0	0	0
>mtb:TBMG_00558__TBMG_00558.1;_O-succinylbenzoate_synthase;_K02549_O-succinylbenzoate_synthase_[EC:4.2.1.113]	0	0	0	0	0	0	0	0	0	0	0	0	0	0	0	0	0	0	0	0	0	0	0	0	0	0	0	0	0	0	0	0	0	0	0	0	0	0	0	0	0	0	0	0	0	0	0	0	0
361T6_274696_>tra:Trad_1207_ubiquinone/menaquinone_biosynthesis_methyltransferase;_K03183_ubiquinone/menaquinone_biosynthesis_methyltransferase_[EC:2.1.1.163_2.1.1.-]	1	63	25	0	66	1	0	41	1	73	23	86	49	47	82	5	0	9	3	10	0	128	83	1	82	34	26	31	1	68	0	25	54	111	16	62	40	0	43	8	34	4	18	0	26	11	7	39	58
269T0_16441_>bfs:BF1301_menD;_putative_menaquinone_biosynthesis_protein;_K02551_2-succinyl-5-enolpyruvyl-6-hydroxy-3-cyclohexene-1-carboxylate_synthase_[EC:2.2.1.9]	0	0	21	12	0	0	15	0	50	82	0	0	0	14	0	67	0	0	5	3	0	47	25	0	2	0	1	0	70	30	0	0	0	0	28	0	0	0	0	345	0	0	73	0	0	0	0	40	0
>mtf:TBFG_10553__O-succinylbenzoic_acid--CoA_ligase_(EC:6.2.1.26);_K01911_O-succinylbenzoic_acid--CoA_ligase_[EC:6.2.1.26]	0	0	0	0	0	0	0	0	0	0	0	0	0	1	0	0	0	0	0	0	1	0	0	0	0	0	0	1	0	0	0	0	0	0	0	0	0	0	0	0	0	0	0	0	0	0	0	0	0
>bfs:BF3503__putative_prenyltransferase;_K02548_1,4-dihydroxy-2-naphthoate_octaprenyltransferase_[EC:2.5.1.74_2.5.1.-]	1	7	0	0	0	0	33	2	0	3	2	20	200	33	54	0	1	6	0	0	0	33	43	560	0	53	0	177	277	11	19	0	0	15	0	0	0	5	42	0	0	18	0	32	5	0	3	0	0
>ypm:YP_2336__menB;_naphthoate_synthase_(EC:4.1.3.36);_K01661_naphthoate_synthase_[EC:4.1.3.36]	0	0	0	0	0	0	0	0	0	0	0	0	0	0	0	0	0	0	0	0	0	0	0	0	0	0	0	0	0	0	0	1	0	0	0	0	0	0	0	0	0	0	0	0	0	0	0	0	0
819_11304_>bhl:Bache_1415_demethylmenaquinone_methyltransferase_(EC:2.1.1.-);_K03183_ubiquinone/menaquinone_biosynthesis_methyltransferase_[EC:2.1.1.163_2.1.1.-]	0	0	0	11	54	90	0	0	373	0	0	184	0	327	88	4	0	0	0	193	0	25	0	0	46	0	71	0	0	10	0	0	0	0	0	8	0	0	144	202	0	11	146	0	0	0	0	170	0
448T0_139578_>osp:Odosp_0150_1,4-dihydroxy-2-naphthoateoctaprenyltransferase;_K02548_1,4-dihydroxy-2-naphthoate_octaprenyltransferase_[EC:2.5.1.74_2.5.1.-]	111	29	9	10	18	0	88	0	14	3	0	1	0	14	1	2	0	68	0	0	0	13	2	0	17	140	7	383	0	18	0	0	2	0	0	10	0	0	0	11	9	22	4	27	28	8	0	0	0
Sample-515gene_id_14574_>amu:Amuc_1017_hypothetical_protein;_K08680_2-succinyl-6-hydroxy-2,4-cyclohexadiene-1-carboxylate_synthase_[EC:4.2.99.20]	0	42	142	0	0	0	0	1	0	0	0	6	3	0	0	0	61	0	256	0	1	0	18	0	46	0	0	0	0	0	0	78	2	0	3	8	0	12	44	41	17	0	3	0	0	15	0	0	44
EM042T0_27603_>bfs:BF1300_isochorismate_synthase;_K02361_isochorismate_synthase_[EC:5.4.4.2]	0	2	1	0	0	0	37	1	0	3	4	18	61	9	38	0	0	6	0	0	0	40	10	466	0	21	4	79	126	9	39	0	0	24	2	0	0	11	23	0	1	15	0	10	4	0	0	0	0
236t0_20590_>osp:Odosp_0381_isochorismate_synthase_(EC:5.4.4.2);_K02361_isochorismate_synthase_[EC:5.4.4.2]	28	36	13	15	41	0	77	0	20	25	0	14	0	25	28	8	0	101	0	2	0	33	11	0	22	275	17	248	0	26	0	12	32	0	14	22	2	0	0	13	41	55	8	47	48	12	4	2	0
>mra:MRA_0541__menA;_1,4-dihydroxy-2-naphthoate_octaprenyltransferase;_K02548_1,4-dihydroxy-2-naphthoate_octaprenyltransferase_[EC:2.5.1.74_2.5.1.-]	0	0	0	0	0	0	0	0	0	0	0	0	0	0	0	0	0	0	0	0	0	0	0	0	0	0	0	0	0	0	0	0	1	0	0	0	0	0	0	0	0	0	0	0	0	0	0	0	0
854_42068_>alv:Alvin_0623_1,4-dihydroxy-2-naphthoate_octaprenyltransferase;_K02548_1,4-dihydroxy-2-naphthoate_octaprenyltransferase_[EC:2.5.1.74_2.5.1.-]	0	0	0	0	23	0	0	0	0	0	0	0	0	10	0	3	0	0	166	239	0	1	0	0	8	0	137	0	0	0	0	1	2	0	0	0	227	0	0	0	0	0	26	0	0	0	0	0	0
EM283_15033_>bth:BT_4701_2-oxoglutarate_decarboxylase_and_2-succinyl-6-hydroxy-2,4-cyclohexadiene-1-carboxylate_synthase;_K02551_2-succinyl-5-enolpyruvyl-6-hydroxy-3-cyclohexene-1-carboxylate_synthase_[EC:2.2.1.9]	1	278	1	0	3	1493	3	1	15	7	3	13	1	14	1	2	1	4	182	0	0	9	14	15	7	0	2	45	6	0	35	67	1	2	10	0	0	19	4	5	0	1	4	0	273	30	6	575	0
>ypn:YPN_2118__O-succinylbenzoic_acid--CoA_ligase_(EC:6.2.1.26);_K01911_O-succinylbenzoic_acid--CoA_ligase_[EC:6.2.1.26]	0	0	0	0	0	0	0	0	0	0	0	0	0	0	0	0	0	0	0	0	0	0	0	0	0	0	0	0	0	0	0	0	0	0	0	0	0	0	0	0	0	0	0	0	0	0	0	0	0
EM121T0_26085_>amu:Amuc_0351_naphthoate_synthase;_K01661_naphthoate_synthase_[EC:4.1.3.36]	0	12	232	0	0	0	0	38	1	2	0	9	26	0	0	0	181	0	361	0	0	2	0	0	57	0	0	0	0	2	0	167	0	0	5	3	0	11	75	41	46	0	2	0	0	20	1	0	54
207T3_148995_>osp:Odosp_0974_O-succinylbenzoate--CoA_ligase_(EC:6.2.1.26)	0	0	1	1	34	0	0	1	0	0	0	0	0	0	0	1	0	0	0	0	0	0	0	0	0	0	0	0	0	0	0	0	0	0	0	0	999	0	0	0	0	0	0	0	0	0	0	0	0
EM042T0_93700_>osp:Odosp_0383_naphthoate_synthase_(EC:4.1.3.36);_K01661_naphthoate_synthase_[EC:4.1.3.36]	0	19	12	15	21	0	70	0	10	5	0	0	0	15	0	8	2	46	0	0	0	12	9	0	2	205	7	231	0	21	0	0	5	0	0	0	0	0	0	18	3	28	1	28	20	0	0	0	0
514_16151_>ecc:c2804_menC;_O-succinylbenzoate_synthase_(EC:4.2.1.-);_K02549_O-succinylbenzoate_synthase_[EC:4.2.1.113]	0	8	0	19	0	2	0	2	0	0	3	2	20	1	2	0	0	4	0	0	2	20	0	106	0	0	0	5	80	4	5	0	3	0	0	68	0	0	0	1	0	0	0	0	0	0	0	0	2
EM381T6_105874_>osp:Odosp_0382_2-succinyl-5-enolpyruvyl-6-hydroxy-3-cyclohexene_-1-carboxylatesynthase;_K02551_2-succinyl-5-enolpyruvyl-6-hydroxy-3-cyclohexene-1-carboxylate_synthase_[EC:2.2.1.9]	4	53	16	20	66	0	167	0	29	10	0	0	0	58	2	23	0	209	0	2	0	29	43	0	14	507	15	529	0	51	0	0	5	0	0	4	0	0	0	39	10	105	15	99	60	11	0	0	0
59t6_6376_>bsa:Bacsa_0280_thiamine_pyrophosphate_TPP-binding_domain-containing_protein;_K02551_2-succinyl-5-enolpyruvyl-6-hydroxy-3-cyclohexene-1-carboxylate_synthase_[EC:2.2.1.9]	0	0	129	0	0	0	0	0	98	0	0	0	0	43	0	0	0	0	0	109	0	0	0	232	0	23	0	0	0	0	0	0	0	0	24	0	0	0	0	0	0	168	101	0	0	0	0	0	0
507_19571_>bth:BT_4216_ubiE;_ubiquinone/menaquinone_biosynthesis_methyltransferase;_K03183_ubiquinone/menaquinone_biosynthesis_methyltransferase_[EC:2.1.1.163_2.1.1.-]	7	5	5	31	1	0	0	0	1	63	0	89	1	2	0	0	0	0	220	0	2	51	0	0	21	14	0	1	0	4	2	2	1	2	0	1	142	0	1	0	11	0	0	0	1	1	1	4	0
>mbo:Mb0570__menD;_2-succinyl-5-enolpyruvyl-6-hydroxy-3-cyclohexene-1-carboxylate_synthase_(EC:4.1.1.71_2.5.1.64);_K02551_2-succinyl-5-enolpyruvyl-6-hydroxy-3-cyclohexene-1-carboxylate_synthase_[EC:2.2.1.9]	2	0	0	0	0	0	0	0	0	0	0	0	0	0	1	0	0	0	0	0	0	1	0	0	0	0	0	0	1	2	0	0	0	0	0	1	0	0	0	0	0	0	0	0	0	0	1	0	0
>ebr:ECB_02191__menD;_2-succinyl-5-enolpyruvyl-6-hydroxy-3-cyclohexene-1-carboxylate_synthase_(EC:4.1.1.71);_K02551_2-succinyl-5-enolpyruvyl-6-hydroxy-3-cyclohexene-1-carboxylate_synthase_[EC:2.2.1.9]	0	0	0	0	0	0	2	0	0	0	3	0	0	0	2	0	0	0	6	0	1	215	4	1	0	0	0	0	2	2	2	0	1	2	0	60	0	0	0	0	0	0	0	0	0	0	0	0	0
260T0_103408_>bvu:BVU_2542_ubiE;_ubiquinone/menaquinone_biosynthesis_methyltransferase;_K03183_ubiquinone/menaquinone_biosynthesis_methyltransferase_[EC:2.1.1.163_2.1.1.-]	0	0	23	11	0	0	0	0	0	0	0	0	0	221	0	19	0	0	0	0	0	0	15	0	53	0	125	0	0	2	0	2	0	0	6	0	0	0	0	0	121	204	23	0	0	0	45	262	400
60T6_25607_>bth:BT_4700_isochorismate_synthase_EntC;_K02361_isochorismate_synthase_[EC:5.4.4.2]	0	0	0	0	1	720	3	2	10	4	4	3	2	5	2	1	7	1	5	0	0	6	9	43	4	0	0	1	6	0	8	0	1	1	0	3	0	12	1	6	0	1	0	0	130	5	2	201	0
>ypp:YPDSF_1936__acyl-CoA_thioester_hydrolase_YfbB;_K08680_2-succinyl-6-hydroxy-2,4-cyclohexadiene-1-carboxylate_synthase_[EC:4.2.99.20]	0	0	0	0	0	0	0	0	0	0	0	0	0	0	0	0	0	0	0	0	0	0	0	0	0	0	0	0	0	0	0	0	0	0	0	0	0	0	0	0	0	0	0	0	0	0	0	0	0
RBB89_172687_>bfs:BF1301_menD;_putative_menaquinone_biosynthesis_protein;_K02551_2-succinyl-5-enolpyruvyl-6-hydroxy-3-cyclohexene-1-carboxylate_synthase_[EC:2.2.1.9]	0	0	0	0	0	0	52	1	0	4	2	26	462	34	53	0	0	9	0	0	2	78	56	568	2	61	4	235	349	27	65	0	0	25	0	0	0	63	48	0	0	35	0	45	3	0	0	0	2
507_8012_>blb:BBMN68_1007_decarboxylase_with_tpp_domain+d236;_K02551_2-succinyl-5-enolpyruvyl-6-hydroxy-3-cyclohexene-1-carboxylate_synthase_[EC:2.2.1.9]	0	0	0	0	0	0	0	0	0	0	0	0	0	0	0	0	0	0	810	0	2	0	0	0	0	0	0	0	0	0	0	0	0	0	0	0	644	0	0	0	59	0	0	0	0	0	0	0	0
818_7778_>rmr:Rmar_2332_ubiquinone/menaquinone_biosynthesis_methyltransferase;_K03183_ubiquinone/menaquinone_biosynthesis_methyltransferase_[EC:2.1.1.163_2.1.1.-]	0	2	0	0	4	0	126	13	130	0	0	24	3	0	43	0	0	153	0	0	10	1	0	0	0	0	0	0	0	0	0	0	17	11	0	0	21	60	0	0	0	0	0	26	0	0	147	0	0
RBB178_21212_>amu:Amuc_2104_2-succinyl-6-hydroxy-2,4-cyclohexadiene-1-carboxylate_synthase_(EC:2.5.1.64);_K02551_2-succinyl-5-enolpyruvyl-6-hydroxy-3-cyclohexene-1-carboxylate_synthase_[EC:2.2.1.9]	0	34	163	0	0	0	0	6	0	0	0	10	23	0	0	0	57	1	170	0	0	1	12	2	86	2	0	0	0	0	0	142	3	0	2	5	0	1	37	5	7	0	0	0	0	15	2	0	17
239t3_9024_>bvu:BVU_2418_2-oxoglutarate_decarboxylase;_K02551_2-succinyl-5-enolpyruvyl-6-hydroxy-3-cyclohexene-1-carboxylate_synthase_[EC:2.2.1.9]	1	0	87	15	1	0	0	0	0	2	3	0	0	926	0	89	0	0	0	0	0	0	90	0	276	0	369	0	0	26	0	0	0	2	68	0	0	0	0	0	407	802	61	1	0	0	161	1058	1061
EM134T6_125396_>bth:BT_4704_O-succinylbenzoic_acid--CoA_ligase;_K01911_O-succinylbenzoic_acid--CoA_ligase_[EC:6.2.1.26]	0	2	0	61	0	0	0	0	0	116	0	164	0	0	0	0	0	0	489	0	2	90	0	0	45	40	0	0	0	23	0	0	0	0	0	1	424	0	0	0	39	0	0	0	0	0	0	0	0
EM275_5564_>bhl:Bache_3267_1,4-dihydroxy-2-naphtoate_prenyltransferase_(EC:2.5.1.-);_K02548_1,4-dihydroxy-2-naphthoate_octaprenyltransferase_[EC:2.5.1.74_2.5.1.-]	0	7	260	0	2	0	0	0	6	0	2	0	2	2	0	6	0	440	0	0	0	0	0	857	19	0	0	0	275	0	2	85	2	109	204	0	0	0	0	0	36	0	0	2	2	0	32	0	0
157T3_62283_>bsa:Bacsa_2915_naphthoate_synthase_(EC:4.1.3.36);_K01661_naphthoate_synthase_[EC:4.1.3.36]	0	0	0	0	0	0	0	50	0	3	6	30	0	10	16	0	390	0	0	0	0	4	7	0	0	21	0	0	8	0	0	0	0	0	6	0	0	0	0	16	6	0	0	48	0	0	0	0	2
110T3_134432_>bsa:Bacsa_0143_ubiquinone/menaquinone_biosynthesis_methyltransferase_UbiE;_K03183_ubiquinone/menaquinone_biosynthesis_methyltransferase_[EC:2.1.1.163_2.1.1.-]	0	0	37	25	0	0	0	0	0	9	24	52	0	0	28	0	0	5	0	0	7	0	83	0	13	0	5	7	0	0	18	0	0	15	43	0	25	0	16	0	0	0	25	0	66	0	29	0	0
157T3_106322_>bth:BT_4216_ubiE;_ubiquinone/menaquinone_biosynthesis_methyltransferase;_K03183_ubiquinone/menaquinone_biosynthesis_methyltransferase_[EC:2.1.1.163_2.1.1.-]	0	5	8	60	1	0	10	0	11	0	7	3	7	8	0	1	0	14	2	29	13	6	0	0	9	35	11	1	0	25	27	0	18	7	1	4	6	0	10	14	1	13	3	0	2	2	31	3	0
345T6_68617_>ppn:Palpr_1529_amp-dependent_synthetase_and_ligase;_K01911_O-succinylbenzoic_acid--CoA_ligase_[EC:6.2.1.26]	0	20	3	5	25	0	30	2	18	2	0	0	0	6	0	6	0	65	0	0	0	14	9	0	6	194	6	148	0	16	0	0	1	0	0	2	0	0	0	19	0	35	1	33	27	6	0	0	0
>ebr:ECB_02187__menE;_O-succinylbenzoic_acid--CoA_ligase_(EC:6.2.1.26);_K01911_O-succinylbenzoic_acid--CoA_ligase_[EC:6.2.1.26]	0	0	0	0	0	0	0	0	0	0	0	10	0	0	4	0	0	0	21	0	0	28	4	6	0	0	0	0	5	0	0	0	0	2	0	17	0	0	0	0	0	0	0	0	0	0	0	0	0
388T3_25889_>rmr:Rmar_2332_ubiquinone/menaquinone_biosynthesis_methyltransferase;_K03183_ubiquinone/menaquinone_biosynthesis_methyltransferase_[EC:2.1.1.163_2.1.1.-]	95	1	0	0	0	0	0	1	10	84	1	12	0	68	13	2	2	3	0	0	3	2	34	0	2	2	1	0	102	11	0	18	8	86	1	14	0	3	0	2	4	0	0	0	0	2	6	5	2
EM042T0_27598_>bfr:BF1321_O-succinylbenzoic_acid-CoA_ligase;_K01911_O-succinylbenzoic_acid--CoA_ligase_[EC:6.2.1.26]	0	4	0	0	0	0	13	0	0	2	0	13	108	13	18	0	2	2	0	0	0	54	17	165	0	16	4	96	136	12	12	0	0	24	0	0	0	20	13	1	0	6	0	24	0	0	0	0	0
196t6_1026_>bth:BT_4700_isochorismate_synthase_EntC;_K02361_isochorismate_synthase_[EC:5.4.4.2]	0	0	182	180	44	0	148	0	59	164	176	1	69	93	0	14	0	102	4	335	51	1	27	0	162	240	91	12	0	154	0	0	259	98	60	37	33	0	0	96	3	324	0	0	0	37	105	76	0
>bvu:BVU_2417__naphthoate_synthase_(EC:4.1.3.36);_K01661_naphthoate_synthase_[EC:4.1.3.36]	0	0	6	5	85	253	279	200	297	290	42	401	18	366	67	20	63	207	187	553	32	103	29	0	73	33	120	2	0	40	122	224	264	332	42	450	370	66	140	531	31	74	19	121	128	65	105	270	85
354t0_172_>pdi:BDI_1139_putative_O-succinylbenzoate--CoA_ligase;_K01911_O-succinylbenzoic_acid--CoA_ligase_[EC:6.2.1.26]	0	1	5	0	0	0	1	2	1	21	1	0	18	0	141	0	3	25	4	0	91	0	14	27	26	1	0	109	1	2	16	13	62	10	3	25	1	0	0	0	9	1	3	1	17	1	1	0	2
EM109T6_91636_>bhl:Bache_1415_demethylmenaquinone_methyltransferase_(EC:2.1.1.-);_K03183_ubiquinone/menaquinone_biosynthesis_methyltransferase_[EC:2.1.1.163_2.1.1.-]	0	3	119	0	1	0	87	0	6	3	43	0	0	37	21	2	3	263	0	28	0	0	112	541	20	4	0	59	155	1	0	58	11	72	159	28	37	0	0	0	67	0	7	90	60	4	14	11	0
>saw:SAHV_1036__menD;_menaquinone_biosynthesis_protein;_K02551_2-succinyl-5-enolpyruvyl-6-hydroxy-3-cyclohexene-1-carboxylate_synthase_[EC:2.2.1.9]	0	0	0	0	0	0	0	0	0	0	0	0	0	0	0	0	0	0	0	0	0	0	0	0	0	0	1	0	0	0	0	0	28	0	0	0	0	0	0	0	0	0	0	0	0	0	0	0	0
217T6_12435_>amu:Amuc_0351_naphthoate_synthase;_K01661_naphthoate_synthase_[EC:4.1.3.36]	14	9	1	0	0	0	0	0	0	0	0	0	0	7	2	0	0	0	4	0	0	0	0	0	0	1	0	1	0	0	0	0	0	4	0	0	0	0	4	0	0	0	0	0	46	0	0	31	0
18T0_110551_>bfs:BF1303_menB;_naphthoate_synthase_(EC:4.1.3.36);_K01661_naphthoate_synthase_[EC:4.1.3.36]	0	0	0	0	5	0	0	0	0	0	0	0	0	0	0	0	0	29	0	39	0	0	0	0	25	39	0	0	0	7	0	0	0	0	0	0	0	0	0	0	0	0	0	0	0	0	0	0	0
264T3_69586_>osp:Odosp_0383_naphthoate_synthase_(EC:4.1.3.36);_K01661_naphthoate_synthase_[EC:4.1.3.36]	0	20	3	1	7	0	9	27	3	2	14	8	4	4	16	0	0	17	13	0	0	6	9	0	10	53	6	0	0	8	0	0	7	11	0	4	6	22	8	0	4	22	13	9	0	2	11	0	0
64T6_11928_>bsa:Bacsa_1552_O-succinylbenzoate--CoA_ligase_(EC:6.2.1.26)	36	23	15	5	2	79	55	16	33	33	33	60	98	96	47	7	20	17	62	48	17	44	27	163	101	30	16	66	89	8	148	34	163	38	14	29	90	44	73	83	96	50	11	22	47	7	31	75	16
EM088T3_6290_>app:CAP2UW1_2491_1,4-dihydroxy-2-naphthoate_octaprenyltransferase;_K02548_1,4-dihydroxy-2-naphthoate_octaprenyltransferase_[EC:2.5.1.74_2.5.1.-]	0	0	0	0	0	0	0	111	0	2	16	44	0	14	62	2	550	0	1	0	0	27	10	0	0	76	0	0	0	5	0	0	0	0	71	0	4	0	0	37	2	5	0	72	0	0	0	0	0
507_623_>bfs:BF1300_isochorismate_synthase;_K02361_isochorismate_synthase_[EC:5.4.4.2]	0	0	2	4	0	0	47	0	20	0	0	0	0	77	0	33	0	0	104	307	2	0	0	0	0	0	26	0	0	0	0	0	0	0	23	0	12	0	0	2	21	23	80	0	0	0	0	272	0
>ebw:BWG_2037__yfbB;_acyl-CoA_thioester_hydrolase_YfbB;_K08680_2-succinyl-6-hydroxy-2,4-cyclohexadiene-1-carboxylate_synthase_[EC:4.2.99.20]	0	0	0	0	0	0	0	0	0	0	1	0	0	0	2	0	0	0	2	0	0	29	0	2	2	0	0	0	0	0	0	0	0	0	0	7	0	0	0	0	0	0	0	0	0	0	0	2	0
>sah:SaurJH1_1124__isochorismate_synthase;_K02552_menaquinone-specific_isochorismate_synthase_[EC:5.4.4.2]	0	0	0	0	0	0	0	0	0	0	0	0	0	0	0	0	0	0	0	0	0	0	0	0	0	0	0	0	0	0	0	0	22	0	0	0	0	0	0	0	0	0	0	0	0	0	0	0	0
>sah:SaurJH1_1126__alpha/beta_hydrolase_fold;_K08680_2-succinyl-6-hydroxy-2,4-cyclohexadiene-1-carboxylate_synthase_[EC:4.2.99.20]	0	0	0	0	0	0	0	0	0	0	0	0	0	0	0	0	0	0	0	0	0	0	0	0	0	0	0	0	0	0	0	0	12	0	0	0	0	0	0	0	0	0	0	0	0	0	0	0	0
EM305_50420_>ecg:E2348C_2410_menF;_isochorismate_synthase_2;_K02552_menaquinone-specific_isochorismate_synthase_[EC:5.4.4.2]	0	81	5	38	0	0	0	0	0	0	67	9	40	25	6	0	0	51	2	0	1	25	0	49	0	0	0	98	227	16	28	0	11	0	0	49	4	4	0	0	0	24	0	0	0	0	0	0	0
SP010_134345_>tbe:Trebr_0443_thiamine_pyrophosphate_TPP-binding_domain-containing_protein;_K02551_2-succinyl-5-enolpyruvyl-6-hydroxy-3-cyclohexene-1-carboxylate_synthase_[EC:2.2.1.9]	0	1	602	0	2	0	0	0	1	0	0	0	0	0	0	0	0	1108	0	0	5	0	2	1733	0	0	0	0	0	0	0	0	0	0	0	0	0	0	0	0	0	0	0	0	0	0	0	0	0
>sad:SAAV_1009__menB;_naphthoate_synthase;_K01661_naphthoate_synthase_[EC:4.1.3.36]	0	0	0	0	0	0	0	0	0	0	0	0	0	0	0	0	0	0	0	0	0	0	0	0	0	0	0	0	0	0	0	0	9	0	0	0	0	0	0	0	0	0	0	0	0	0	0	0	0
271to_18580_>pmz:HMPREF0659_A6050_menB;_naphthoate_synthase_(EC:4.1.3.36);_K01661_naphthoate_synthase_[EC:4.1.3.36]	0	0	0	612	99	0	0	0	0	2	0	0	0	2	0	1755	0	0	0	0	0	5	0	0	88	0	881	0	0	24	0	0	0	0	520	0	0	0	0	0	0	77	707	0	0	1180	0	0	0
>sad:SAAV_1806__O-succinylbenzoic_acid--CoA_ligase,_putative;_K01911_O-succinylbenzoic_acid--CoA_ligase_[EC:6.2.1.26]	0	0	0	0	0	0	0	0	0	0	0	0	0	0	0	0	0	0	0	0	0	0	0	0	0	0	2	0	0	0	0	1	47	0	0	0	0	0	0	0	0	0	0	0	0	0	0	0	0
269T0_16442_>pdi:BDI_1137_naphthoate_synthase_(EC:4.1.3.36);_K01661_naphthoate_synthase_[EC:4.1.3.36]	0	0	9	3	0	0	2	0	31	34	0	0	0	7	0	25	0	0	5	16	0	29	6	0	2	0	6	0	36	9	0	0	0	2	0	0	2	0	0	162	5	0	45	0	0	0	0	51	0
>bmc:BAbS19_II09540__ubiE;_ubiquinone/menaquinone_biosynthesis_methyltransferase;_K03183_ubiquinone/menaquinone_biosynthesis_methyltransferase_[EC:2.1.1.163_2.1.1.-]	0	0	0	0	0	0	0	0	0	0	0	0	0	0	0	0	0	0	0	0	0	0	0	0	0	0	0	0	0	0	0	0	0	0	0	0	0	0	0	0	0	0	0	0	0	0	0	0	0
EM263T3_45463_>bhl:Bache_3267_1,4-dihydroxy-2-naphtoate_prenyltransferase_(EC:2.5.1.-);_K02548_1,4-dihydroxy-2-naphthoate_octaprenyltransferase_[EC:2.5.1.74_2.5.1.-]	0	0	2	4	0	0	103	0	6	5	57	1	0	83	23	0	0	8	0	60	0	0	251	135	13	1	2	102	0	2	0	0	19	0	57	53	42	0	0	2	69	0	13	142	111	10	0	4	0
264T3_97158_>bth:BT_4701_2-oxoglutarate_decarboxylase_and_2-succinyl-6-hydroxy-2,4-cyclohexadiene-1-carboxylate_synthase;_K02551_2-succinyl-5-enolpyruvyl-6-hydroxy-3-cyclohexene-1-carboxylate_synthase_[EC:2.2.1.9]	0	0	62	144	18	0	35	0	15	35	121	0	34	19	0	4	0	22	0	95	27	0	2	0	77	135	36	17	0	65	0	0	66	23	14	22	14	0	0	51	5	60	0	0	0	14	61	44	0
EM137T6_15186_>bsa:Bacsa_0280_thiamine_pyrophosphate_TPP-binding_domain-containing_protein;_K02551_2-succinyl-5-enolpyruvyl-6-hydroxy-3-cyclohexene-1-carboxylate_synthase_[EC:2.2.1.9]	0	0	1	0	0	0	0	0	0	1	0	0	0	15	0	0	0	149	119	0	0	0	0	0	388	0	0	0	0	0	0	0	0	2	0	0	0	141	0	113	1	0	0	0	0	0	0	2	1
EM166_7421_>bsa:Bacsa_0280_thiamine_pyrophosphate_TPP-binding_domain-containing_protein;_K02551_2-succinyl-5-enolpyruvyl-6-hydroxy-3-cyclohexene-1-carboxylate_synthase_[EC:2.2.1.9]	0	0	0	2	3	0	0	3	0	0	0	0	0	151	0	0	0	0	0	0	0	0	0	0	0	0	0	0	0	0	0	0	40	0	1	0	0	0	0	0	54	0	0	0	0	0	0	0	1
EM045T6_23222_>osp:Odosp_0383_naphthoate_synthase_(EC:4.1.3.36);_K01661_naphthoate_synthase_[EC:4.1.3.36]	0	11	1	1	2	0	6	25	0	5	0	3	0	11	2	0	1	5	0	0	46	0	15	0	2	0	3	0	0	0	0	0	3	0	1	8	22	0	27	27	8	0	1	0	9	0	1	0	0
>ecg:E2348C_4147__ubiE;_ubiquinone/menaquinone_biosynthesis_methyltransferase;_K03183_ubiquinone/menaquinone_biosynthesis_methyltransferase_[EC:2.1.1.163_2.1.1.-]	0	28	0	2	0	2	0	2	0	0	37	3	4	9	1	0	0	18	0	0	1	70	0	11	2	0	0	27	56	4	9	2	2	0	0	29	0	2	0	0	2	2	0	0	0	4	0	0	0
44T6_54543_>bvu:BVU_2419_isochorismate_synthase_EntC;_K02361_isochorismate_synthase_[EC:5.4.4.2]	0	0	39	8	0	0	0	0	0	0	5	0	0	549	0	64	0	0	0	0	0	0	64	0	164	2	218	0	0	32	0	0	0	0	31	0	0	0	0	2	227	522	27	0	0	0	91	617	707
EM096T3_122847_>cch:Cag_1719_naphthoate_synthase_(EC:4.1.3.36);_K01661_naphthoate_synthase_[EC:4.1.3.36]	0	0	0	0	0	0	62	0	0	0	0	0	0	0	4	0	0	0	0	0	2	16	0	0	0	0	0	0	8	0	0	0	0	2	1	0	0	43	49	0	0	0	0	0	0	0	11	0	0
361T6_20324_>ecg:E2348C_4234_menA;_1,4-dihydroxy-2-naphthoate_octaprenyltransferase;_K02548_1,4-dihydroxy-2-naphthoate_octaprenyltransferase_[EC:2.5.1.74_2.5.1.-]	0	23	0	0	0	0	0	2	0	0	6	0	14	1	2	0	0	7	0	0	0	15	0	21	0	0	0	29	189	15	3	6	19	0	0	11	0	0	0	0	2	0	0	0	0	0	0	0	0
>saw:SAHV_1781__menC;_O-succinylbenzoic_acid_synthetase;_K02549_O-succinylbenzoate_synthase_[EC:4.2.1.113]	0	0	0	0	0	0	0	0	0	0	0	0	0	0	0	0	0	0	0	0	0	0	0	0	0	0	0	0	0	0	0	0	11	0	0	2	0	0	0	0	0	0	0	0	0	0	0	0	0
>ypk:y0293__menA;_1,4-dihydroxy-2-naphthoate_octaprenyltransferase;_K02548_1,4-dihydroxy-2-naphthoate_octaprenyltransferase_[EC:2.5.1.74_2.5.1.-]	0	0	0	0	0	0	0	0	0	0	0	0	0	0	0	0	0	0	0	0	0	0	0	0	0	0	0	0	0	0	0	0	0	0	0	0	0	0	0	0	0	0	0	0	0	0	0	0	0
>sae:NWMN_0914__hypothetical_protein;_K08680_2-succinyl-6-hydroxy-2,4-cyclohexadiene-1-carboxylate_synthase_[EC:4.2.99.20]	0	0	0	0	0	0	0	0	0	0	0	0	0	0	0	0	0	0	0	0	0	0	0	0	0	0	0	0	0	0	0	0	1	0	0	0	0	0	0	0	0	0	0	0	0	0	0	0	0
EM042T0_77821_>bfs:BF3503_putative_prenyltransferase;_K02548_1,4-dihydroxy-2-naphthoate_octaprenyltransferase_[EC:2.5.1.74_2.5.1.-]	0	0	0	0	0	1	24	0	0	0	0	11	219	4	30	2	0	4	0	0	0	48	16	168	0	28	4	63	88	11	41	0	0	20	0	0	0	22	13	0	0	12	0	25	0	0	3	0	0
>ecw:EcE24377A_2557__menC;_O-succinylbenzoate_synthase;_K02549_O-succinylbenzoate_synthase_[EC:4.2.1.113]	0	0	0	0	0	0	2	0	0	0	6	2	0	0	0	0	0	0	0	0	1	172	0	0	2	0	0	1	0	0	0	0	0	0	0	91	0	0	2	0	0	0	0	0	0	0	0	0	0
>bai:BAA_5122__hydrolase,_alpha/beta_fold_family;_K08680_2-succinyl-6-hydroxy-2,4-cyclohexadiene-1-carboxylate_synthase_[EC:4.2.99.20]	0	0	0	0	0	0	0	0	0	0	0	0	0	0	2	0	0	0	0	0	0	1	0	0	0	0	0	0	0	0	0	0	0	0	0	0	0	0	0	0	0	0	0	0	0	0	0	0	1
70T0_81746_>tbe:Trebr_0443_thiamine_pyrophosphate_TPP-binding_domain-containing_protein;_K02551_2-succinyl-5-enolpyruvyl-6-hydroxy-3-cyclohexene-1-carboxylate_synthase_[EC:2.2.1.9]	0	0	1	15	0	0	0	0	33	2	0	2	470	0	0	0	0	0	0	0	0	0	0	0	0	0	0	173	1	0	0	0	0	0	0	0	0	0	0	0	0	0	2	0	0	0	0	45	0
>bml:BMA10229_1191__quinone_family_NAD(P)H_dehydrogenase;_K00355_NAD(P)H_dehydrogenase_(quinone)_[EC:1.6.5.2]	0	0	0	0	0	0	0	0	0	0	0	0	0	0	0	0	0	0	0	0	0	0	0	0	0	0	0	0	0	0	0	0	0	0	0	0	0	0	0	0	0	0	0	0	0	0	0	0	0
>bai:BAA_5123__menD;_2-succinyl-5-enolpyruvyl-6-hydroxy-3-cyclohexene-1-carboxylate_synthase_(EC:2.2.1.9_4.1.1.71);_K02551_2-succinyl-5-enolpyruvyl-6-hydroxy-3-cyclohexene-1-carboxylate_synthase_[EC:2.2.1.9]	0	0	0	0	0	0	0	0	0	0	0	0	0	0	0	0	0	0	0	0	0	0	0	0	0	0	0	0	0	0	0	0	0	0	0	0	0	0	0	0	0	0	0	0	0	0	0	0	0
422T3_24333_>tbe:Trebr_0443_thiamine_pyrophosphate_TPP-binding_domain-containing_protein;_K02551_2-succinyl-5-enolpyruvyl-6-hydroxy-3-cyclohexene-1-carboxylate_synthase_[EC:2.2.1.9]	0	1	0	0	0	0	0	0	0	0	0	0	0	0	0	0	0	0	0	0	0	0	0	0	0	0	0	1880	0	0	0	0	657	0	0	0	0	0	0	0	0	0	0	0	0	0	0	0	0
107T3_10331_>ecc:c2803_menE;_O-succinylbenzoic_acid--CoA_ligase_(EC:6.2.1.26);_K01911_O-succinylbenzoic_acid--CoA_ligase_[EC:6.2.1.26]	0	51	0	41	0	2	0	0	0	0	1	6	30	7	0	0	0	31	0	0	0	14	0	150	0	0	0	39	56	3	24	0	4	2	0	119	0	3	0	0	0	20	0	0	1	0	0	0	0
>bah:BAMEG_5141__N-acylamino_acid_racemase;_K02549_O-succinylbenzoate_synthase_[EC:4.2.1.113]	0	0	0	0	0	0	0	0	0	0	0	0	0	0	0	0	0	0	0	0	0	0	0	0	0	0	0	0	0	0	0	0	0	0	0	0	0	0	0	0	0	0	0	0	0	0	0	0	0
442T3_36853_>bth:BT_4704_O-succinylbenzoic_acid--CoA_ligase;_K01911_O-succinylbenzoic_acid--CoA_ligase_[EC:6.2.1.26]	0	8	4	28	6	27	3	7	22	4	1	30	25	40	0	0	1	0	2	1	0	0	0	97	6	10	2	511	78	2	379	10	0	17	1	7	18	13	34	31	0	1	2	7	6	0	0	9	1
>ypg:YpAngola_A1786__menF;_menaquinone-specific_isochorismate_synthase_(EC:5.4.4.2);_K02552_menaquinone-specific_isochorismate_synthase_[EC:5.4.4.2]	0	0	0	0	0	0	0	0	0	0	0	0	0	0	0	0	0	0	0	0	0	0	0	0	0	0	0	0	0	0	0	0	0	0	0	0	0	0	0	0	0	0	0	0	0	0	0	0	0
>sao:SAOUHSC_01915__hypothetical_protein;_K02549_O-succinylbenzoate_synthase_[EC:4.2.1.113]	0	0	0	0	0	0	0	0	0	0	0	0	0	0	0	0	0	0	0	0	0	0	0	0	0	0	0	0	0	0	0	0	3	0	1	0	0	0	0	0	0	0	0	0	0	0	0	0	0
>ecz:ECS88_4380__menA;_1,4-dihydroxy-2-naphthoate_octaprenyltransferase;_K02548_1,4-dihydroxy-2-naphthoate_octaprenyltransferase_[EC:2.5.1.74_2.5.1.-]	0	40	0	6	0	0	0	0	0	0	3	0	15	2	2	0	0	30	0	0	0	4	0	32	0	0	0	53	59	2	7	0	2	0	0	21	1	0	0	0	0	6	0	0	0	0	0	0	0
EM374T3_80301_>amu:Amuc_0047_ubiquinone/menaquinone_biosynthesis_methyltransferase;_K03183_ubiquinone/menaquinone_biosynthesis_methyltransferase_[EC:2.1.1.163_2.1.1.-]	12	0	0	0	0	0	0	0	2	0	0	0	0	2	1	0	0	0	0	0	0	0	0	0	0	0	0	3	0	0	0	0	0	0	0	0	0	0	0	0	0	0	0	0	46	0	0	5	0
>ypz:YPZ3_2233__menD;_2-oxoglutarate_decarboxylase;_K02551_2-succinyl-5-enolpyruvyl-6-hydroxy-3-cyclohexene-1-carboxylate_synthase_[EC:2.2.1.9]	0	0	0	0	0	0	0	0	0	0	0	0	0	0	0	0	0	0	0	0	0	0	0	0	0	0	0	0	0	0	0	0	0	0	0	0	0	0	0	0	0	0	0	0	0	0	0	0	0
>sao:SAOUHSC_00983__2-succinyl-6-hydroxy-2,4-cyclohexadiene-1-carboxylic_acid_synthase/2-oxoglutarate_decarboxylase_(EC:4.1.1.71);_K02551_2-succinyl-5-enolpyruvyl-6-hydroxy-3-cyclohexene-1-carboxylate_synthase_[EC:2.2.1.9]	0	0	0	0	0	0	0	0	0	0	0	0	0	0	0	0	0	0	0	0	0	0	0	0	0	0	0	0	0	0	0	0	4	0	0	0	0	0	0	0	0	0	0	0	0	0	0	0	0
422T3_24537_>osp:Odosp_0974_O-succinylbenzoate--CoA_ligase_(EC:6.2.1.26)	0	0	0	0	0	0	0	0	5	0	0	0	0	0	0	0	0	0	0	0	36	0	40	0	0	0	0	0	0	0	0	17	579	27	0	0	0	0	0	0	0	8	4	0	0	3	0	0	0
217T6_9341_>pdi:BDI_1139_putative_O-succinylbenzoate--CoA_ligase;_K01911_O-succinylbenzoic_acid--CoA_ligase_[EC:6.2.1.26]	0	8	0	0	0	5	13	0	0	47	3	8	1	24	19	1	66	8	73	26	248	1	5	9	7	14	0	248	18	17	1	46	102	1	0	8	116	0	0	10	3	0	0	3	2	41	33	11	0
27T0_74037_>tep:TepRe1_0329_type_11_methyltransferase;_K03183_ubiquinone/menaquinone_biosynthesis_methyltransferase_[EC:2.1.1.163_2.1.1.-]	0	17	3	0	0	0	7	20	6	14	3	0	0	15	3	0	0	3	0	0	68	0	30	0	1	0	6	0	0	0	0	0	20	0	1	5	5	0	3	77	70	0	8	0	1	0	0	0	0
>ban:BA_5113__1,4-dihydroxy-2-naphthoate_octaprenyltransferase;_K02548_1,4-dihydroxy-2-naphthoate_octaprenyltransferase_[EC:2.5.1.74_2.5.1.-]	0	0	0	0	0	0	0	0	0	0	0	0	0	0	0	0	0	0	0	0	0	0	0	0	0	0	0	0	0	0	0	0	0	0	0	0	0	0	0	0	0	0	0	0	0	0	0	0	0
>bai:BAA_3236__menA;_1,4-dihydroxy-2-naphthoate_octaprenyltransferase_(EC:2.5.-.-);_K02548_1,4-dihydroxy-2-naphthoate_octaprenyltransferase_[EC:2.5.1.74_2.5.1.-]	0	0	0	0	0	0	0	0	0	0	0	0	0	0	0	0	0	0	0	0	0	0	0	0	0	0	0	0	0	0	0	0	0	0	0	0	0	0	0	0	0	0	0	0	0	0	0	0	0
>eok:G2583_2804__yfbB;_2-succinyl-6-hydroxy-2,4-cyclohexadiene-1-carboxylate_synthase;_K08680_2-succinyl-6-hydroxy-2,4-cyclohexadiene-1-carboxylate_synthase_[EC:4.2.99.20]	0	0	0	1	0	0	0	0	0	0	10	0	0	0	0	0	0	0	0	0	0	71	2	0	0	0	2	0	0	0	0	0	0	0	0	5	0	0	0	0	0	0	0	0	0	0	0	0	0
EM238_3563_>osp:Odosp_0974_O-succinylbenzoate--CoA_ligase_(EC:6.2.1.26)	0	0	0	0	0	0	0	0	0	0	264	0	0	0	0	0	0	0	0	124	0	0	0	0	0	0	14	0	0	0	0	0	0	0	0	0	0	1	0	0	256	0	0	0	0	0	0	33	0
>ypm:YP_3268__ubiE;_ubiquinone/menaquinone_biosynthesis_methyltransferase;_K03183_ubiquinone/menaquinone_biosynthesis_methyltransferase_[EC:2.1.1.163_2.1.1.-]	0	0	0	0	0	0	0	0	0	0	0	1	0	0	0	0	0	0	0	0	0	0	0	0	0	0	0	0	0	0	0	0	0	0	0	0	1	0	0	0	1	0	0	1	0	0	0	0	0
>ban:BA_5109__menB;_naphthoate_synthase_(EC:4.1.3.36);_K01661_naphthoate_synthase_[EC:4.1.3.36]	0	0	0	0	0	0	0	0	0	0	0	0	0	0	0	0	0	0	0	0	0	0	0	0	0	0	0	0	0	0	0	0	0	0	0	0	0	0	0	0	0	0	0	0	0	0	0	0	0
>saa:SAUSA300_1737__menE;_O-succinylbenzoate-CoA_ligase_(EC:6.2.1.26);_K01911_O-succinylbenzoic_acid--CoA_ligase_[EC:6.2.1.26]	0	0	0	0	1	0	0	0	0	0	0	0	0	0	0	0	0	0	0	0	0	0	0	0	0	0	0	0	0	0	0	0	0	0	0	0	0	0	0	0	0	0	1	0	0	0	0	0	0
504_76027_>bhl:Bache_1415_demethylmenaquinone_methyltransferase_(EC:2.1.1.-);_K03183_ubiquinone/menaquinone_biosynthesis_methyltransferase_[EC:2.1.1.163_2.1.1.-]	0	20	1	0	0	0	9	38	2	7	11	3	0	35	3	0	0	3	0	0	70	0	28	0	0	0	4	0	0	0	0	0	12	0	4	13	29	0	8	67	48	0	3	0	6	0	0	0	2
277T0_125515_>pru:PRU_1686_menF;_menaquinone-specific_isochorismate_synthase_(EC:5.4.4.2);_K02361_isochorismate_synthase_[EC:5.4.4.2]	1	1	0	902	215	0	0	1	0	0	0	0	0	0	0	2957	2	0	0	2	0	18	0	1	159	1	1665	0	0	33	0	0	0	0	524	0	0	0	0	0	0	145	1225	0	0	2536	0	0	2
54t0_2227_>bth:BT_4700_isochorismate_synthase_EntC;_K02361_isochorismate_synthase_[EC:5.4.4.2]	2	36	10	5	4	9	230	0	23	72	97	0	0	13	7	2	0	2	2	0	0	0	60	167	3	0	34	0	492	0	543	0	10	2	0	161	0	0	0	391	15	0	0	29	1	9	1	46	1
Sample-835gene_id_16355_>tbe:Trebr_0443_thiamine_pyrophosphate_TPP-binding_domain-containing_protein;_K02551_2-succinyl-5-enolpyruvyl-6-hydroxy-3-cyclohexene-1-carboxylate_synthase_[EC:2.2.1.9]	0	0	107	0	44	0	0	828	0	0	0	0	0	0	0	0	0	0	774	0	2	0	1	0	0	0	0	1	0	0	0	0	0	0	0	0	122	0	0	0	0	4	274	0	2	0	1	0	4
>bpm:BURPS1710b_0844__ubiE;_ubiquinone/menaquinone_biosynthesis_methyltransferase_(EC:2.1.1.-);_K03183_ubiquinone/menaquinone_biosynthesis_methyltransferase_[EC:2.1.1.163_2.1.1.-]	0	0	0	0	0	0	0	0	0	0	0	0	0	0	0	0	0	0	0	0	0	0	0	0	0	0	0	0	0	0	0	0	0	0	0	0	0	0	0	0	0	0	0	0	0	0	0	0	0
183T6_29775_>amu:Amuc_0351_naphthoate_synthase;_K01661_naphthoate_synthase_[EC:4.1.3.36]	0	0	3	1	0	0	0	0	0	0	0	0	0	0	0	0	0	0	4	0	0	0	893	31	2	96	0	0	0	1	0	0	83	5	0	0	0	0	0	2	0	0	0	0	0	0	0	0	0
>eok:G2583_0756__entC;_isochorismate_synthase_EntC;_K02361_isochorismate_synthase_[EC:5.4.4.2]	0	1	0	0	0	0	0	0	0	1	13	1	0	0	1	0	0	0	1	0	0	18	2	0	3	0	0	0	5	0	1	0	0	0	0	16	0	2	0	0	0	1	0	0	0	0	0	0	0
>bat:BAS2085__acpD;_azoreductase;_K00355_NAD(P)H_dehydrogenase_(quinone)_[EC:1.6.5.2]	0	0	0	0	0	0	0	0	0	0	0	0	0	0	0	0	0	0	0	0	0	0	0	0	0	0	0	0	0	0	0	0	0	0	0	0	0	0	0	0	0	0	0	0	0	0	0	0	0
119t6_48407_>rmr:Rmar_2332_ubiquinone/menaquinone_biosynthesis_methyltransferase;_K03183_ubiquinone/menaquinone_biosynthesis_methyltransferase_[EC:2.1.1.163_2.1.1.-]	0	0	2	0	4	0	19	0	8	12	0	125	3	6	18	0	0	0	0	1	0	28	13	0	1	29	1	0	0	25	0	55	0	0	7	0	0	0	0	0	0	0	0	0	0	0	103	2	0
>ban:BA_5112__menF;_menaquinone-specific_isochorismate_synthase;_K02552_menaquinone-specific_isochorismate_synthase_[EC:5.4.4.2]	1	0	0	0	0	0	1	2	1	0	0	0	0	0	1	0	0	1	0	0	0	0	0	0	0	0	0	0	0	0	0	0	0	1	0	0	0	0	0	0	0	0	0	0	0	1	0	0	0
>sae:NWMN_0915__memB;_naphthoate_synthase_(EC:4.1.3.36);_K01661_naphthoate_synthase_[EC:4.1.3.36]	0	0	0	0	0	0	0	0	0	0	0	0	0	0	0	0	0	0	0	0	0	0	0	0	0	0	0	0	0	0	0	0	4	0	0	0	0	0	0	0	0	0	0	0	1	0	0	0	0
301t3_98206_>pdi:BDI_1988_ubiE;_ubiquinone/menaquinone_biosynthesis_methyltransferase;_K03183_ubiquinone/menaquinone_biosynthesis_methyltransferase_[EC:2.1.1.163_2.1.1.-]	0	22	18	5	5	18	25	0	30	33	14	5	41	20	126	2	228	15	157	54	154	4	32	116	53	10	0	173	48	106	62	13	72	68	6	35	75	0	0	58	7	51	28	6	21	8	31	8	0
>bat:BAS2205__isochorismate_synthase_DhbC_(EC:5.4.4.2);_K02361_isochorismate_synthase_[EC:5.4.4.2]	0	0	0	0	0	0	0	0	0	0	0	0	0	0	0	0	0	0	0	0	0	0	0	0	0	0	0	0	0	0	0	0	0	0	0	0	1	0	0	0	0	0	0	0	0	0	0	0	0
>ecv:APECO1_4301__menE;_O-succinylbenzoic_acid--CoA_ligase_(EC:6.2.1.26);_K01911_O-succinylbenzoic_acid--CoA_ligase_[EC:6.2.1.26]	1	82	6	11	0	0	0	0	0	0	2	2	16	56	10	0	0	84	0	0	0	19	0	42	0	0	0	42	59	3	48	2	2	2	0	25	4	0	0	0	1	4	0	0	0	0	0	0	0
394T3_2918_>bhl:Bache_1415_demethylmenaquinone_methyltransferase_(EC:2.1.1.-);_K03183_ubiquinone/menaquinone_biosynthesis_methyltransferase_[EC:2.1.1.163_2.1.1.-]	0	0	2	0	0	0	58	0	2	27	0	0	0	0	0	0	0	56	0	0	0	0	18	0	35	0	25	0	0	35	0	0	0	375	15	0	0	0	0	1	1	0	13	46	2	0	0	37	0
Sample-518gene_id_8836_>lby:Lbys_2454_2-succinyl-5-enolpyruvyl-6-hydroxy-3-cyclohexene_-1-carboxylic-acidsynthase;_K02551_2-succinyl-5-enolpyruvyl-6-hydroxy-3-cyclohexene-1-carboxylate_synthase_[EC:2.2.1.9]	0	2	0	0	0	0	0	0	0	17	0	0	0	0	0	0	0	37	0	0	0	0	816	1	0	0	0	0	0	0	0	0	0	0	0	0	4	0	0	0	0	0	0	614	0	0	0	0	0
EM137T6_10363_>tbe:Trebr_0443_thiamine_pyrophosphate_TPP-binding_domain-containing_protein;_K02551_2-succinyl-5-enolpyruvyl-6-hydroxy-3-cyclohexene-1-carboxylate_synthase_[EC:2.2.1.9]	0	0	90	0	0	0	0	0	0	0	0	0	0	0	0	0	0	0	0	0	0	0	0	0	0	0	0	0	0	21	0	0	0	0	0	0	0	0	0	0	0	1	0	0	0	0	1	0	0
>cpa:CP0238__ubiE;_ubiquinone/menaquinone_biosynthesis_methyltransferase;_K03183_ubiquinone/menaquinone_biosynthesis_methyltransferase_[EC:2.1.1.163_2.1.1.-]	0	0	0	0	0	0	0	0	0	0	0	0	0	0	0	0	0	0	0	0	0	0	0	0	0	0	0	0	0	0	0	0	0	0	0	0	0	0	0	0	0	0	0	0	0	0	0	0	0
EM374T3_81392_>amu:Amuc_1017_hypothetical_protein;_K08680_2-succinyl-6-hydroxy-2,4-cyclohexadiene-1-carboxylate_synthase_[EC:4.2.99.20]	10	0	1	0	0	0	0	0	0	0	0	0	0	6	1	0	0	0	0	0	0	0	0	0	0	0	0	2	0	0	0	0	0	0	0	0	0	0	0	0	0	0	0	0	34	0	0	9	0
EM276T0_31903_>bth:BT_4702_naphthoate_synthase_(EC:4.1.3.36);_K01661_naphthoate_synthase_[EC:4.1.3.36]	952	0	0	0	0	0	0	0	0	0	0	185	145	0	0	0	1	0	0	0	0	0	0	1	0	0	11	0	0	0	0	0	0	2	0	0	0	0	0	0	0	0	0	0	0	0	40	0	0
>cta:CTA_0468__ubiE;_ubiquinone/menaquinone_biosynthesis_methyltransferase_(EC:2.1.1.-);_K03183_ubiquinone/menaquinone_biosynthesis_methyltransferase_[EC:2.1.1.163_2.1.1.-]	0	0	0	0	0	0	0	0	0	0	0	0	0	0	0	0	0	0	0	0	0	0	0	0	0	0	0	0	0	0	0	0	0	0	0	0	0	0	0	0	0	0	0	0	0	0	0	0	0
364t0_138792_>bpb:bpr_I1501_AMP-binding_enzyme_(EC:6.2.1.26)	0	8	0	0	6	0	1	5	0	0	13	0	12	0	0	1	0	0	0	0	0	0	2	0	3	0	0	0	0	0	0	0	0	0	5	2	0	0	0	0	4	3	6	3	0	1	0	0	0
388T3_9600_>amu:Amuc_1816_hypothetical_protein;_K02549_O-succinylbenzoate_synthase_[EC:4.2.1.113]	6	48	1	0	0	0	0	3	0	0	0	0	2	1	0	3	118	1	417	0	9	0	0	0	73	0	0	0	0	0	0	1	0	0	0	0	0	0	0	19	42	0	0	0	4	0	0	2	0
138t0_164237_>alv:Alvin_0623_1,4-dihydroxy-2-naphthoate_octaprenyltransferase;_K02548_1,4-dihydroxy-2-naphthoate_octaprenyltransferase_[EC:2.5.1.74_2.5.1.-]	0	30	0	0	0	0	0	0	0	0	0	0	0	0	0	0	0	53	1	0	2	0	43	0	36	128	0	0	0	0	0	0	0	0	0	5	0	0	0	0	0	0	0	0	0	28	0	0	0
EM166_40529_>pdi:BDI_1988_ubiE;_ubiquinone/menaquinone_biosynthesis_methyltransferase;_K03183_ubiquinone/menaquinone_biosynthesis_methyltransferase_[EC:2.1.1.163_2.1.1.-]	0	0	28	0	0	0	0	1	16	0	0	0	0	13	0	0	0	3	20	0	0	57	33	0	0	10	8	0	0	23	0	0	0	0	4	0	0	0	0	0	15	0	5	22	0	0	0	2	0
107T3_127706_>osp:Odosp_0383_naphthoate_synthase_(EC:4.1.3.36);_K01661_naphthoate_synthase_[EC:4.1.3.36]	0	6	10	0	0	1	0	0	0	23	0	10	0	10	44	0	0	0	0	0	0	15	6	0	24	0	6	0	0	6	0	12	43	0	17	13	2	0	2	2	57	0	2	0	0	9	11	4	0
EM042T0_74656_>osp:Odosp_0149_ubiquinone/menaquinone_biosynthesis_methyltransferase_UbiE;_K03183_ubiquinone/menaquinone_biosynthesis_methyltransferase_[EC:2.1.1.163_2.1.1.-]	85	5	7	12	28	0	46	0	10	0	0	0	0	19	0	2	0	76	0	0	0	6	9	0	2	170	4	74	0	9	0	0	0	0	0	0	0	0	0	4	3	28	1	18	27	0	0	0	0
SP010_8619_>dku:Desku_1134_O-succinylbenzoate--CoA_ligase_(EC:6.2.1.26)	0	0	0	0	0	0	0	0	0	0	0	0	0	0	0	3	0	6	0	0	18	0	5	0	20	2	0	0	1	493	0	13	0	13	0	1	1	0	13	0	0	0	0	0	0	0	0	4	0
>vcm:VCM66_1898__acyl-CoA_thioester_hydrolase_YfbB;_K08680_2-succinyl-6-hydroxy-2,4-cyclohexadiene-1-carboxylate_synthase_[EC:4.2.99.20]	0	0	0	0	0	0	0	0	0	0	0	0	0	0	0	0	0	0	0	0	0	0	0	0	0	0	0	0	0	0	0	0	0	0	0	0	0	0	0	0	0	0	0	0	0	0	0	0	0
138t0_3435_>lrf:LAR_1027_ubiE;_ubiquinone/menaquinone_biosynthesis_methyltransferase;_K03183_ubiquinone/menaquinone_biosynthesis_methyltransferase_[EC:2.1.1.163_2.1.1.-]	0	0	0	0	0	0	0	0	0	0	0	0	0	0	0	0	0	2	0	0	0	160	0	0	0	255	0	0	0	0	0	0	0	0	0	0	0	0	0	0	0	0	0	0	0	0	0	0	0
269T0_55519_>bvu:BVU_2417_naphthoate_synthase_(EC:4.1.3.36);_K01661_naphthoate_synthase_[EC:4.1.3.36]	0	0	0	81	0	0	0	0	152	0	0	0	0	0	1	0	0	8	0	0	0	0	0	0	0	0	0	0	0	2	0	0	1	0	0	0	0	0	0	188	0	0	0	0	0	0	0	0	0
EM045T6_19189_>pdi:BDI_1553_1,4-dihydroxy-2-naphthoate_octaprenyltransferase;_K02548_1,4-dihydroxy-2-naphthoate_octaprenyltransferase_[EC:2.5.1.74_2.5.1.-]	0	7	0	0	0	0	2	12	6	15	2	0	0	16	0	0	0	2	0	0	31	0	16	0	1	0	3	0	0	0	0	0	4	0	0	2	26	0	2	46	18	0	1	0	2	0	2	0	0
EM251_55267_>pmz:HMPREF0659_A7120_menA;_1,4-dihydroxy-2-naphthoate_octaprenyltransferase_(EC:2.5.-.-);_K02548_1,4-dihydroxy-2-naphthoate_octaprenyltransferase_[EC:2.5.1.74_2.5.1.-]	0	0	0	322	139	0	0	0	0	0	0	0	0	3	0	1351	0	0	0	0	0	21	0	0	93	5	929	0	0	16	0	0	0	0	353	0	0	1	2	0	0	131	658	0	0	1038	1	0	0
>ecs:ECs3153__menaquinone-specific_isochorismate_synthase;_K02552_menaquinone-specific_isochorismate_synthase_[EC:5.4.4.2]	0	1	0	1	0	0	0	0	0	0	74	0	0	0	0	0	0	0	0	0	0	17	0	3	1	0	2	3	1	0	0	0	0	0	0	12	0	0	0	0	0	0	0	0	0	0	0	0	0
EM251T6_24366_>bsa:Bacsa_0280_thiamine_pyrophosphate_TPP-binding_domain-containing_protein;_K02551_2-succinyl-5-enolpyruvyl-6-hydroxy-3-cyclohexene-1-carboxylate_synthase_[EC:2.2.1.9]	0	0	0	0	0	0	0	0	129	0	0	0	0	0	0	76	0	0	0	0	0	0	0	0	0	0	0	0	0	0	0	1	0	0	0	0	0	0	0	0	0	289	0	0	0	0	0	0	0
EM096T3_86820_>bth:BT_4216_ubiE;_ubiquinone/menaquinone_biosynthesis_methyltransferase;_K03183_ubiquinone/menaquinone_biosynthesis_methyltransferase_[EC:2.1.1.163_2.1.1.-]	221	66	13	2	0	1	14	0	1	8	0	41	40	40	9	0	0	21	24	10	37	30	6	0	7	17	0	22	1	6	43	0	1	17	7	0	30	13	34	13	13	18	14	11	13	0	4	4	0
Sample-518gene_id_1181_>tbe:Trebr_0443_thiamine_pyrophosphate_TPP-binding_domain-containing_protein;_K02551_2-succinyl-5-enolpyruvyl-6-hydroxy-3-cyclohexene-1-carboxylate_synthase_[EC:2.2.1.9]	0	0	6	1	0	0	2	0	0	35	0	0	0	0	0	0	0	0	0	1	0	0	911	0	0	0	0	0	0	0	0	0	0	0	0	0	0	0	0	0	0	0	0	629	0	0	0	0	0
156t3_23121_>ecp:ECP_4048_ubiE;_S-adenosylmethionine_binding_site;_other_site_(EC:2.1.1.-);_K03183_ubiquinone/menaquinone_biosynthesis_methyltransferase_[EC:2.1.1.163_2.1.1.-]	0	27	2	14	0	1	0	2	0	0	32	3	3	5	2	0	1	14	0	0	2	49	0	25	2	0	1	31	138	7	11	1	11	2	0	40	0	2	0	0	0	4	0	0	0	0	0	0	0
>ecf:ECH74115_3403__menC;_O-succinylbenzoate_synthase_(EC:4.2.1.-);_K02549_O-succinylbenzoate_synthase_[EC:4.2.1.113]	0	0	0	0	0	0	0	0	0	0	3	0	0	0	0	0	0	0	0	0	2	26	0	3	0	0	1	0	3	0	0	0	0	0	0	13	0	0	0	0	0	0	0	0	0	0	0	0	0
>etw:ECSP_3142__menD;_2-succinyl-5-enolpyruvyl-6-hydroxy-3-cyclohexene-1-carboxylate_synthase;_K02551_2-succinyl-5-enolpyruvyl-6-hydroxy-3-cyclohexene-1-carboxylate_synthase_[EC:2.2.1.9]	0	0	0	0	0	0	0	0	0	0	6	0	0	0	0	0	0	0	0	1	1	0	0	2	2	2	2	0	1	0	2	0	0	0	0	4	0	0	0	0	0	0	0	0	0	0	0	0	0
>eoh:ECO103_4330__ubiE;_ubiquinone/menaquinone_biosynthesis_methyltransferase;_K03183_ubiquinone/menaquinone_biosynthesis_methyltransferase_[EC:2.1.1.163_2.1.1.-]	0	3	0	3	0	0	1	1	0	0	139	4	4	0	0	0	0	0	7	0	0	165	2	9	2	0	1	9	30	2	3	0	3	1	0	103	0	0	3	0	0	1	0	0	0	0	1	0	0
EM204_41945_>bsa:Bacsa_2917_isochorismate_synthase;_K02361_isochorismate_synthase_[EC:5.4.4.2]	0	0	3	0	9	0	0	0	0	1652	0	0	0	0	0	4	0	0	0	0	1	0	0	0	2	0	0	0	0	0	0	0	0	0	0	0	0	0	0	1390	0	0	76	0	0	0	0	0	0
EM089T0_192762_>amu:Amuc_1494_1,4-dihydroxy-2-naphthoate_octaprenyltransferase;_K02548_1,4-dihydroxy-2-naphthoate_octaprenyltransferase_[EC:2.5.1.74_2.5.1.-]	0	38	2	0	0	0	0	0	0	0	0	0	0	0	0	0	122	0	443	0	2	0	0	0	79	0	0	0	0	0	0	48	0	0	0	0	0	2	4	16	34	0	0	0	0	0	0	0	22
EM283_45993_>amu:Amuc_2161_acyl-CoA_synthetase_(AMP-forming)/AMP-acid_ligase_II-like_protein;_K01911_O-succinylbenzoic_acid--CoA_ligase_[EC:6.2.1.26]	0	4	3	0	0	0	0	45	0	0	0	1	0	0	0	0	134	0	378	0	2	2	3	2	82	0	0	0	0	0	0	190	0	0	16	0	0	2	2	1	24	0	1	0	0	0	0	0	38
>sei:SPC_1401__menF;_menaquinone-specific_isochorismate_synthase;_K02552_menaquinone-specific_isochorismate_synthase_[EC:5.4.4.2]	0	0	0	0	0	0	0	0	0	0	0	0	0	0	0	0	0	0	0	0	0	0	0	0	0	0	1	0	0	0	0	0	0	0	0	0	0	0	0	0	0	0	0	0	0	0	0	0	0
388T3_61338_>tbe:Trebr_0443_thiamine_pyrophosphate_TPP-binding_domain-containing_protein;_K02551_2-succinyl-5-enolpyruvyl-6-hydroxy-3-cyclohexene-1-carboxylate_synthase_[EC:2.2.1.9]	0	2	2	38	0	0	524	0	1357	0	982	107	0	1	1805	9	0	18	3164	0	10	0	0	0	0	0	0	0	636	0	0	0	0	0	2	0	0	0	0	1206	0	1	153	0	196	0	0	49	0
EM089T0_4008_>bth:BT_4700_isochorismate_synthase_EntC;_K02361_isochorismate_synthase_[EC:5.4.4.2]	1445	1	0	6	0	0	4	1	0	2	4	271	237	2	0	0	0	0	0	0	0	0	0	0	4	2	32	0	0	0	0	0	0	0	0	0	0	0	4	1	0	6	0	0	0	0	49	0	1
138t0_84132_>ccu:Ccur_07330_1,4-dihydroxy-2-naphthoate_octaprenyltransferase;_K02548_1,4-dihydroxy-2-naphthoate_octaprenyltransferase_[EC:2.5.1.74_2.5.1.-]	0	0	0	0	0	0	0	0	0	0	3	0	0	0	0	0	0	0	0	0	13	0	80	0	0	72	0	22	0	0	0	0	7	0	0	0	0	0	0	0	0	0	0	0	0	0	0	0	0
138t0_84133_>bmd:BMD_4316_menH;_menaquinone_methyltransferase_(EC:2.1.1.-);_K03183_ubiquinone/menaquinone_biosynthesis_methyltransferase_[EC:2.1.1.163_2.1.1.-]	0	0	0	0	0	0	0	0	0	0	4	0	1	1	0	0	0	0	0	0	15	0	82	0	0	103	0	15	0	1	0	0	30	0	0	0	0	0	0	0	0	0	0	0	0	0	0	0	0
>ecw:EcE24377A_2560__menD;_2-succinyl-5-enolpyruvyl-6-hydroxy-3-cyclohexene-1-carboxylate_synthase_(EC:4.1.1.71);_K02551_2-succinyl-5-enolpyruvyl-6-hydroxy-3-cyclohexene-1-carboxylate_synthase_[EC:2.2.1.9]	0	1	0	2	0	0	0	0	0	0	2	3	0	0	0	0	0	0	2	0	0	157	0	0	1	0	0	0	3	0	1	0	0	0	0	63	0	0	0	2	0	0	0	0	0	0	0	2	0
166T3_18012_>pdi:BDI_1553_1,4-dihydroxy-2-naphthoate_octaprenyltransferase;_K02548_1,4-dihydroxy-2-naphthoate_octaprenyltransferase_[EC:2.5.1.74_2.5.1.-]	0	0	33	0	0	0	0	6	1	0	0	0	0	16	1	0	0	0	8	0	0	60	49	0	6	10	2	0	0	25	0	0	0	0	16	0	0	0	0	0	19	0	9	24	0	0	0	11	0
EM219_58321_>rso:RSc0458_ubiE;_ubiquinone/menaquinone_biosynthesis_methyltransferase_(EC:2.1.1.-);_K03183_ubiquinone/menaquinone_biosynthesis_methyltransferase_[EC:2.1.1.163_2.1.1.-]	0	0	2	0	0	0	49	0	0	0	0	2	0	0	0	0	0	1	0	0	0	24	0	0	0	0	1	0	2	0	0	0	0	0	0	0	0	27	55	0	0	0	0	0	2	0	6	0	2
>ele:Elen_2976__2-succinyl-6-hydroxy-2,4-cyclohexadiene-1-carboxylic_acid_synthase/2-oxoglutarate_decarboxylase_(EC:4.2.99.20);_K02551_2-succinyl-5-enolpyruvyl-6-hydroxy-3-cyclohexene-1-carboxylate_synthase_[EC:2.2.1.9]	4	0	0	1	0	0	0	1	0	2	0	0	10	0	3	0	0	0	0	0	0	1	1	99	0	1	2	0	0	5	0	10	17	0	0	2	0	0	0	0	0	0	0	0	0	0	0	0	1
264T0_57918_>tbe:Trebr_0443_thiamine_pyrophosphate_TPP-binding_domain-containing_protein;_K02551_2-succinyl-5-enolpyruvyl-6-hydroxy-3-cyclohexene-1-carboxylate_synthase_[EC:2.2.1.9]	2359	0	0	0	0	0	0	0	0	0	0	0	20	0	0	0	0	4	0	0	0	0	10	2	0	0	25	0	0	0	0	0	0	0	0	0	0	0	0	0	0	0	0	0	0	0	0	0	0
>eok:G2583_2803__menB;_naphthoate_synthase;_K01661_naphthoate_synthase_[EC:4.1.3.36]	0	0	0	1	0	0	0	0	0	0	22	0	0	0	0	0	0	0	0	0	0	18	0	0	4	0	1	0	2	0	0	0	0	0	0	6	0	0	0	1	0	0	0	0	0	0	0	0	0
>vch:VC0083__ubiE;_ubiquinone/menaquinone_biosynthesis_methyltransferase;_K03183_ubiquinone/menaquinone_biosynthesis_methyltransferase_[EC:2.1.1.163_2.1.1.-]	0	0	0	0	0	0	0	0	0	0	0	0	0	0	0	0	0	0	0	0	0	0	0	0	0	0	0	0	0	0	0	0	1	0	0	0	0	0	0	0	0	0	0	0	3	0	0	0	0
EM148_10028_>slo:Shew_1408_thiamine_pyrophosphate_binding_domain-containing_protein;_K02551_2-succinyl-5-enolpyruvyl-6-hydroxy-3-cyclohexene-1-carboxylate_synthase_[EC:2.2.1.9]	0	0	0	2	0	0	0	0	0	0	276	1	0	0	0	0	0	0	0	0	0	0	0	0	0	0	0	0	0	0	0	0	0	0	126	0	0	0	0	0	0	0	0	1	0	0	0	25	0
224t3_20182_>tbe:Trebr_0443_thiamine_pyrophosphate_TPP-binding_domain-containing_protein;_K02551_2-succinyl-5-enolpyruvyl-6-hydroxy-3-cyclohexene-1-carboxylate_synthase_[EC:2.2.1.9]	0	0	0	40	0	0	0	0	0	0	0	0	0	0	0	91	0	0	0	0	0	0	0	0	0	0	0	0	0	0	0	0	0	0	0	0	0	0	0	0	0	0	168	0	0	0	0	0	0
269T0_107953_>osp:Odosp_0382_2-succinyl-5-enolpyruvyl-6-hydroxy-3-cyclohexene_-1-carboxylatesynthase;_K02551_2-succinyl-5-enolpyruvyl-6-hydroxy-3-cyclohexene-1-carboxylate_synthase_[EC:2.2.1.9]	0	27	2	0	2	0	22	83	4	46	32	3	0	69	9	2	0	3	0	0	137	0	78	0	0	1	9	0	0	0	0	0	52	0	5	24	88	0	26	186	134	0	17	0	19	0	1	0	0
>ban:BA_1534__ubiE;_ubiquinone/menaquinone_biosynthesis_methyltransferase;_K03183_ubiquinone/menaquinone_biosynthesis_methyltransferase_[EC:2.1.1.163_2.1.1.-]	0	0	0	0	0	0	0	0	0	0	0	0	0	0	0	0	0	0	0	0	0	0	0	0	0	0	0	0	0	0	0	0	0	0	0	0	0	0	0	0	0	0	0	0	0	0	0	0	0
166T3_40877_>bvu:BVU_1640_1,4-dihydroxy-2-naphthoate_octaprenyltransferase;_K02548_1,4-dihydroxy-2-naphthoate_octaprenyltransferase_[EC:2.5.1.74_2.5.1.-]	11	0	0	0	2	0	0	0	24	143	0	10	0	91	1	2	0	1	0	0	2	0	50	0	3	0	4	0	211	1	0	54	7	83	1	7	0	4	0	4	7	0	0	1	1	0	1	3	0
Sample-518gene_id_54795_>pdi:BDI_1137_naphthoate_synthase_(EC:4.1.3.36);_K01661_naphthoate_synthase_[EC:4.1.3.36]	0	0	10	1	0	0	2	1	4	5	0	0	0	19	0	2	0	0	194	199	1	8	8	0	0	0	41	0	0	1	0	0	0	0	16	0	51	0	0	14	30	12	1	0	0	0	0	57	0
>vco:VC0395_A1561__menD;_2-succinyl-5-enolpyruvyl-6-hydroxy-3-cyclohexene-1-carboxylate_synthase;_K02551_2-succinyl-5-enolpyruvyl-6-hydroxy-3-cyclohexene-1-carboxylate_synthase_[EC:2.2.1.9]	0	0	0	0	0	1	0	0	0	0	0	0	0	0	0	0	4	0	0	0	0	0	0	0	0	0	0	0	0	0	0	0	0	0	0	0	0	0	0	0	0	0	0	0	0	0	0	0	1
>vch:VC2673__1,4-dihydroxy-2-naphthoate_octaprenyltransferase;_K02548_1,4-dihydroxy-2-naphthoate_octaprenyltransferase_[EC:2.5.1.74_2.5.1.-]	0	0	0	0	0	0	0	0	0	0	0	0	0	0	0	0	0	0	0	0	0	0	0	0	0	0	0	0	0	0	0	0	0	0	0	0	0	0	0	0	0	0	0	0	0	0	0	0	0
EM276T0_8828_>pdi:BDI_1553_1,4-dihydroxy-2-naphthoate_octaprenyltransferase;_K02548_1,4-dihydroxy-2-naphthoate_octaprenyltransferase_[EC:2.5.1.74_2.5.1.-]	0	0	54	24	0	0	0	0	1	19	27	44	0	0	38	1	0	8	0	0	9	0	79	0	15	2	20	10	0	0	16	0	0	11	41	0	36	0	21	0	0	0	19	0	95	0	43	0	1
EM205_21649_>blb:BBMN68_1007_decarboxylase_with_tpp_domain+d236;_K02551_2-succinyl-5-enolpyruvyl-6-hydroxy-3-cyclohexene-1-carboxylate_synthase_[EC:2.2.1.9]	1	0	0	0	0	0	0	0	0	0	0	0	0	0	0	0	0	0	0	0	0	0	0	0	1	0	0	0	0	1	0	0	0	0	0	0	0	0	0	0	23	0	0	0	0	0	0	28	0
>vco:VC0395_A1562__menF;_menaquinone-specific_isochorismate_synthase_(EC:5.4.4.2);_K02552_menaquinone-specific_isochorismate_synthase_[EC:5.4.4.2]	0	0	0	0	0	0	0	0	0	0	0	0	0	0	0	0	0	0	0	0	0	0	0	0	0	0	0	0	0	0	0	0	0	0	0	0	0	0	0	0	0	0	0	0	0	0	0	0	0
413t3_94529_>blb:BBMN68_1007_decarboxylase_with_tpp_domain+d236;_K02551_2-succinyl-5-enolpyruvyl-6-hydroxy-3-cyclohexene-1-carboxylate_synthase_[EC:2.2.1.9]	0	0	0	0	1	0	0	0	0	0	0	0	251	0	0	0	0	0	0	0	0	0	0	0	0	0	0	0	0	0	0	0	0	0	0	0	0	0	0	0	0	0	0	0	337	0	0	0	0
278T0_32789_>pdn:HMPREF9137_1704_menB;_naphthoate_synthase_(EC:4.1.3.36);_K01661_naphthoate_synthase_[EC:4.1.3.36]	0	0	224	1	44	0	0	0	376	0	0	0	0	0	0	0	0	0	0	2	0	0	0	0	0	0	2	0	0	0	0	0	5	0	0	0	0	0	0	0	0	0	115	0	0	0	276	0	0
>ecr:ECIAI1_2339__menC;_O-succinylbenzoate_synthase;_K02549_O-succinylbenzoate_synthase_[EC:4.2.1.113]	0	0	0	0	0	0	0	0	0	0	12	3	0	1	0	0	0	0	0	0	0	249	0	3	0	0	0	0	0	0	0	0	0	0	0	154	0	0	0	0	0	0	0	0	0	0	0	0	0
RBB89_24690_>bth:BT_4701_2-oxoglutarate_decarboxylase_and_2-succinyl-6-hydroxy-2,4-cyclohexadiene-1-carboxylate_synthase;_K02551_2-succinyl-5-enolpyruvyl-6-hydroxy-3-cyclohexene-1-carboxylate_synthase_[EC:2.2.1.9]	2153	1	0	0	2	1	0	1	0	0	1	410	327	0	0	0	0	0	0	0	1	0	0	6	7	1	36	0	0	0	0	0	1	0	0	1	1	0	0	0	0	0	0	0	0	1	74	0	1
EM272_16493_>pdi:BDI_1135_isochorismate_synthase;_K02361_isochorismate_synthase_[EC:5.4.4.2]	0	2	0	0	2	0	0	176	0	0	1	1	0	0	0	0	0	0	2	0	1	0	0	0	0	1	1	0	0	0	0	0	2	77	5	0	0	0	81	1	0	2	11	1	0	0	1	0	0
EM170T0_67363_>osp:Odosp_0149_ubiquinone/menaquinone_biosynthesis_methyltransferase_UbiE;_K03183_ubiquinone/menaquinone_biosynthesis_methyltransferase_[EC:2.1.1.163_2.1.1.-]	1	2	6	0	0	0	0	0	2	17	0	16	0	6	9	0	0	0	0	0	0	5	10	0	9	0	15	3	0	1	0	11	45	0	11	2	4	0	0	0	36	0	4	0	0	2	1	3	0
44T6_8424_>bsa:Bacsa_2915_naphthoate_synthase_(EC:4.1.3.36);_K01661_naphthoate_synthase_[EC:4.1.3.36]	0	0	3	0	5	0	0	0	0	1255	0	0	0	0	0	1	0	0	0	0	0	0	0	0	37	0	0	0	0	0	0	0	0	0	0	73	0	0	0	817	0	5	59	0	0	60	0	0	0
517_71323_>bsa:Bacsa_2915_naphthoate_synthase_(EC:4.1.3.36);_K01661_naphthoate_synthase_[EC:4.1.3.36]	0	0	0	2	152	0	0	0	0	0	0	0	0	0	0	0	0	0	0	0	0	0	0	0	0	0	373	0	0	0	0	0	0	0	0	0	0	0	0	0	0	0	0	0	0	0	0	0	0
517_13855_>bfs:BF1305_menE;_putative_O-succinylbenzoate--CoA_ligase_(EC:6.2.1.26);_K01911_O-succinylbenzoic_acid--CoA_ligase_[EC:6.2.1.26]	0	0	0	0	2	0	0	0	0	0	0	0	0	0	0	0	0	46	0	40	0	0	0	1	52	86	0	0	0	14	0	0	0	0	0	0	0	0	0	0	0	0	0	0	0	0	0	0	0
>cbo:CBO0468__AraC_family_transcription_regulator;_K03183_ubiquinone/menaquinone_biosynthesis_methyltransferase_[EC:2.1.1.163_2.1.1.-]	0	0	0	0	0	0	0	0	0	0	0	0	0	0	0	0	0	0	0	0	0	0	0	0	0	0	0	0	0	0	0	0	0	0	0	0	0	0	0	0	0	0	0	0	0	0	0	0	0
EM134T6_170795_>tbe:Trebr_0443_thiamine_pyrophosphate_TPP-binding_domain-containing_protein;_K02551_2-succinyl-5-enolpyruvyl-6-hydroxy-3-cyclohexene-1-carboxylate_synthase_[EC:2.2.1.9]	0	86	24	0	1	0	0	32	0	0	0	0	0	0	0	9	0	0	2	0	0	0	22	0	21	0	0	0	0	0	0	13	19	62	28	0	0	0	0	0	8	3	0	0	0	6	2	0	0
EM024T0_17576_>bhl:Bache_2744_2-succinyl-6-hydroxy-2,4-cyclohexadiene-1-carboxylate_synthase_(EC:4.2.99.20);_K02551_2-succinyl-5-enolpyruvyl-6-hydroxy-3-cyclohexene-1-carboxylate_synthase_[EC:2.2.1.9]	0	0	0	0	3	0	0	0	0	0	0	0	0	0	0	0	0	209	0	0	0	0	73	0	0	0	0	0	0	0	0	0	0	0	12	0	0	0	0	0	0	0	0	0	0	0	0	0	0
EM208-D1_33817_>blj:BLD_1778_menA;_1,4-dihydroxy-2-naphthoate_octaprenyltransferase;_K02548_1,4-dihydroxy-2-naphthoate_octaprenyltransferase_[EC:2.5.1.74_2.5.1.-]	6	0	2	8	6	0	13	0	1	8	0	3	0	0	13	0	100	0	30	0	0	0	2	55	3	55	3	0	0	0	0	0	0	3	38	6	1	0	4	0	0	0	0	1	1	2	6	0	0
138t0_148760_>amu:Amuc_1871_chorismate_binding-like_protein;_K02552_menaquinone-specific_isochorismate_synthase_[EC:5.4.4.2]	0	0	1	0	0	0	0	0	0	0	0	1	0	0	0	0	0	0	0	0	0	1	584	20	0	63	0	0	0	1	0	1	59	2	0	0	0	0	0	0	1	0	1	0	0	0	0	0	0
EM209_85064_>bth:BT_4704_O-succinylbenzoic_acid--CoA_ligase;_K01911_O-succinylbenzoic_acid--CoA_ligase_[EC:6.2.1.26]	0	2	2	21	72	103	0	0	438	0	0	167	0	324	102	0	0	0	0	223	0	37	1	0	53	0	43	2	0	13	0	0	0	0	0	5	0	0	177	86	0	13	74	0	0	0	0	130	0
284t0_29106_>osp:Odosp_0382_2-succinyl-5-enolpyruvyl-6-hydroxy-3-cyclohexene_-1-carboxylatesynthase;_K02551_2-succinyl-5-enolpyruvyl-6-hydroxy-3-cyclohexene-1-carboxylate_synthase_[EC:2.2.1.9]	8	26	25	0	0	0	0	0	12	62	0	18	0	19	70	5	1	0	0	0	1	25	14	0	59	0	16	1	0	7	0	37	98	0	30	34	8	0	0	3	83	0	4	0	1	25	6	12	0
>sed:SeD_A4490__menA;_1,4-dihydroxy-2-naphthoate_octaprenyltransferase_(EC:2.5.1.-);_K02548_1,4-dihydroxy-2-naphthoate_octaprenyltransferase_[EC:2.5.1.74_2.5.1.-]	0	0	0	0	1	0	0	0	0	0	0	0	0	0	0	0	0	0	0	0	0	0	0	0	0	0	0	0	0	0	0	0	0	1	0	0	0	0	0	0	0	0	0	0	0	0	1	0	0
284t0_58007_>osp:Odosp_0150_1,4-dihydroxy-2-naphthoateoctaprenyltransferase;_K02548_1,4-dihydroxy-2-naphthoate_octaprenyltransferase_[EC:2.5.1.74_2.5.1.-]	15	8	14	2	4	0	1	0	6	20	0	23	0	13	26	0	0	10	0	0	0	12	6	0	35	23	13	8	0	11	0	13	42	0	24	13	7	0	0	1	65	1	3	0	1	17	1	3	0
EM438T3_1293_>bfs:BF1303_menB;_naphthoate_synthase_(EC:4.1.3.36);_K01661_naphthoate_synthase_[EC:4.1.3.36]	0	0	0	0	0	0	0	0	0	0	0	0	0	0	0	0	104	0	0	0	0	0	0	0	0	0	0	0	0	0	0	0	0	0	0	0	0	0	0	0	0	0	0	0	0	0	0	0	0
100T6_3123_>pru:PRU_1685_menD;_2-succinyl-6-hydroxy-2,4-cyclohexadiene-1-carboxylic_acid_synthase/2-oxoglutarate_decarboxylase_(EC:4.1.1.71);_K02551_2-succinyl-5-enolpyruvyl-6-hydroxy-3-cyclohexene-1-carboxylate_synthase_[EC:2.2.1.9]	0	0	0	1473	386	0	0	1	1	2	0	0	4	2	0	3284	0	0	0	2	0	30	0	0	77	0	2881	0	0	62	0	0	0	0	547	0	0	2	0	0	0	233	1224	0	0	3513	0	0	0
>ath:AT1G68890__2-oxoglutarate_decarboxylase/_hydro-lyase/_magnesium_ion_binding_/_thiamin_pyrophosphate_binding;_K14759_isochorismate_synthase_/_2-succinyl-5-enolpyruvyl-6-hydroxy-3-cyclohexene-1-carboxylate_synthase_/_2-succinyl-6-hydroxy-2,4-cyclohexadiene-1-carboxylate_synthase_/_O-succinylbenzoate_synthase_[EC:5.4.4.2_2.2.1.9_4.2.99.20_4.2.1.113]	0	0	0	0	0	0	0	0	0	0	0	0	0	0	0	0	0	1	0	0	0	0	0	0	0	0	0	0	0	0	0	0	0	0	0	0	0	0	0	1	0	0	0	1	0	0	0	0	1
815_48110_>dal:Dalk_4497_1,4-dihydroxy-2-naphthoate_octaprenyltransferase;_K02548_1,4-dihydroxy-2-naphthoate_octaprenyltransferase_[EC:2.5.1.74_2.5.1.-]	3	2	2	0	35	36	52	5	12	103	0	9	0	198	0	0	0	40	134	52	2	74	37	0	75	0	1	80	0	7	1	4	0	0	23	12	151	0	0	0	0	98	2	8	22	2	0	0	0
220T6_15440_>slo:Shew_1408_thiamine_pyrophosphate_binding_domain-containing_protein;_K02551_2-succinyl-5-enolpyruvyl-6-hydroxy-3-cyclohexene-1-carboxylate_synthase_[EC:2.2.1.9]	0	0	61	9	0	0	0	0	0	0	0	0	0	0	0	0	0	155	0	0	0	0	23	0	0	0	0	0	0	0	0	0	0	0	0	0	0	0	0	0	0	0	0	0	0	1	0	1	0
EM205_36994_>alv:Alvin_0623_1,4-dihydroxy-2-naphthoate_octaprenyltransferase;_K02548_1,4-dihydroxy-2-naphthoate_octaprenyltransferase_[EC:2.5.1.74_2.5.1.-]	0	0	0	185	0	0	0	0	267	0	0	0	0	0	0	0	0	14	0	1	0	0	0	0	0	0	0	0	0	8	0	0	17	0	0	0	0	0	0	489	0	0	0	0	0	0	0	0	0
>see:SNSL254_A4250__ubiE;_ubiquinone/menaquinone_biosynthesis_methyltransferase_(EC:2.1.1.-);_K03183_ubiquinone/menaquinone_biosynthesis_methyltransferase_[EC:2.1.1.163_2.1.1.-]	0	0	0	0	0	0	0	0	0	0	0	0	0	0	0	0	0	0	0	0	0	0	0	0	0	0	0	0	0	0	0	1	0	0	0	0	0	0	0	0	0	0	0	0	0	0	0	0	0
>stm:STM3970__ubiE;_ubiquinone/menaquinone_biosynthesis_methyltransferase;_K03183_ubiquinone/menaquinone_biosynthesis_methyltransferase_[EC:2.1.1.163_2.1.1.-]	0	0	0	0	0	0	0	0	0	0	0	0	0	0	0	0	0	0	0	0	0	0	0	0	0	0	0	0	0	1	0	0	0	0	0	0	0	0	0	0	0	0	0	0	0	0	0	0	0
>ecz:ECS88_0632__entC;_isochorismate_synthase_1_(EC:5.4.4.2);_K02361_isochorismate_synthase_[EC:5.4.4.2]	0	24	0	6	0	0	0	0	0	0	7	0	6	24	0	0	3	29	0	0	0	17	0	34	1	0	0	31	37	4	8	0	7	5	0	23	2	0	1	0	0	2	0	0	0	0	0	0	0
819_176_>bth:BT_4704_O-succinylbenzoic_acid--CoA_ligase;_K01911_O-succinylbenzoic_acid--CoA_ligase_[EC:6.2.1.26]	0	0	0	0	14	0	0	0	0	0	0	0	0	118	0	0	0	16	0	0	0	0	0	0	0	0	0	0	0	4	0	0	0	0	0	0	0	0	0	0	0	0	0	0	0	0	0	0	0
EM73T6_4482_>hbu:Hbut_1335_ubiA;_prenyltransferase;_K02548_1,4-dihydroxy-2-naphthoate_octaprenyltransferase_[EC:2.5.1.74_2.5.1.-]	0	27	3	0	0	0	56	0	0	34	1	0	0	1	0	0	0	66	0	1	1	0	18	0	25	0	19	0	0	27	0	0	0	408	7	0	0	0	0	0	0	0	17	53	0	0	0	36	0
EM272_10269_>pdi:BDI_1136_2-oxoglutarate_decarboxylase_and_2-succinyl-6-hydroxy-2,4-cyclohexadiene-1-carboxylate_synthase;_K02551_2-succinyl-5-enolpyruvyl-6-hydroxy-3-cyclohexene-1-carboxylate_synthase_[EC:2.2.1.9]	0	2	0	0	0	0	0	454	0	0	0	0	0	0	0	0	0	0	1	0	0	0	0	0	0	0	0	0	0	0	0	0	0	219	5	0	0	0	187	0	0	1	24	0	0	0	0	1	0
207T3_89115_>slo:Shew_1408_thiamine_pyrophosphate_binding_domain-containing_protein;_K02551_2-succinyl-5-enolpyruvyl-6-hydroxy-3-cyclohexene-1-carboxylate_synthase_[EC:2.2.1.9]	2	2	1	6	0	0	3	22	0	3	4	0	0	0	1438	0	0	1	0	0	1	0	0	0	0	2	49	1	3	1	0	17	0	2	13	1	14	4	58	0	7	0	98	0	4	4	62	4	2
>ota:Ot17g02440__putative_menaquinone_biosynthesis_protein_(ISS);_K14759_isochorismate_synthase_/_2-succinyl-5-enolpyruvyl-6-hydroxy-3-cyclohexene-1-carboxylate_synthase_/_2-succinyl-6-hydroxy-2,4-cyclohexadiene-1-carboxylate_synthase_/_O-succinylbenzoate_synthase_[EC:5.4.4.2_2.2.1.9_4.2.99.20_4.2.1.113]	0	0	0	0	3	0	0	1	0	0	0	0	0	0	0	0	0	1	0	0	0	1	0	0	0	0	0	0	0	0	0	2	0	0	2	0	0	1	0	0	0	0	4	0	0	0	0	0	0
EM144T3_186675_>blf:BLIF_0378_hypothetical_protein;_K02551_2-succinyl-5-enolpyruvyl-6-hydroxy-3-cyclohexene-1-carboxylate_synthase_[EC:2.2.1.9]	0	5	0	0	0	0	0	8	2	1	0	0	0	0	0	0	0	0	2	0	1	0	0	1	3	0	0	0	0	0	0	0	0	0	0	0	0	0	2	0	1	0	799	0	0	0	0	1	0
264T3_87005_>tmz:Tmz1t_0219_ubiquinone/menaquinone_biosynthesis_methyltransferase;_K03183_ubiquinone/menaquinone_biosynthesis_methyltransferase_[EC:2.1.1.163_2.1.1.-]	0	0	130	46	0	0	0	0	0	0	0	0	0	0	0	0	0	0	0	0	0	0	0	1	0	6	0	0	0	0	0	0	0	0	0	0	0	0	0	0	0	0	0	0	0	0	0	70	0
EM223T0_20530_>bhl:Bache_3267_1,4-dihydroxy-2-naphtoate_prenyltransferase_(EC:2.5.1.-);_K02548_1,4-dihydroxy-2-naphthoate_octaprenyltransferase_[EC:2.5.1.74_2.5.1.-]	0	0	0	202	0	0	0	0	0	0	0	0	0	0	0	0	0	0	0	2	0	0	0	0	0	0	1	0	0	0	0	107	0	0	0	0	0	0	0	0	0	0	0	0	1	0	0	0	0
>ypg:YpAngola_A0111__menA;_1,4-dihydroxy-2-naphthoate_octaprenyltransferase_(EC:2.5.-.-);_K02548_1,4-dihydroxy-2-naphthoate_octaprenyltransferase_[EC:2.5.1.74_2.5.1.-]	0	0	0	0	0	0	0	0	0	0	0	0	0	0	0	0	0	0	0	0	0	0	0	0	0	0	0	0	0	0	0	0	0	0	0	0	0	0	0	0	0	0	0	0	0	0	0	0	0
54t0_8182_>osp:Odosp_0382_2-succinyl-5-enolpyruvyl-6-hydroxy-3-cyclohexene_-1-carboxylatesynthase;_K02551_2-succinyl-5-enolpyruvyl-6-hydroxy-3-cyclohexene-1-carboxylate_synthase_[EC:2.2.1.9]	0	0	0	4	0	0	0	0	0	0	0	0	1	0	0	0	0	0	32	0	0	0	2	0	0	0	0	0	0	272	0	356	0	0	84	440	0	0	0	0	0	0	0	0	0	453	0	1	0
264T3_83645_>bth:BT_4702_naphthoate_synthase_(EC:4.1.3.36);_K01661_naphthoate_synthase_[EC:4.1.3.36]	1	4	0	8	6	509	93	0	5	82	0	12	6	2	0	0	0	0	45	0	0	3	11	4	6	0	2	17	667	1	45	2	0	0	0	13	0	0	1	168	0	0	0	39	104	15	0	194	0
156t3_47089_>shm:Shewmr7_1692_1,4-dihydroxy-2-naphtoate_prenyltransferase_(EC:2.5.1.-);_K02548_1,4-dihydroxy-2-naphthoate_octaprenyltransferase_[EC:2.5.1.74_2.5.1.-]	0	0	21	13	0	0	0	0	0	0	0	0	0	0	0	21	0	0	0	0	0	8	0	0	10	0	78	0	175	0	0	29	0	0	36	0	0	0	0	253	0	5	0	0	172	0	0	0	0
>sbi:SORBI_04g024160__hypothetical_protein;_K14759_isochorismate_synthase_/_2-succinyl-5-enolpyruvyl-6-hydroxy-3-cyclohexene-1-carboxylate_synthase_/_2-succinyl-6-hydroxy-2,4-cyclohexadiene-1-carboxylate_synthase_/_O-succinylbenzoate_synthase_[EC:5.4.4.2_2.2.1.9_4.2.99.20_4.2.1.113]	0	1	0	2	0	0	0	2	0	0	0	0	0	0	0	0	0	2	0	0	0	0	0	0	0	0	0	0	1	0	0	0	0	0	0	1	0	0	0	0	0	0	0	0	0	0	1	0	0
394T3_1803_>bhl:Bache_3267_1,4-dihydroxy-2-naphtoate_prenyltransferase_(EC:2.5.1.-);_K02548_1,4-dihydroxy-2-naphthoate_octaprenyltransferase_[EC:2.5.1.74_2.5.1.-]	0	0	2	0	0	0	64	0	8	25	0	1	0	1	0	0	0	64	0	0	0	0	18	0	46	0	13	0	0	53	0	0	0	440	9	0	0	0	2	0	2	0	22	43	0	0	0	28	0
269T0_6460_>pdn:HMPREF9137_0214_menA;_1,4-dihydroxy-2-naphthoate_octaprenyltransferase_(EC:2.5.1.74);_K02548_1,4-dihydroxy-2-naphthoate_octaprenyltransferase_[EC:2.5.1.74_2.5.1.-]	0	0	18	13	0	0	0	0	0	0	0	0	0	0	0	20	0	0	0	2	0	13	0	0	9	0	51	0	75	0	0	13	0	0	38	0	0	0	0	595	1	39	0	0	323	0	0	0	0
399t0_5346_>bvu:BVU_1640_1,4-dihydroxy-2-naphthoate_octaprenyltransferase;_K02548_1,4-dihydroxy-2-naphthoate_octaprenyltransferase_[EC:2.5.1.74_2.5.1.-]	0	0	79	0	0	0	0	0	1	0	2	145	0	0	0	0	0	0	0	0	0	0	0	0	0	0	8	0	0	0	0	0	2	0	170	0	0	0	0	0	0	0	1	0	0	0	0	0	0
64T6_7285_>amu:Amuc_1871_chorismate_binding-like_protein;_K02552_menaquinone-specific_isochorismate_synthase_[EC:5.4.4.2]	0	47	82	0	1	0	1	31	0	2	0	7	6	0	0	2	77	0	269	0	4	0	80	3	59	2	0	0	0	0	0	168	3	0	11	0	0	2	55	31	29	0	0	0	0	14	1	0	43
>bai:BAA_5120__O-succinylbenzoic_acid--CoA_ligase;_K01911_O-succinylbenzoic_acid--CoA_ligase_[EC:6.2.1.26]	0	0	0	0	0	0	0	0	0	0	0	0	0	0	0	0	0	0	0	0	1	0	0	0	0	0	0	0	0	0	0	0	0	0	0	0	0	0	0	0	0	0	0	0	0	0	0	0	0
EM337-D1_35490_>bbr:BB4468_ubiE;_ubiquinone/menaquinone_biosynthesis_methyltransferase_(EC:2.1.1.-);_K03183_ubiquinone/menaquinone_biosynthesis_methyltransferase_[EC:2.1.1.163_2.1.1.-]	0	0	0	187	0	0	0	0	194	0	0	0	0	0	0	0	0	11	0	0	0	0	0	0	0	0	0	0	0	3	0	0	10	0	0	0	0	0	0	337	0	0	0	0	0	0	0	0	0
504_78999_>aps:CFPG_535_1,4-dihydroxy-2-naphthoate_octaprenyltransferase;_K02548_1,4-dihydroxy-2-naphthoate_octaprenyltransferase_[EC:2.5.1.74_2.5.1.-]	0	0	67	40	0	0	0	0	3	33	24	68	0	0	48	0	0	22	0	0	19	0	126	0	21	6	17	27	0	0	16	0	0	13	69	0	39	0	30	0	0	0	45	0	122	0	46	0	0
>kpe:KPK_1488__acyl-CoA_thioester_hydrolase_YfbB;_K08680_2-succinyl-6-hydroxy-2,4-cyclohexadiene-1-carboxylate_synthase_[EC:4.2.99.20]	1	1	0	0	0	0	0	0	0	0	0	0	0	0	0	0	0	0	0	115	0	0	0	0	0	0	0	0	0	0	0	0	0	0	4	0	6	0	0	0	0	0	0	0	0	0	0	0	0
>vvi:100241089__similar_to_2-oxoglutarate_decarboxylase/_hydro-lyase/_magnesium_ion_binding_/_thiamin_pyrophosphate_binding;_K14759_isochorismate_synthase_/_2-succinyl-5-enolpyruvyl-6-hydroxy-3-cyclohexene-1-carboxylate_synthase_/_2-succinyl-6-hydroxy-2,4-cyclohexadiene-1-carboxylate_synthase_/_O-succinylbenzoate_synthase_[EC:5.4.4.2_2.2.1.9_4.2.99.20_4.2.1.113]	0	1	1	0	0	0	0	2	1	0	1	0	0	0	0	0	0	0	0	0	0	2	0	0	0	0	0	0	0	0	0	0	0	0	0	2	0	0	0	0	0	2	0	0	0	0	0	0	0
EM137T6_54448_>slo:Shew_1408_thiamine_pyrophosphate_binding_domain-containing_protein;_K02551_2-succinyl-5-enolpyruvyl-6-hydroxy-3-cyclohexene-1-carboxylate_synthase_[EC:2.2.1.9]	0	1	0	0	0	0	0	0	0	0	0	331	0	1	0	1	1	0	0	0	0	0	0	0	0	0	0	0	0	0	0	3	0	0	0	0	0	0	216	20	0	44	0	0	0	1	14	0	0
>yps:YPTB0255__ubiE;_ubiquinone/menaquinone_biosynthesis_methyltransferase_(EC:2.1.1.-);_K03183_ubiquinone/menaquinone_biosynthesis_methyltransferase_[EC:2.1.1.163_2.1.1.-]	0	0	0	0	0	0	0	0	0	0	0	0	0	0	1	0	0	0	0	0	0	0	0	1	0	0	0	0	0	2	0	1	0	0	0	0	1	0	0	0	1	0	0	0	0	1	0	0	0
EM233T6_41452_>ppn:Palpr_1529_amp-dependent_synthetase_and_ligase;_K01911_O-succinylbenzoic_acid--CoA_ligase_[EC:6.2.1.26]	182	0	0	0	0	0	0	0	0	0	0	0	0	0	0	1	0	0	0	0	0	0	0	0	1	0	0	0	0	0	0	0	0	0	0	0	0	0	0	0	0	0	0	0	0	0	0	0	0
>cbu:CBU_2017__ubiE;_ubiquinone/menaquinone_biosynthesis_methyltransferase_UbiE;_K03183_ubiquinone/menaquinone_biosynthesis_methyltransferase_[EC:2.1.1.163_2.1.1.-]	0	0	0	0	0	0	0	0	0	0	0	0	0	0	0	0	0	0	0	2	0	1	0	0	0	0	0	0	0	0	0	0	0	0	0	0	0	0	0	0	0	0	0	0	0	0	0	0	0
EM223T0_209827_>pru:PRU_1360_menA;_1,4-dihydroxy-2-naphthoate_octaprenyltransferase_(EC:2.5.-.-);_K02548_1,4-dihydroxy-2-naphthoate_octaprenyltransferase_[EC:2.5.1.74_2.5.1.-]	0	0	0	778	8	0	0	1	0	0	0	0	0	0	0	447	0	2	0	1	0	0	1	0	5	0	20	0	0	0	0	0	0	0	7	0	0	0	0	0	0	4	234	1	0	563	0	0	0
269T0_12243_>osp:Odosp_0974_O-succinylbenzoate--CoA_ligase_(EC:6.2.1.26)	0	0	0	0	0	0	0	0	0	0	0	0	0	0	0	0	0	0	0	0	0	0	0	0	77	0	0	0	0	0	0	0	0	0	107	132	0	0	0	1283	0	0	0	0	0	4	0	0	0
EM121T0_48945_>amu:Amuc_1816_hypothetical_protein;_K02549_O-succinylbenzoate_synthase_[EC:4.2.1.113]	1	27	2	0	0	0	0	63	0	0	0	0	10	2	0	0	0	0	1	0	0	0	0	0	0	0	0	0	0	0	0	168	0	0	10	0	0	2	1	6	0	0	0	0	6	2	1	0	56
271to_62950_>rmr:Rmar_2332_ubiquinone/menaquinone_biosynthesis_methyltransferase;_K03183_ubiquinone/menaquinone_biosynthesis_methyltransferase_[EC:2.1.1.163_2.1.1.-]	0	0	55	0	0	0	0	0	2	0	0	136	0	0	10	0	0	0	0	0	0	4	0	0	2	0	15	0	0	0	0	0	10	0	138	0	0	0	0	0	0	0	0	0	0	0	0	0	0
>lsl:LSL_1027__menA;_1,4-dihydroxy-2-naphthoate_octaprenyltransferase_(EC:2.5.1.-);_K02548_1,4-dihydroxy-2-naphthoate_octaprenyltransferase_[EC:2.5.1.74_2.5.1.-]	26	0	0	9	0	0	0	2	0	0	24	0	0	0	0	0	0	95	2	0	0	0	0	0	8	0	0	0	0	0	0	0	0	0	0	0	0	0	0	0	0	0	0	0	0	0	0	0	3
>ypn:YPN_2123__menaquinone-specific_isochorismate_synthase;_K02552_menaquinone-specific_isochorismate_synthase_[EC:5.4.4.2]	0	0	0	0	0	0	0	0	0	0	0	0	0	0	0	0	0	0	0	0	0	0	0	0	0	0	0	0	0	0	0	0	0	0	0	0	0	0	0	0	0	0	0	0	0	0	0	0	0
>rcu:RCOM_1465190__menaquinone_biosynthesis_protein,_putative_(EC:3.1.1.1);_K14759_isochorismate_synthase_/_2-succinyl-5-enolpyruvyl-6-hydroxy-3-cyclohexene-1-carboxylate_synthase_/_2-succinyl-6-hydroxy-2,4-cyclohexadiene-1-carboxylate_synthase_/_O-succinylbenzoate_synthase_[EC:5.4.4.2_2.2.1.9_4.2.99.20_4.2.1.113]	0	0	0	0	0	0	1	1	0	0	0	0	0	0	0	0	0	0	0	0	0	0	0	0	0	0	0	0	0	0	0	0	0	0	0	0	0	0	0	0	0	0	0	0	0	0	0	0	0
269T0_16440_>bfs:BF1300_isochorismate_synthase;_K02361_isochorismate_synthase_[EC:5.4.4.2]	0	0	30	0	0	0	0	0	1	70	0	0	0	0	0	4	3	3	0	0	0	21	33	0	0	0	0	0	58	18	0	0	0	0	3	0	0	0	0	223	0	1	10	0	0	0	0	0	0
801_51690_>blf:BLIF_0378_hypothetical_protein;_K02551_2-succinyl-5-enolpyruvyl-6-hydroxy-3-cyclohexene-1-carboxylate_synthase_[EC:2.2.1.9]	0	0	0	2	0	0	0	0	0	0	1	2	0	0	0	0	0	0	0	0	0	0	1	0	0	0	1	0	0	0	0	0	0	0	0	0	0	0	2	0	0	0	0	0	0	0	281	0	0
>ypz:YPZ3_3338__ubiE;_ubiquinone/menaquinone_biosynthesis_methyltransferase;_K03183_ubiquinone/menaquinone_biosynthesis_methyltransferase_[EC:2.1.1.163_2.1.1.-]	0	1	0	0	0	0	0	0	0	0	0	2	0	0	0	0	0	0	1	0	0	0	0	0	0	0	0	0	0	0	0	1	0	0	1	2	4	0	0	0	8	0	1	0	0	3	0	0	0
271to_11967_>kpn:KPN_00611_entC;_isochorismate_synthase;_K02361_isochorismate_synthase_[EC:5.4.4.2]	4	0	0	1	0	0	0	3	0	0	0	0	0	4	1	1	0	0	1	21	0	105	0	0	0	0	15	0	0	2	2	0	0	0	135	110	26	0	0	0	0	0	0	0	0	0	9	0	0
298T0_61135_>bpu:BPUM_2715_menE;_O-succinylbenzoic_acid--CoA_ligase_(EC:6.2.1.26);_K01911_O-succinylbenzoic_acid--CoA_ligase_[EC:6.2.1.26]	0	0	2	0	7	0	14	9	0	0	17	93	0	6	0	0	0	0	0	0	0	6	15	0	0	6	9	0	2	3	211	16	0	200	0	2	0	10	7	4	4	0	14	0	77	0	0	0	0
274t0_30531_>bvu:BVU_1640_1,4-dihydroxy-2-naphthoate_octaprenyltransferase;_K02548_1,4-dihydroxy-2-naphthoate_octaprenyltransferase_[EC:2.5.1.74_2.5.1.-]	0	0	55	15	0	1	0	0	0	0	0	0	0	473	0	47	0	1	0	0	0	1	24	0	132	0	193	0	0	26	0	0	0	0	19	0	0	0	0	0	207	384	35	0	1	0	107	648	458
361T6_28325_>amu:Amuc_1871_chorismate_binding-like_protein;_K02552_menaquinone-specific_isochorismate_synthase_[EC:5.4.4.2]	3	1	0	0	0	0	0	0	0	0	0	0	0	13	2	0	0	0	0	0	0	0	52	0	0	4	0	1	0	0	0	0	6	0	0	0	0	0	0	0	0	0	0	0	55	0	0	5	0
>aby:ABAYE0712__NAD(P)H_quinone_oxidoreductase_(EC:1.6.5.2);_K00355_NAD(P)H_dehydrogenase_(quinone)_[EC:1.6.5.2]	0	0	0	0	0	0	0	0	0	0	0	0	0	0	0	0	0	0	0	0	0	0	0	0	0	0	0	0	0	0	0	0	0	0	0	0	0	0	0	0	0	0	0	0	0	0	0	0	0
>mkm:Mkms_0749__naphthoate_synthase_(EC:4.1.3.36);_K01661_naphthoate_synthase_[EC:4.1.3.36]	0	0	0	1	0	0	0	0	0	0	0	0	0	0	0	0	5	0	0	0	0	0	0	0	0	0	0	0	0	0	0	2	0	0	1	0	0	0	0	0	0	0	0	0	0	0	0	0	0
262t3_16674_>bfs:BF3503_putative_prenyltransferase;_K02548_1,4-dihydroxy-2-naphthoate_octaprenyltransferase_[EC:2.5.1.74_2.5.1.-]	0	0	0	0	0	0	0	0	0	0	0	0	0	0	0	0	101	0	0	1	0	0	0	0	0	0	0	0	0	0	0	0	0	0	0	0	0	0	0	0	0	0	0	0	0	0	0	0	0
220T6_39305_>amu:Amuc_0047_ubiquinone/menaquinone_biosynthesis_methyltransferase;_K03183_ubiquinone/menaquinone_biosynthesis_methyltransferase_[EC:2.1.1.163_2.1.1.-]	0	0	0	0	0	0	0	1	0	0	0	0	0	0	0	0	0	0	2	0	0	0	674	19	0	41	0	0	0	0	0	0	80	4	0	0	0	1	0	0	0	0	0	0	0	0	0	0	0
33t0_43147_>cki:Calkr_2324_methyltransferase_type_11;_K03183_ubiquinone/menaquinone_biosynthesis_methyltransferase_[EC:2.1.1.163_2.1.1.-]	0	0	1	3	3	0	12	0	0	0	1	3	4	89	0	16	0	2	2	0	0	0	1	0	20	63	0	2	0	65	0	9	0	20	17	8	3	0	1	0	0	0	0	0	2	5	42	1	0
239t3_34391_>bth:BT_4704_O-succinylbenzoic_acid--CoA_ligase;_K01911_O-succinylbenzoic_acid--CoA_ligase_[EC:6.2.1.26]	0	57	1	2	2	34	7	0	19	4	0	45	7	1	0	0	3	0	24	1	0	0	1	3	0	1	1	24	45	2	10	14	2	2	0	2	1	6	4	10	0	0	1	4	19	0	2	26	0
220T6_51708_>amu:Amuc_2161_acyl-CoA_synthetase_(AMP-forming)/AMP-acid_ligase_II-like_protein;_K01911_O-succinylbenzoic_acid--CoA_ligase_[EC:6.2.1.26]	1	0	0	0	0	0	0	0	0	0	0	0	0	0	0	37	0	0	0	0	0	0	894	24	0	83	0	0	0	0	0	0	98	2	0	0	0	0	0	0	0	0	0	0	0	0	0	0	0
>vcm:VCM66_1896__menC;_O-succinylbenzoate_synthase;_K02549_O-succinylbenzoate_synthase_[EC:4.2.1.113]	0	0	0	0	0	0	0	0	0	0	0	0	0	0	0	0	0	0	0	0	0	0	0	0	0	0	0	0	0	0	0	0	0	0	0	0	0	0	0	0	0	0	0	0	0	0	0	0	0
EM066T6_204815_>bth:BT_4700_isochorismate_synthase_EntC;_K02361_isochorismate_synthase_[EC:5.4.4.2]	193	47	6	8	4	230	61	32	31	33	39	57	86	45	6	0	65	21	66	38	6	31	16	170	10	39	24	51	143	7	236	9	14	63	8	51	55	31	85	144	5	14	7	11	42	2	24	74	0
>sfl:SF2341__menB;_naphthoate_synthase_(EC:4.1.3.36);_K01661_naphthoate_synthase_[EC:4.1.3.36]	0	2	0	1	1	0	0	0	0	0	9	6	7	1	0	0	0	2	0	0	0	419	0	0	1	0	0	2	41	4	0	3	3	0	0	179	0	1	0	0	0	0	0	0	0	0	0	0	0
166T3_47983_>kpe:KPK_5454_menA;_1,4-dihydroxy-2-naphthoate_octaprenyltransferase_(EC:2.5.1.-);_K02548_1,4-dihydroxy-2-naphthoate_octaprenyltransferase_[EC:2.5.1.74_2.5.1.-]	0	0	0	0	0	0	0	1	0	0	0	0	2	0	0	0	0	0	0	84	0	1	0	0	1	0	0	0	0	0	0	0	0	0	1	2	3	0	0	0	0	0	0	0	0	0	0	0	0
30T0_93188_>bth:BT_4216_ubiE;_ubiquinone/menaquinone_biosynthesis_methyltransferase;_K03183_ubiquinone/menaquinone_biosynthesis_methyltransferase_[EC:2.1.1.163_2.1.1.-]	138	0	0	0	0	0	0	0	0	0	0	23	30	0	0	0	0	0	0	0	0	0	0	0	0	0	4	0	0	0	0	0	0	0	0	0	0	0	0	2	0	0	0	0	0	0	5	0	0
>ecz:ECS88_2412__menC;_O-succinylbenzoate_synthase;_K02549_O-succinylbenzoate_synthase_[EC:4.2.1.113]	0	88	0	5	0	1	0	0	0	0	1	0	7	59	10	0	2	122	0	0	0	6	0	11	0	0	0	28	130	5	8	0	9	3	0	12	9	0	0	0	0	0	0	2	0	0	0	0	0
Sample-506gene_id_37321_>bsa:Bacsa_2913_AMP-dependent_synthetase_and_ligase;_K01911_O-succinylbenzoic_acid--CoA_ligase_[EC:6.2.1.26]	0	0	0	0	0	0	0	0	0	3	9	67	0	0	30	1	0	1	0	0	0	7	26	0	0	40	0	0	1	15	0	0	0	0	21	0	0	0	0	10	13	0	0	57	0	0	0	0	1
EM336T3_1773_>bsa:Bacsa_2915_naphthoate_synthase_(EC:4.1.3.36);_K01661_naphthoate_synthase_[EC:4.1.3.36]	3	0	0	0	98	0	0	0	0	0	0	0	0	0	0	0	0	0	0	0	1	0	0	0	0	0	0	0	0	0	0	0	0	1	0	0	0	0	0	0	0	0	0	0	0	0	0	0	0
EM419T6_14243_>osp:Odosp_0974_O-succinylbenzoate--CoA_ligase_(EC:6.2.1.26)	4	0	0	0	0	0	0	0	0	0	0	0	0	1	0	0	2963	11	8	2	5	30	155	0	70	0	0	1207	0	0	0	0	0	0	0	0	0	0	0	0	15	0	0	0	0	0	0	0	0
273T0_11530_>app:CAP2UW1_2491_1,4-dihydroxy-2-naphthoate_octaprenyltransferase;_K02548_1,4-dihydroxy-2-naphthoate_octaprenyltransferase_[EC:2.5.1.74_2.5.1.-]	0	0	0	0	0	0	0	0	0	33	0	0	0	0	0	0	0	0	0	0	0	0	0	0	0	0	0	0	0	0	0	0	0	0	0	13	20	0	0	0	228	0	0	0	0	150	0	0	0
298T0_114636_>bpb:bpr_I1501_AMP-binding_enzyme_(EC:6.2.1.26)	4	0	0	2	3	0	1	1	0	4	0	1	0	0	3	0	0	3	0	0	0	0	0	1	2	14	4	0	0	0	0	0	0	1	2	0	0	1	0	2	0	2	1	0	0	2	2	1	1
814_27569_>bsa:Bacsa_2913_AMP-dependent_synthetase_and_ligase;_K01911_O-succinylbenzoic_acid--CoA_ligase_[EC:6.2.1.26]	0	0	0	0	0	0	0	73	0	0	0	0	0	20	1	0	567	0	0	0	0	0	0	0	0	1	0	0	19	0	0	0	1	0	0	0	5	0	0	0	0	0	0	0	0	0	0	1	0
260T0_4085_>reh:H16_A0445_ubiE;_ubiquinone/menaquinone_biosynthesis_methyltransferase;_K03183_ubiquinone/menaquinone_biosynthesis_methyltransferase_[EC:2.1.1.163_2.1.1.-]	0	0	0	0	0	0	0	0	0	31	0	0	0	0	0	0	0	0	0	0	1	0	1	0	0	0	0	0	0	1	1	0	1	0	0	12	25	0	0	0	142	0	0	0	0	146	0	0	2
107T3_88808_>blf:BLIF_0378_hypothetical_protein;_K02551_2-succinyl-5-enolpyruvyl-6-hydroxy-3-cyclohexene-1-carboxylate_synthase_[EC:2.2.1.9]	0	0	0	0	423	0	0	0	0	0	0	0	0	0	29	0	0	0	0	0	0	0	0	0	0	0	0	0	0	1	0	0	1213	1	0	0	0	0	0	0	0	0	0	1371	0	0	0	0	0
RBB166_31426_>kpe:KPK_5344_ubiE;_ubiquinone/menaquinone_biosynthesis_methyltransferase_(EC:2.1.1.-);_K03183_ubiquinone/menaquinone_biosynthesis_methyltransferase_[EC:2.1.1.163_2.1.1.-]	0	0	0	0	0	0	0	0	0	0	0	0	0	0	0	0	0	0	0	200	0	0	0	0	0	0	1	0	0	0	0	0	0	0	1	1	6	0	0	0	0	0	0	0	0	0	2	0	0
>ecy:ECSE_2524__2-succinyl-5-enolpyruvyl-6-hydroxy-3-cyclohexene-1-carboxylate_synthase;_K02551_2-succinyl-5-enolpyruvyl-6-hydroxy-3-cyclohexene-1-carboxylate_synthase_[EC:2.2.1.9]	0	3	0	0	0	0	0	0	0	0	3	0	0	0	2	0	0	0	7	0	0	141	0	2	0	0	0	1	2	0	0	0	0	0	0	192	0	0	0	0	0	0	0	0	0	0	0	0	0
>eum:ECUMN_4460__menA;_1,4-dihydroxy-2-naphthoate_octaprenyltransferase;_K02548_1,4-dihydroxy-2-naphthoate_octaprenyltransferase_[EC:2.5.1.74_2.5.1.-]	0	5	0	0	0	0	0	0	0	0	412	0	0	0	0	0	0	0	0	0	37	4	0	1	151	0	0	0	1	0	0	0	0	0	0	5	0	5	0	2	0	1	0	0	2	0	0	0	0
EM242_5033_>bhl:Bache_2744_2-succinyl-6-hydroxy-2,4-cyclohexadiene-1-carboxylate_synthase_(EC:4.2.99.20);_K02551_2-succinyl-5-enolpyruvyl-6-hydroxy-3-cyclohexene-1-carboxylate_synthase_[EC:2.2.1.9]	1	0	0	1	0	0	28	0	20	0	0	0	0	23	1	0	4	0	307	156	0	0	1	0	0	0	57	0	0	0	0	0	0	0	18	0	74	0	0	0	127	9	1	0	0	1	0	72	0
>ect:ECIAI39_2409__menC;_O-succinylbenzoate_synthase;_K02549_O-succinylbenzoate_synthase_[EC:4.2.1.113]	1	1	0	1	0	0	0	0	0	0	34	0	3	5	2	0	2	0	0	0	2	22	0	4	11	0	0	3	141	13	0	4	17	0	0	13	0	0	0	0	0	0	0	0	0	0	0	0	2
61T0_41167_>blb:BBMN68_1007_decarboxylase_with_tpp_domain+d236;_K02551_2-succinyl-5-enolpyruvyl-6-hydroxy-3-cyclohexene-1-carboxylate_synthase_[EC:2.2.1.9]	0	0	1	0	0	136	0	2	60	0	0	0	0	0	0	2	0	0	0	1	0	93	0	0	0	0	3	0	0	0	0	0	8	0	34	0	28	48	0	0	19	0	0	2	0	0	0	30	343
138t0_182633_>amu:Amuc_1494_1,4-dihydroxy-2-naphthoate_octaprenyltransferase;_K02548_1,4-dihydroxy-2-naphthoate_octaprenyltransferase_[EC:2.5.1.74_2.5.1.-]	0	0	0	0	0	0	0	0	0	0	0	0	0	0	0	0	0	0	0	0	0	0	298	13	0	41	0	0	0	0	0	0	62	0	0	0	0	0	0	0	0	0	0	0	0	0	0	0	0
279t3_5906_>bsa:Bacsa_2915_naphthoate_synthase_(EC:4.1.3.36);_K01661_naphthoate_synthase_[EC:4.1.3.36]	0	0	0	0	1	0	1	0	0	0	0	0	0	0	0	0	0	0	0	0	0	0	0	0	0	0	0	0	0	0	0	0	0	0	0	0	0	0	0	0	0	0	0	0	0	0	0	0	0
354t0_113157_>rmr:Rmar_2332_ubiquinone/menaquinone_biosynthesis_methyltransferase;_K03183_ubiquinone/menaquinone_biosynthesis_methyltransferase_[EC:2.1.1.163_2.1.1.-]	0	0	0	0	1	0	0	2	0	1	0	2	0	3	11	0	0	0	0	0	0	0	1	0	5	2	3	0	0	7	2	8	0	0	1	0	1	0	0	1	0	0	0	0	0	0	0	5	0
160t3_24303_>pru:PRU_1360_menA;_1,4-dihydroxy-2-naphthoate_octaprenyltransferase_(EC:2.5.-.-);_K02548_1,4-dihydroxy-2-naphthoate_octaprenyltransferase_[EC:2.5.1.74_2.5.1.-]	0	0	215	0	65	0	0	0	338	0	0	0	0	0	0	0	0	0	0	2	0	0	0	0	0	0	6	0	0	0	0	0	7	0	2	0	0	0	0	0	0	0	130	0	0	0	285	0	0
342t6_17972_>osp:Odosp_0974_O-succinylbenzoate--CoA_ligase_(EC:6.2.1.26)	0	1	0	0	0	0	0	0	0	0	0	0	0	226	0	0	0	0	0	0	0	0	1	1235	0	0	0	0	0	2	0	0	0	0	0	0	0	0	0	0	0	0	0	78	0	0	1	0	0
>vcm:VCM66_0731__vibC;_vibriobactin-specific_isochorismate_synthase_(EC:5.4.4.2);_K02361_isochorismate_synthase_[EC:5.4.4.2]	0	0	0	0	0	0	0	0	0	0	0	0	0	0	0	0	0	0	0	0	0	0	0	0	0	0	0	0	0	0	0	0	0	0	0	0	0	0	0	0	0	0	0	0	0	0	0	0	0
>lre:Lreu_1083__1,4-dihydroxy-2-naphthoate_octaprenyltransferase;_K02548_1,4-dihydroxy-2-naphthoate_octaprenyltransferase_[EC:2.5.1.74_2.5.1.-]	0	0	0	0	0	0	0	0	0	0	0	0	0	0	0	0	0	0	0	0	0	21	0	0	0	23	0	0	0	0	0	0	2	0	0	0	0	0	0	0	0	0	0	0	0	0	0	0	0
508_19905_>bfs:BF1300_isochorismate_synthase;_K02361_isochorismate_synthase_[EC:5.4.4.2]	0	0	0	0	2	0	0	1	0	0	0	0	0	0	0	0	0	43	0	56	0	0	0	0	46	47	0	0	0	14	0	0	0	0	0	0	0	0	0	0	0	0	0	0	0	0	0	0	0
>ftl:FTL_0405__menaquinone_biosynthesis_methyltransferase;_K03183_ubiquinone/menaquinone_biosynthesis_methyltransferase_[EC:2.1.1.163_2.1.1.-]	1	1	0	0	3	8	12	0	3	6	7	0	0	8	1	0	0	12	10	8	12	1	0	0	5	2	0	2	0	1	0	0	1	0	1	0	2	4	0	0	1	5	1	0	4	0	1	3	1
217T6_93310_>pdi:BDI_1137_naphthoate_synthase_(EC:4.1.3.36);_K01661_naphthoate_synthase_[EC:4.1.3.36]	0	16	17	8	0	10	4	2	8	1	4	3	0	1	0	0	0	63	8	93	8	76	0	0	2	5	3	0	77	45	0	0	121	0	1	41	13	0	0	29	0	2	1	5	2	8	2	37	0
EM374T3_3185_>osp:Odosp_0974_O-succinylbenzoate--CoA_ligase_(EC:6.2.1.26)	0	0	46	0	10	0	0	0	0	0	4	0	0	0	0	0	0	0	0	2	0	0	39	0	0	0	0	0	1	0	0	0	0	0	0	0	0	0	0	0	290	0	51	0	0	0	0	0	0
RBB89_24693_>bth:BT_4704_O-succinylbenzoic_acid--CoA_ligase;_K01911_O-succinylbenzoic_acid--CoA_ligase_[EC:6.2.1.26]	1651	0	0	0	0	0	0	0	0	0	0	281	212	0	0	0	0	0	0	0	0	0	0	0	0	0	22	0	0	0	0	0	0	0	0	0	0	0	0	0	0	0	0	0	0	0	57	0	0
>ecp:ECP_2305__active_site_(EC:4.2.1.-);_K02549_O-succinylbenzoate_synthase_[EC:4.2.1.113]	0	6	0	2	0	3	0	3	0	0	2	0	7	8	1	0	0	17	0	0	0	6	0	4	1	0	0	193	167	9	69	0	16	0	0	6	0	2	0	0	0	0	0	0	0	0	0	0	0
>bmf:BAB2_0015__isochorismate_synthase_(EC:5.4.4.2);_K02361_isochorismate_synthase_[EC:5.4.4.2]	0	0	0	0	0	0	0	0	0	0	0	0	0	0	0	0	0	0	0	0	0	0	0	0	0	0	0	0	0	0	0	0	0	0	0	0	0	0	0	0	0	0	0	0	0	0	0	0	0
517_4525_>bfs:BF0839_ubiE;_ubiquinone/menaquinone_biosynthesis_methyltransferase;_K03183_ubiquinone/menaquinone_biosynthesis_methyltransferase_[EC:2.1.1.163_2.1.1.-]	0	0	0	1	0	0	0	0	0	0	0	0	0	0	0	0	0	44	0	40	0	0	0	0	34	33	0	0	0	13	0	0	0	0	0	0	0	0	0	0	0	0	0	0	0	0	0	0	0
RBB54_33196_>kpu:KP1_0706_NAD(P)H_quinone_oxidoreductase;_K00355_NAD(P)H_dehydrogenase_(quinone)_[EC:1.6.5.2]	0	0	0	0	0	0	0	4	0	0	0	0	1	0	0	0	0	1	0	1	0	32	0	0	0	0	8	0	0	0	14	0	0	0	52	93	0	0	0	0	0	0	0	0	0	0	0	0	0
138t0_170895_>amu:Amuc_1017_hypothetical_protein;_K08680_2-succinyl-6-hydroxy-2,4-cyclohexadiene-1-carboxylate_synthase_[EC:4.2.99.20]	0	0	1	0	0	0	0	0	0	0	0	0	4	0	0	0	0	0	0	0	0	0	426	21	0	33	0	0	0	0	0	0	32	5	0	0	0	0	1	0	0	0	0	0	0	0	0	0	0
348T6_21600_>hip:CGSHiEE_00445_1,4-dihydroxy-2-naphthoate_octaprenyltransferase;_K02548_1,4-dihydroxy-2-naphthoate_octaprenyltransferase_[EC:2.5.1.74_2.5.1.-]	0	1	4	0	0	0	3	0	3	0	0	0	0	0	0	0	0	0	0	2	0	0	0	0	0	0	0	0	0	30	0	2	0	0	2	0	0	0	33	2	6	0	0	10	0	0	0	0	5
>mle:ML2257__menE;_O-succinylbenzoic_acid--CoA_ligase_(EC:6.2.1.26);_K01911_O-succinylbenzoic_acid--CoA_ligase_[EC:6.2.1.26]	4	1	0	3	3	0	0	0	0	0	8	5	0	0	0	1	4	2	0	0	0	0	5	0	8	2	0	0	1	3	0	0	1	0	0	2	0	5	0	0	1	0	1	2	3	1	1	4	3
58T0_11834_>blf:BLIF_0378_hypothetical_protein;_K02551_2-succinyl-5-enolpyruvyl-6-hydroxy-3-cyclohexene-1-carboxylate_synthase_[EC:2.2.1.9]	0	0	0	3	0	0	1	0	0	385	0	0	0	0	1	0	0	0	0	0	0	0	0	0	2	0	0	0	0	0	0	0	0	0	0	1	0	0	0	1	0	0	0	0	0	0	288	0	1
224t3_14051_>bth:BT_4700_isochorismate_synthase_EntC;_K02361_isochorismate_synthase_[EC:5.4.4.2]	0	1	274	1	108	0	0	1	438	0	0	0	0	0	0	0	0	3	0	0	0	0	0	0	0	0	1	2	0	0	0	0	5	1	7	0	0	0	0	0	0	0	125	0	0	0	364	0	0
EM106T6_3466_>osp:Odosp_0149_ubiquinone/menaquinone_biosynthesis_methyltransferase_UbiE;_K03183_ubiquinone/menaquinone_biosynthesis_methyltransferase_[EC:2.1.1.163_2.1.1.-]	0	0	3	156	0	0	0	0	0	0	0	0	0	0	0	0	0	1174	3	0	0	0	0	0	0	0	0	0	0	0	0	0	0	592	0	0	0	1	0	0	0	0	0	0	0	0	0	0	0
>sme:SMc01155__ubiE;_ubiquinone/menaquinone_biosynthesis_methyltransferase_(EC:2.1.1.-);_K03183_ubiquinone/menaquinone_biosynthesis_methyltransferase_[EC:2.1.1.163_2.1.1.-]	0	0	0	0	0	0	0	0	0	0	0	0	0	0	0	0	0	1	0	0	0	0	0	0	0	0	0	0	0	0	0	0	0	0	0	0	0	0	0	0	0	0	0	0	1	0	0	0	0
156t3_43307_>slo:Shew_1408_thiamine_pyrophosphate_binding_domain-containing_protein;_K02551_2-succinyl-5-enolpyruvyl-6-hydroxy-3-cyclohexene-1-carboxylate_synthase_[EC:2.2.1.9]	0	0	0	0	132	0	0	0	0	9	0	2	0	0	14	0	2	0	0	0	2	0	0	10	0	0	1	0	273	1	0	4	2	0	0	0	11	0	24	0	3	11	1	0	25	0	0	0	1
442T3_20688_>bth:BT_4702_naphthoate_synthase_(EC:4.1.3.36);_K01661_naphthoate_synthase_[EC:4.1.3.36]	0	0	0	0	0	0	0	0	19	0	0	0	0	0	0	0	0	0	0	0	0	0	16	0	1	0	0	0	0	0	0	0	0	0	2	0	0	0	0	0	0	0	39	0	0	0	0	2	0
EM134T6_133583_>hif:HIBPF12800_dihydroxynaphthoic_acid_synthetase;_K01661_naphthoate_synthase_[EC:4.1.3.36]	0	2	0	0	0	0	5	0	2	0	0	2	0	0	1	9	0	0	0	2	0	0	0	0	0	0	0	0	0	5	0	0	0	0	0	0	0	15	4	0	42	0	5	107	0	6	5	13	0
EM232-D1_137227_>tbe:Trebr_0443_thiamine_pyrophosphate_TPP-binding_domain-containing_protein;_K02551_2-succinyl-5-enolpyruvyl-6-hydroxy-3-cyclohexene-1-carboxylate_synthase_[EC:2.2.1.9]	0	0	0	1	0	0	1	0	0	17	23	0	1	0	0	1	0	1	0	0	45	0	0	0	0	0	1	0	0	0	0	0	0	21	17	40	13	0	0	0	15	0	2	0	0	1	0	0	0
133t3_217141_>osp:Odosp_0383_naphthoate_synthase_(EC:4.1.3.36);_K01661_naphthoate_synthase_[EC:4.1.3.36]	0	0	0	2	2	0	6	0	0	0	0	0	0	0	0	0	0	6	0	0	0	1	0	0	1	1	0	3	0	0	0	0	0	0	0	0	0	0	0	0	0	0	1	1	2	0	0	0	0
>cgl:NCgl0446__cgl0463;_naphthoate_synthase_(EC:4.1.3.36);_K01661_naphthoate_synthase_[EC:4.1.3.36]	0	0	0	0	0	0	0	0	0	0	0	0	0	0	0	0	0	0	1	0	0	0	0	0	0	0	0	0	0	0	0	0	0	0	0	0	0	0	0	0	0	0	0	0	0	0	0	0	0
EM291_186885_>cpo:COPRO5265_1509_menaquinone_biosynthesis_methyltransferase_UbiE_(EC:2.1.1.-);_K03183_ubiquinone/menaquinone_biosynthesis_methyltransferase_[EC:2.1.1.163_2.1.1.-]	0	501	5	0	0	0	0	0	0	0	0	0	840	0	0	81	0	0	0	0	0	0	0	0	0	0	0	0	0	0	0	0	0	0	545	0	0	0	0	0	0	0	0	0	0	24	0	0	0
>yps:YPTB0096__menA;_1,4-dihydroxy-2-naphthoate_octaprenyltransferase_(EC:2.5.1.-);_K02548_1,4-dihydroxy-2-naphthoate_octaprenyltransferase_[EC:2.5.1.74_2.5.1.-]	0	0	0	0	0	0	0	0	0	0	0	0	0	0	0	0	0	0	0	0	0	0	0	0	0	0	0	0	0	0	0	0	0	0	0	0	0	0	0	0	0	0	0	0	0	0	0	0	0
136t0_273_>lfe:LAF_1655_N-acylamino_acid_racemase;_K02549_O-succinylbenzoate_synthase_[EC:4.2.1.113]	0	0	0	0	22	0	0	0	0	0	0	1	0	0	11	0	0	7	0	0	0	275	3	0	0	519	0	0	0	1	0	0	0	0	0	0	0	0	0	0	0	4	0	0	0	0	0	0	0
>apn:Asphe3_29590__2-succinyl-6-hydroxy-2,4-cyclohexadiene-1-carboxylate_synthase_(EC:4.2.99.20);_K02551_2-succinyl-5-enolpyruvyl-6-hydroxy-3-cyclohexene-1-carboxylate_synthase_[EC:2.2.1.9]	0	0	0	0	1	0	0	0	0	0	0	0	0	1	0	0	4	0	0	1	0	0	0	0	1	2	0	0	0	2	0	0	0	1	3	0	0	0	0	0	0	0	0	0	0	0	0	0	0
369T3_51589_>bhl:Bache_1415_demethylmenaquinone_methyltransferase_(EC:2.1.1.-);_K03183_ubiquinone/menaquinone_biosynthesis_methyltransferase_[EC:2.1.1.163_2.1.1.-]	0	0	0	0	0	0	0	0	0	0	0	0	0	0	0	0	0	0	0	0	0	0	0	0	0	0	0	0	0	0	0	0	0	0	0	0	0	0	0	0	0	0	0	0	0	0	0	0	0
>syc:syc0762_c__esterase;_K08680_2-succinyl-6-hydroxy-2,4-cyclohexadiene-1-carboxylate_synthase_[EC:4.2.99.20]	0	0	1	0	0	0	0	0	0	0	0	0	0	0	0	0	0	0	0	0	0	0	0	0	0	0	0	0	0	0	0	0	0	0	0	0	0	0	0	0	0	0	0	0	0	0	0	0	0
220T6_65884_>amu:Amuc_2104_2-succinyl-6-hydroxy-2,4-cyclohexadiene-1-carboxylate_synthase_(EC:2.5.1.64);_K02551_2-succinyl-5-enolpyruvyl-6-hydroxy-3-cyclohexene-1-carboxylate_synthase_[EC:2.2.1.9]	0	0	0	1	0	0	0	0	0	0	0	0	0	0	0	0	0	0	0	0	0	0	605	6	0	38	0	0	0	0	0	0	43	3	0	0	0	0	0	0	0	0	0	0	1	0	0	0	0
SP010_61441_>mtt:Ftrac_2976_demethylmenaquinone_methyltransferase_(EC:2.1.1.-);_K03183_ubiquinone/menaquinone_biosynthesis_methyltransferase_[EC:2.1.1.163_2.1.1.-]	0	0	13	1179	0	0	0	0	0	0	0	0	0	0	0	1	0	1	0	2	0	0	1	0	0	6	2	0	0	0	0	0	0	0	0	0	11	1	0	0	0	0	0	0	984	1	0	2	0
RBB17_196255_>ele:Elen_2976_2-succinyl-6-hydroxy-2,4-cyclohexadiene-1-carboxylic_acid_synthase/2-oxoglutarate_decarboxylase_(EC:4.2.99.20);_K02551_2-succinyl-5-enolpyruvyl-6-hydroxy-3-cyclohexene-1-carboxylate_synthase_[EC:2.2.1.9]	0	0	2	25	0	1	0	0	0	0	2	0	0	0	1	0	0	0	0	1	0	0	0	0	45	0	13	0	0	3	0	0	0	0	8	0	0	0	0	0	0	0	2	0	0	5	0	0	0
364t0_163962_>ele:Elen_2976_2-succinyl-6-hydroxy-2,4-cyclohexadiene-1-carboxylic_acid_synthase/2-oxoglutarate_decarboxylase_(EC:4.2.99.20);_K02551_2-succinyl-5-enolpyruvyl-6-hydroxy-3-cyclohexene-1-carboxylate_synthase_[EC:2.2.1.9]	0	0	0	0	0	0	0	4	0	0	0	3	0	0	0	0	0	0	0	0	0	6	0	0	0	5	0	0	0	0	0	6	0	2	0	0	0	0	0	0	3	0	0	0	0	0	0	0	0
>pdi:BDI_1139__putative_O-succinylbenzoate--CoA_ligase;_K01911_O-succinylbenzoic_acid--CoA_ligase_[EC:6.2.1.26]	0	0	10	0	0	0	0	0	3	21	0	0	16	6	73	3	13	6	0	1	148	0	46	58	21	0	0	179	2	0	32	42	86	14	1	17	3	0	0	0	3	0	1	0	4	5	2	0	0
107T3_38836_>tbe:Trebr_0443_thiamine_pyrophosphate_TPP-binding_domain-containing_protein;_K02551_2-succinyl-5-enolpyruvyl-6-hydroxy-3-cyclohexene-1-carboxylate_synthase_[EC:2.2.1.9]	0	0	0	0	0	0	0	0	0	0	0	0	0	0	0	0	0	0	0	0	0	0	0	0	0	0	0	0	0	0	0	0	0	0	0	1	0	0	0	0	0	0	0	0	0	13	0	0	0
RBB166_1317_>kpu:KP1_3901_menB;_naphthoate_synthase;_K01661_naphthoate_synthase_[EC:4.1.3.36]	0	0	0	0	0	0	0	0	0	0	0	0	0	0	0	0	0	0	0	0	0	49	0	0	0	0	0	0	0	0	20	0	0	0	70	40	0	0	0	0	0	0	0	0	0	0	5	0	0
262t3_120557_>bpb:bpr_I1501_AMP-binding_enzyme_(EC:6.2.1.26)	4	6	2	28	9	42	20	25	0	0	14	3	63	3	1	0	0	2	2	0	5	0	2	0	3	2	1	1	1	5	0	3	0	4	19	2	0	2	14	0	25	0	21	4	8	11	27	11	13
>lmy:LM5923_1774__menD;_2-succinyl-6-hydroxy-2,4-cyclohexadiene-1-carboxylic_acid_synthase/2-oxoglutarate_decarboxylase;_K02551_2-succinyl-5-enolpyruvyl-6-hydroxy-3-cyclohexene-1-carboxylate_synthase_[EC:2.2.1.9]	0	0	0	0	0	0	0	0	0	0	0	0	0	0	0	0	0	0	0	0	0	0	0	0	0	0	0	0	0	0	0	0	0	0	0	0	0	0	0	0	0	0	0	0	0	0	0	0	0
>btb:BMB171_C4495__menF;_menaquinone-specific_isochorismate_synthase;_K02552_menaquinone-specific_isochorismate_synthase_[EC:5.4.4.2]	0	0	0	0	0	0	0	0	0	0	1	0	0	0	0	0	0	0	0	0	0	0	0	0	0	0	0	0	0	0	10	0	0	0	0	0	0	0	0	0	1	0	0	0	1	0	0	1	0
133t3_218407_>lip:LI0759_menA;_hypothetical_protein;_K02548_1,4-dihydroxy-2-naphthoate_octaprenyltransferase_[EC:2.5.1.74_2.5.1.-]	15	0	0	0	10	0	14	19	0	11	1	7	11	4	6	0	0	0	7	0	2	10	1	57	0	0	1	0	3	2	5	5	4	4	2	3	0	0	0	2	7	0	3	0	0	0	2	0	0
>sek:SSPA0519__acyl-CoA_thioester_hydrolase_YfbB;_K08680_2-succinyl-6-hydroxy-2,4-cyclohexadiene-1-carboxylate_synthase_[EC:4.2.99.20]	1	0	0	0	0	0	0	0	0	0	0	0	0	0	0	0	0	0	0	2	0	0	0	0	0	0	0	0	0	0	0	0	0	0	0	0	0	0	0	0	0	0	0	0	0	0	0	0	0
>set:SEN2290__yfbB;_acyl-CoA_thioester_hydrolase_YfbB;_K08680_2-succinyl-6-hydroxy-2,4-cyclohexadiene-1-carboxylate_synthase_[EC:4.2.99.20]	0	0	0	0	0	0	0	0	0	0	0	0	0	0	0	0	0	0	2	0	0	0	0	0	0	0	0	0	0	0	0	0	0	0	0	0	0	0	0	0	0	0	0	0	0	0	0	0	1
405T6_81147_>bsa:Bacsa_2913_AMP-dependent_synthetase_and_ligase;_K01911_O-succinylbenzoic_acid--CoA_ligase_[EC:6.2.1.26]	0	0	0	0	0	0	0	0	0	0	0	0	0	0	0	0	0	0	0	0	0	0	0	0	0	0	0	0	0	0	0	0	0	0	0	0	0	0	0	0	0	0	0	0	0	0	0	0	0
EM272_10270_>pdi:BDI_1137_naphthoate_synthase_(EC:4.1.3.36);_K01661_naphthoate_synthase_[EC:4.1.3.36]	0	0	0	0	0	1	0	189	0	0	1	0	0	0	0	0	0	0	1	0	0	0	0	0	0	1	0	0	0	1	0	0	1	102	8	0	1	0	82	1	0	0	19	0	0	0	0	2	0
59t6_29735_>bsa:Bacsa_2916_2-succinyl-5-enolpyruvyl-6-hydroxy-3-cyclohexene-1-carboxylate_synthase;_K02551_2-succinyl-5-enolpyruvyl-6-hydroxy-3-cyclohexene-1-carboxylate_synthase_[EC:2.2.1.9]	1	34	8	14	232	1	1	9	0	1	0	0	0	2	0	1	0	8	35	10	3	1	1	0	3	3	0	5	0	1	4	4	4	2	0	1	1	0	0	0	0	1	0	0	2	0	3	0	15
RBB166_92223_>enc:ECL_04962_ubiquinone/menaquinone_biosynthesis_methyltransferase;_K03183_ubiquinone/menaquinone_biosynthesis_methyltransferase_[EC:2.1.1.163_2.1.1.-]	0	0	0	9	0	0	0	0	0	0	0	0	2	0	0	0	0	0	0	0	0	0	0	0	0	0	0	0	0	0	0	0	0	0	0	0	2	0	0	0	0	0	0	0	0	0	0	0	0
>syc:syc0525_c__menE;_O-succinylbenzoic_acid--CoA_ligase_(EC:6.2.1.26);_K01911_O-succinylbenzoic_acid--CoA_ligase_[EC:6.2.1.26]	0	0	0	0	0	0	0	0	0	0	0	0	0	0	0	0	0	0	0	0	0	0	0	0	0	0	0	0	0	0	0	0	0	0	0	0	0	0	0	0	0	0	0	0	0	0	0	0	0
>srm:SRM_01545__menD;_Menaquinone_biosynthesis_protein_MenD_(EC:2.2.1.9_4.2.99.20);_K02551_2-succinyl-5-enolpyruvyl-6-hydroxy-3-cyclohexene-1-carboxylate_synthase_[EC:2.2.1.9]	0	0	0	0	0	0	0	0	0	0	0	0	0	0	0	0	0	0	0	0	0	0	0	0	0	0	0	0	0	0	0	0	0	0	0	0	0	0	0	0	0	0	0	0	0	0	0	0	0
>hsl:OE2563R__menD;_2-succinyl-6-hydroxy-2,4-cyclohexadiene-1-carboxylate_synthase_(menaquinone-specific);_K02551_2-succinyl-5-enolpyruvyl-6-hydroxy-3-cyclohexene-1-carboxylate_synthase_[EC:2.2.1.9]	0	0	0	0	1	0	0	1	0	0	0	0	0	1	0	0	0	1	0	0	0	0	0	0	0	1	0	0	0	0	0	0	0	0	0	0	0	0	1	0	0	0	0	1	0	0	0	0	1
413t3_25194_>hin:HI0283_menD;_2-succinyl-5-enolpyruvyl-6-hydroxy-3-cyclohexene-1-carboxylate_synthase_(EC:4.1.1.71);_K02551_2-succinyl-5-enolpyruvyl-6-hydroxy-3-cyclohexene-1-carboxylate_synthase_[EC:2.2.1.9]	0	0	0	0	0	0	0	0	5	0	0	1	0	0	9	2	0	0	0	3	0	0	0	0	0	0	0	0	0	13	1	2	0	2	22	0	0	10	4	0	65	0	2	252	0	1	3	0	2
399t0_9214_>bsa:Bacsa_1866_1,4-dihydroxy-2-naphthoate_octaprenyltransferase;_K02548_1,4-dihydroxy-2-naphthoate_octaprenyltransferase_[EC:2.5.1.74_2.5.1.-]	0	0	0	0	0	0	0	0	0	1	0	0	0	0	0	0	0	0	0	0	0	0	1	0	0	0	0	0	0	0	1	1	0	0	0	0	0	0	0	0	0	0	0	0	0	0	0	0	0
>pae:PA5063__ubiE;_ubiquinone/menaquinone_biosynthesis_methyltransferase;_K03183_ubiquinone/menaquinone_biosynthesis_methyltransferase_[EC:2.1.1.163_2.1.1.-]	0	0	0	1	0	0	0	0	0	0	0	2	0	0	0	0	0	0	0	0	0	0	2	0	0	0	0	0	0	0	0	0	2	0	0	0	0	0	0	0	0	0	0	0	0	0	0	0	0
EM251T6_179355_>ele:Elen_2976_2-succinyl-6-hydroxy-2,4-cyclohexadiene-1-carboxylic_acid_synthase/2-oxoglutarate_decarboxylase_(EC:4.2.99.20);_K02551_2-succinyl-5-enolpyruvyl-6-hydroxy-3-cyclohexene-1-carboxylate_synthase_[EC:2.2.1.9]	0	37	0	17	0	0	0	0	0	30	0	0	0	5	0	0	0	23	8	0	0	0	8	0	0	0	0	0	0	6	0	0	0	0	0	0	0	0	0	2	0	0	0	2	0	0	0	0	0
>xcc:XCC0060__NAD(P)H_oxidoreductase;_K00355_NAD(P)H_dehydrogenase_(quinone)_[EC:1.6.5.2]	0	0	0	0	0	0	0	0	0	0	0	0	0	0	0	0	0	0	0	0	0	0	0	0	0	0	0	0	0	0	0	0	0	0	0	0	0	0	0	0	0	0	0	0	0	0	0	0	0
EM259T0_68586_>pdn:HMPREF9137_1707_hypothetical_protein;_K01911_O-succinylbenzoic_acid--CoA_ligase_[EC:6.2.1.26]	0	0	0	489	163	0	0	3	7	0	0	0	0	2	2	766	6	0	0	3	0	17	0	0	37	2	719	1	0	9	0	1	0	4	172	1	0	2	3	0	3	62	420	5	0	726	0	0	4
>mkm:Mkms_1405__isochorismate_synthase;_K02361_isochorismate_synthase_[EC:5.4.4.2]	0	0	0	0	0	0	0	0	0	0	0	0	1	0	0	0	0	0	0	0	0	0	0	0	2	0	0	0	0	3	0	0	0	0	0	0	1	1	0	0	0	0	0	0	0	0	1	0	0
>gyc:GYMC61_0570__naphthoate_synthase;_K01661_naphthoate_synthase_[EC:4.1.3.36]	0	0	0	0	0	0	0	0	0	0	0	0	0	0	0	0	0	0	0	0	0	0	0	0	0	0	0	0	0	0	0	0	0	0	0	0	0	0	0	0	0	0	0	0	0	0	0	0	0
>sfl:SF2342__yfbB;_acyl-CoA_thioester_hydrolase_YfbB;_K08680_2-succinyl-6-hydroxy-2,4-cyclohexadiene-1-carboxylate_synthase_[EC:4.2.99.20]	0	2	0	0	0	0	0	0	0	0	12	0	0	0	0	0	0	2	0	0	0	55	0	1	0	0	0	0	1	0	0	0	0	0	0	36	0	0	0	0	0	0	0	0	0	0	0	0	0
EM204_107312_>bhl:Bache_2744_2-succinyl-6-hydroxy-2,4-cyclohexadiene-1-carboxylate_synthase_(EC:4.2.99.20);_K02551_2-succinyl-5-enolpyruvyl-6-hydroxy-3-cyclohexene-1-carboxylate_synthase_[EC:2.2.1.9]	0	0	0	0	2	0	1	0	0	0	0	0	0	0	0	0	0	0	0	0	0	0	0	0	0	0	0	0	0	0	0	0	0	0	0	0	0	0	0	0	0	0	0	0	0	0	0	0	1
>amu:Amuc_2161__acyl-CoA_synthetase_(AMP-forming)/AMP-acid_ligase_II-like_protein;_K01911_O-succinylbenzoic_acid--CoA_ligase_[EC:6.2.1.26]	3	12	163	1	0	0	2	0	2	4	0	8	18	3	0	0	3	0	7	0	0	1	3	0	2	1	1	0	0	0	0	3	3	1	0	5	0	3	30	13	0	0	4	0	1	29	1	0	1
183T6_17814_>amu:Amuc_1816_hypothetical_protein;_K02549_O-succinylbenzoate_synthase_[EC:4.2.1.113]	2	0	0	0	0	0	0	2	0	0	0	1	0	0	0	0	0	0	0	0	0	0	931	24	0	60	0	0	0	0	0	0	92	5	0	0	0	0	0	0	0	0	0	0	0	0	0	0	0
EM337-D1_42025_>bhl:Bache_2744_2-succinyl-6-hydroxy-2,4-cyclohexadiene-1-carboxylate_synthase_(EC:4.2.99.20);_K02551_2-succinyl-5-enolpyruvyl-6-hydroxy-3-cyclohexene-1-carboxylate_synthase_[EC:2.2.1.9]	0	0	0	140	0	0	0	0	0	0	0	0	0	0	0	0	0	0	0	0	0	0	0	0	0	0	0	0	0	0	0	44	1	0	0	0	0	0	0	0	0	0	0	0	0	0	0	0	0
133t3_261091_>dru:Desru_1311_type_11_methyltransferase;_K03183_ubiquinone/menaquinone_biosynthesis_methyltransferase_[EC:2.1.1.163_2.1.1.-]	0	0	0	0	0	0	0	14	0	0	0	0	16	0	6	0	0	0	0	0	0	0	3	0	1	0	0	0	0	18	0	0	1	10	0	0	0	0	0	11	0	0	0	0	0	0	0	0	0
>bhl:Bache_2744__2-succinyl-6-hydroxy-2,4-cyclohexadiene-1-carboxylate_synthase_(EC:4.2.99.20);_K02551_2-succinyl-5-enolpyruvyl-6-hydroxy-3-cyclohexene-1-carboxylate_synthase_[EC:2.2.1.9]	0	0	0	0	0	2	0	1	2	0	2	0	0	0	0	0	0	0	0	0	0	0	0	0	0	0	0	0	0	0	0	0	0	2	0	0	0	0	0	1	1	0	0	0	0	0	0	8	0
>pmg:P9301_01951__menC;_putative_O-succinylbenzoate_synthase_(EC:6.2.1.26);_K02549_O-succinylbenzoate_synthase_[EC:4.2.1.113]	0	13	0	0	1	0	0	0	0	0	0	0	44	0	9	0	1	0	0	0	0	0	0	0	0	0	0	0	0	0	0	0	0	0	0	0	2	0	0	2	31	0	1	0	0	0	0	1	0
>pmb:A9601_01931__menC;_putative_O-succinylbenzoate_synthase_(EC:6.2.1.26);_K02549_O-succinylbenzoate_synthase_[EC:4.2.1.113]	0	2	3	0	0	0	0	0	0	0	0	0	0	0	0	0	0	3	2	0	0	0	0	0	0	0	0	0	0	0	0	0	0	1	0	0	0	0	0	0	0	0	0	0	0	0	0	0	2
>bmu:Bmul_4963__ribosyldihydronicotinamide_dehydrogenase_(quinone)_(EC:1.10.99.2);_K00355_NAD(P)H_dehydrogenase_(quinone)_[EC:1.6.5.2]	0	0	0	0	0	0	1	0	0	0	0	0	0	0	0	0	0	0	0	0	0	0	0	0	0	0	0	0	0	0	0	0	0	0	0	0	0	0	0	0	0	0	0	0	0	0	0	0	0
>sam:MW0929__menB;_naphthoate_synthase_(EC:4.1.3.36);_K01661_naphthoate_synthase_[EC:4.1.3.36]	0	0	0	0	0	0	0	0	0	0	0	0	0	0	0	0	0	0	0	0	0	0	0	0	0	0	2	0	0	0	0	0	2	0	0	0	0	0	0	0	0	0	0	0	0	0	0	0	0
211t6_52933_>bvu:BVU_1640_1,4-dihydroxy-2-naphthoate_octaprenyltransferase;_K02548_1,4-dihydroxy-2-naphthoate_octaprenyltransferase_[EC:2.5.1.74_2.5.1.-]	0	0	0	0	10	0	0	7	0	1	0	54	0	21	42	0	0	6	3	0	4	0	1	0	34	8	15	0	6	58	9	57	11	0	6	1	0	0	0	0	2	0	0	0	0	4	0	14	0
342t6_91541_>bhl:Bache_1415_demethylmenaquinone_methyltransferase_(EC:2.1.1.-);_K03183_ubiquinone/menaquinone_biosynthesis_methyltransferase_[EC:2.1.1.163_2.1.1.-]	0	0	0	0	0	0	0	0	0	0	0	0	0	0	0	0	0	0	0	0	0	0	0	0	0	0	0	0	0	0	0	0	0	0	0	0	0	0	0	0	0	0	0	0	0	0	0	0	0
>sam:MW1734__menC,_OSB;_O-succinylbenzoic_acid_synthetase;_K02549_O-succinylbenzoate_synthase_[EC:4.2.1.113]	0	0	0	0	0	0	0	0	0	0	0	0	0	0	0	0	0	0	0	0	0	0	0	0	0	0	1	0	0	0	0	0	2	0	0	0	0	0	0	0	0	0	0	0	0	0	0	0	0
110T3_20265_>osp:Odosp_0150_1,4-dihydroxy-2-naphthoateoctaprenyltransferase;_K02548_1,4-dihydroxy-2-naphthoate_octaprenyltransferase_[EC:2.5.1.74_2.5.1.-]	0	0	124	103	0	0	0	0	0	0	0	0	0	0	0	21	0	0	0	2	0	0	0	0	0	0	12	0	0	0	0	0	0	0	0	0	0	1243	0	0	0	0	0	0	56	0	0	0	0
>bcq:BCQ_2177__yvaB;_azoreductase;_K00355_NAD(P)H_dehydrogenase_(quinone)_[EC:1.6.5.2]	0	0	0	0	0	0	0	0	0	0	0	0	0	0	0	0	0	0	0	0	0	0	0	0	0	0	0	0	0	0	0	0	0	0	0	0	0	0	0	0	0	0	0	0	0	0	0	0	0
>ckr:CKR_1391__hypothetical_protein;_K02548_1,4-dihydroxy-2-naphthoate_octaprenyltransferase_[EC:2.5.1.74_2.5.1.-]	0	0	2	0	3	0	0	0	0	0	0	0	0	0	0	0	0	0	0	0	0	0	0	0	0	0	0	0	0	0	0	0	0	0	0	0	0	0	0	0	0	0	0	0	0	0	0	0	0
264T0_76449_>bsa:Bacsa_0280_thiamine_pyrophosphate_TPP-binding_domain-containing_protein;_K02551_2-succinyl-5-enolpyruvyl-6-hydroxy-3-cyclohexene-1-carboxylate_synthase_[EC:2.2.1.9]	1	0	0	0	0	0	0	0	0	0	0	0	0	0	0	0	0	0	0	0	2	0	0	0	0	0	0	0	0	0	0	0	0	0	0	0	0	0	0	0	0	0	0	0	0	1	1	0	0
EM121T0_169129_>ele:Elen_2976_2-succinyl-6-hydroxy-2,4-cyclohexadiene-1-carboxylic_acid_synthase/2-oxoglutarate_decarboxylase_(EC:4.2.99.20);_K02551_2-succinyl-5-enolpyruvyl-6-hydroxy-3-cyclohexene-1-carboxylate_synthase_[EC:2.2.1.9]	0	0	0	0	0	0	1	0	0	0	0	1	0	0	0	0	0	0	0	0	0	2	0	0	0	0	0	0	1	0	0	1	0	0	1	0	0	0	0	0	0	0	0	0	0	0	0	0	0
>sbc:SbBS512_E2641__menB;_naphthoate_synthase_(EC:4.1.3.36);_K01661_naphthoate_synthase_[EC:4.1.3.36]	0	0	0	3	0	0	0	0	0	0	11	1	0	0	1	0	0	1	0	0	1	21	0	4	2	0	0	2	16	0	0	1	0	0	0	13	0	0	0	0	0	0	0	0	0	0	0	0	0
>ngk:NGK_0471__ubiE;_ubiquinone/menaquinone_biosynthesis_methyltransferase;_K03183_ubiquinone/menaquinone_biosynthesis_methyltransferase_[EC:2.1.1.163_2.1.1.-]	0	0	0	0	0	0	0	0	0	0	0	0	0	0	0	0	0	0	0	0	0	0	0	0	0	0	0	0	0	0	0	0	0	0	0	0	0	0	0	0	0	0	0	0	0	0	0	0	0
222T6_37213_>bvu:BVU_2415_putative_O-succinylbenzoate--CoA_ligase;_K01911_O-succinylbenzoic_acid--CoA_ligase_[EC:6.2.1.26]	0	0	252	1	57	0	0	0	453	0	0	0	0	3	0	1	0	0	0	0	0	0	0	0	0	0	0	0	0	0	0	0	13	0	7	0	0	3	0	0	0	0	144	0	0	0	309	0	0
>kpe:KPK_5454__menA;_1,4-dihydroxy-2-naphthoate_octaprenyltransferase_(EC:2.5.1.-);_K02548_1,4-dihydroxy-2-naphthoate_octaprenyltransferase_[EC:2.5.1.74_2.5.1.-]	0	0	0	0	0	0	0	0	0	0	0	0	0	1	0	0	0	0	0	277	0	15	0	0	0	0	2	0	0	0	5	0	0	0	6	8	0	0	0	0	0	0	0	0	0	0	0	0	2
44T6_32079_>bsa:Bacsa_0143_ubiquinone/menaquinone_biosynthesis_methyltransferase_UbiE;_K03183_ubiquinone/menaquinone_biosynthesis_methyltransferase_[EC:2.1.1.163_2.1.1.-]	0	0	0	0	2	0	0	0	0	1192	0	0	0	0	0	5	0	0	0	0	0	0	0	1	29	0	0	0	0	0	0	0	0	0	0	94	0	0	0	686	0	15	49	0	0	146	0	0	0
185t3_126818_>alv:Alvin_0623_1,4-dihydroxy-2-naphthoate_octaprenyltransferase;_K02548_1,4-dihydroxy-2-naphthoate_octaprenyltransferase_[EC:2.5.1.74_2.5.1.-]	0	0	3	0	6	0	0	6	0	0	10	63	0	5	0	0	0	0	0	0	0	0	17	0	0	4	6	0	0	2	144	23	0	166	5	1	1	0	0	0	0	0	5	0	46	0	0	0	0
>pme:NATL1_02501__menC;_putative_O-succinylbenzoate_synthase_(EC:6.2.1.26);_K02549_O-succinylbenzoate_synthase_[EC:4.2.1.113]	0	0	0	0	0	0	0	0	0	0	0	0	0	0	0	0	0	0	0	0	3	0	0	0	1	0	0	0	0	1	0	0	0	0	0	0	0	0	0	0	0	0	0	0	0	0	0	0	0
RBB89_62595_>osp:Odosp_0150_1,4-dihydroxy-2-naphthoateoctaprenyltransferase;_K02548_1,4-dihydroxy-2-naphthoate_octaprenyltransferase_[EC:2.5.1.74_2.5.1.-]	0	0	541	0	0	0	0	0	0	0	0	0	0	0	0	73	0	0	0	5	0	0	0	0	0	0	12	0	0	0	0	0	0	0	0	0	0	1359	0	0	0	0	0	0	0	0	0	0	0
>adn:Alide_0953__ubiquinone/menaquinone_biosynthesis_methyltransferase;_K03183_ubiquinone/menaquinone_biosynthesis_methyltransferase_[EC:2.1.1.163_2.1.1.-]	0	0	0	22	0	0	0	0	0	0	0	0	0	0	0	0	0	0	0	0	0	0	0	0	0	0	0	0	0	0	0	0	0	0	0	0	0	0	0	0	0	0	0	0	0	0	0	0	0
>sek:SSPA0521__O-succinylbenzoate_synthase;_K02549_O-succinylbenzoate_synthase_[EC:4.2.1.113]	0	1	0	0	0	0	0	0	0	0	0	0	0	0	0	0	0	0	0	0	0	0	0	0	0	0	0	0	0	0	0	0	0	0	0	0	0	0	0	0	0	0	0	0	0	0	0	0	0
EM253T0_62956_>bth:BT_4700_isochorismate_synthase_EntC;_K02361_isochorismate_synthase_[EC:5.4.4.2]	0	2	0	3	6	5	0	0	34	0	0	471	0	28	8	0	0	0	1	723	0	1	0	0	8	0	3	3	0	40	0	0	0	0	0	2	0	0	7	6	0	0	10	0	0	0	6	6	0
>sas:SAS0979__putative_menaquinone_biosynthesis_bifunctional_protein;_K02551_2-succinyl-5-enolpyruvyl-6-hydroxy-3-cyclohexene-1-carboxylate_synthase_[EC:2.2.1.9]	0	0	0	0	0	0	0	3	0	0	0	0	0	0	0	0	0	0	0	0	0	0	0	0	0	0	4	0	0	0	0	0	2	0	0	0	0	0	0	0	0	0	0	0	0	0	0	0	0
>sec:SC0626__entC;_isochorismate_synthase;_K02361_isochorismate_synthase_[EC:5.4.4.2]	0	0	0	0	0	0	0	0	0	0	0	0	0	0	0	0	0	0	0	0	0	0	0	0	0	0	0	0	0	0	0	0	0	0	0	0	0	0	0	0	0	0	0	0	0	0	0	0	0
>set:SEN0564__entC;_isochorismate_synthase_EntC;_K02361_isochorismate_synthase_[EC:5.4.4.2]	0	0	0	0	0	0	0	0	0	0	0	0	0	0	0	0	0	0	0	0	0	0	0	0	0	0	0	0	0	0	0	0	0	0	0	0	0	0	0	0	0	0	0	0	0	0	0	0	0
>vco:VC0395_A1559__menB;_naphthoate_synthase_(EC:4.1.3.36);_K01661_naphthoate_synthase_[EC:4.1.3.36]	0	0	0	0	0	0	0	0	0	0	0	0	0	0	0	0	0	0	0	0	0	0	0	0	0	0	0	0	0	0	0	0	0	0	0	0	0	0	0	0	0	0	0	0	0	0	0	0	1
>stm:STM0595__entC;_isochorismate_synthase;_K02361_isochorismate_synthase_[EC:5.4.4.2]	0	0	0	0	0	0	0	0	0	0	0	0	0	0	0	0	0	0	0	0	0	0	0	0	0	0	0	0	0	0	0	0	0	0	0	0	0	0	0	0	0	0	0	0	0	0	0	0	0
RBB166_1316_>kpu:KP1_3902_yfbB;_acyl-CoA_thioester_hydrolase_YfbB;_K08680_2-succinyl-6-hydroxy-2,4-cyclohexadiene-1-carboxylate_synthase_[EC:4.2.99.20]	0	0	0	0	0	0	0	0	0	0	0	0	0	0	0	0	0	0	0	11	0	30	0	0	0	0	1	0	0	0	1	0	0	0	30	29	4	0	0	0	0	0	0	0	0	0	1	0	0
>lmf:LMOf2365_2493__N-acylamino_acid_racemase;_K02549_O-succinylbenzoate_synthase_[EC:4.2.1.113]	0	0	0	0	0	0	0	0	0	0	0	0	0	0	0	0	0	0	0	0	0	0	0	0	0	0	0	0	0	0	0	0	0	0	0	0	0	0	0	0	0	0	0	0	0	0	0	0	0
>ypg:YpAngola_A1785__menD;_2-succinyl-5-enolpyruvyl-6-hydroxy-3-cyclohexene-1-carboxylate_synthase_(EC:4.1.1.71);_K02551_2-succinyl-5-enolpyruvyl-6-hydroxy-3-cyclohexene-1-carboxylate_synthase_[EC:2.2.1.9]	0	0	0	0	0	0	0	0	0	0	0	0	0	0	0	0	0	0	0	0	0	0	0	0	0	0	0	0	0	0	0	0	0	0	0	0	0	0	0	0	0	0	0	0	0	0	0	0	0
21t0_63445_>bhl:Bache_2744_2-succinyl-6-hydroxy-2,4-cyclohexadiene-1-carboxylate_synthase_(EC:4.2.99.20);_K02551_2-succinyl-5-enolpyruvyl-6-hydroxy-3-cyclohexene-1-carboxylate_synthase_[EC:2.2.1.9]	0	0	0	0	0	0	0	0	0	0	0	0	0	0	0	19	0	0	0	0	0	0	0	0	0	0	0	0	0	0	0	0	0	0	0	0	0	0	0	0	0	0	0	0	0	0	0	0	0
21t0_18761_>mtt:Ftrac_2976_demethylmenaquinone_methyltransferase_(EC:2.1.1.-);_K03183_ubiquinone/menaquinone_biosynthesis_methyltransferase_[EC:2.1.1.163_2.1.1.-]	0	0	47	0	0	0	0	0	0	0	0	0	0	0	0	149	0	0	0	0	0	0	0	0	0	0	7	0	0	0	0	0	0	0	0	0	0	642	0	0	0	0	0	0	0	0	0	0	0
>mmc:Mmcs_0702__1,4-dihydroxy-2-naphthoate_octaprenyltransferase_(EC:2.5.1.-);_K02548_1,4-dihydroxy-2-naphthoate_octaprenyltransferase_[EC:2.5.1.74_2.5.1.-]	0	0	0	0	0	0	0	1	0	0	0	0	0	0	1	0	0	0	0	0	0	1	0	1	0	0	0	0	0	0	0	0	0	0	1	1	0	0	0	0	0	0	0	0	0	0	0	0	0
188T6_80466_>ele:Elen_2976_2-succinyl-6-hydroxy-2,4-cyclohexadiene-1-carboxylic_acid_synthase/2-oxoglutarate_decarboxylase_(EC:4.2.99.20);_K02551_2-succinyl-5-enolpyruvyl-6-hydroxy-3-cyclohexene-1-carboxylate_synthase_[EC:2.2.1.9]	2	0	0	0	1	0	4	1	0	4	0	2	6	1	5	0	2	2	0	0	1	4	1	63	1	1	1	0	0	2	0	4	7	0	1	0	0	0	0	0	0	0	0	0	0	0	1	0	0
>apa:APP7_1910__naphthoate_synthase_(EC:4.1.3.36);_K01661_naphthoate_synthase_[EC:4.1.3.36]	0	0	0	0	0	0	0	0	0	0	0	0	0	0	0	0	0	0	0	0	0	0	0	0	0	0	0	0	0	0	0	0	0	0	0	0	0	0	0	0	0	0	0	0	0	0	0	0	0
60T6_26363_>tbe:Trebr_0443_thiamine_pyrophosphate_TPP-binding_domain-containing_protein;_K02551_2-succinyl-5-enolpyruvyl-6-hydroxy-3-cyclohexene-1-carboxylate_synthase_[EC:2.2.1.9]	0	0	2	11	0	0	0	0	0	0	0	0	0	0	0	0	0	0	0	0	0	0	0	0	0	0	0	0	0	0	0	0	0	0	0	0	0	0	0	0	0	1	0	0	0	0	0	287	0
60T0_105688_>pru:PRU_1686_menF;_menaquinone-specific_isochorismate_synthase_(EC:5.4.4.2);_K02361_isochorismate_synthase_[EC:5.4.4.2]	0	0	0	2	0	0	0	0	0	0	0	0	0	0	0	0	1	0	0	0	0	0	0	0	0	0	3	0	0	0	0	0	0	0	0	0	0	0	0	0	0	0	0	0	0	8	0	81	0
>apj:APJL_0369__menC;_O-succinylbenzoate_synthase;_K02549_O-succinylbenzoate_synthase_[EC:4.2.1.113]	0	0	0	0	0	0	0	0	0	0	0	0	0	0	0	0	0	0	0	0	0	0	0	0	0	0	0	0	0	0	0	0	0	0	0	0	0	0	0	0	0	0	0	0	0	0	0	0	0
>syf:Synpcc7942_1020__O-succinylbenzoate_synthase;_K02549_O-succinylbenzoate_synthase_[EC:4.2.1.113]	0	0	0	0	0	0	0	0	0	0	0	0	0	0	0	0	0	0	0	0	0	0	0	0	0	0	0	0	0	0	0	0	0	0	0	0	0	0	0	0	0	0	0	0	0	0	0	0	0
EM336T3_134385_>plt:Plut_0328_naphthoate_synthase_(EC:4.1.3.36);_K01661_naphthoate_synthase_[EC:4.1.3.36]	0	28	0	0	0	0	0	0	0	0	0	0	0	1	0	0	0	91	0	0	0	0	6	0	0	3	0	0	0	0	0	0	0	0	0	10	0	0	0	1	0	0	0	0	0	42	0	0	0
>amu:Amuc_2104__2-succinyl-6-hydroxy-2,4-cyclohexadiene-1-carboxylate_synthase_(EC:2.5.1.64);_K02551_2-succinyl-5-enolpyruvyl-6-hydroxy-3-cyclohexene-1-carboxylate_synthase_[EC:2.2.1.9]	0	1	142	0	0	0	0	10	0	2	0	5	13	1	0	0	8	1	12	0	0	0	99	4	4	6	0	0	0	0	0	14	4	2	9	1	0	27	41	0	1	0	0	0	0	19	0	0	4
44T6_18948_>bvu:BVU_1640_1,4-dihydroxy-2-naphthoate_octaprenyltransferase;_K02548_1,4-dihydroxy-2-naphthoate_octaprenyltransferase_[EC:2.5.1.74_2.5.1.-]	0	3	3	0	104	0	0	0	0	2	1	5	1	1	1	0	0	0	0	1	0	3	3	0	7	1	2	0	0	3	0	1	3	5	2	1	2	0	5	0	2	0	2	0	0	2	0	2	8
264T3_138986_>bth:BT_4702_naphthoate_synthase_(EC:4.1.3.36);_K01661_naphthoate_synthase_[EC:4.1.3.36]	0	0	0	0	0	0	0	0	0	0	0	0	0	0	0	0	0	58	3	0	1	0	0	0	0	0	0	0	0	0	0	0	0	0	0	0	0	1	0	0	0	0	0	0	0	0	0	0	0
362T3_118292_>bth:BT_4216_ubiE;_ubiquinone/menaquinone_biosynthesis_methyltransferase;_K03183_ubiquinone/menaquinone_biosynthesis_methyltransferase_[EC:2.1.1.163_2.1.1.-]	144	28	10	1	1	0	8	0	4	0	0	20	56	50	16	0	1	5	1	4	24	3	6	0	5	2	2	20	0	3	9	0	1	15	0	0	1	8	8	8	2	12	2	24	1	0	4	0	0
>lmy:LM5923_1773__hypothetical_protein;_K08680_2-succinyl-6-hydroxy-2,4-cyclohexadiene-1-carboxylate_synthase_[EC:4.2.99.20]	1	0	0	0	0	0	0	0	0	0	0	0	0	0	0	0	0	1	0	0	0	0	0	0	0	0	0	0	0	0	0	0	0	0	0	0	0	0	0	0	0	0	1	0	0	0	0	0	0
RBB89_62594_>mtt:Ftrac_2976_demethylmenaquinone_methyltransferase_(EC:2.1.1.-);_K03183_ubiquinone/menaquinone_biosynthesis_methyltransferase_[EC:2.1.1.163_2.1.1.-]	0	0	31	0	0	0	0	0	0	0	0	0	0	0	0	2	0	0	0	0	0	0	0	0	0	0	13	0	0	1	0	0	0	0	0	0	0	942	0	0	0	0	0	0	0	0	0	0	0
840_33281_>rme:Rmet_0371_ubiE;_ubiquinone/menaquinone_biosynthesis_methyltransferase_(EC:2.1.1.-);_K03183_ubiquinone/menaquinone_biosynthesis_methyltransferase_[EC:2.1.1.163_2.1.1.-]	0	0	3	0	2	0	0	5	0	0	6	43	0	3	0	0	0	0	0	0	0	0	14	0	0	8	5	0	0	0	103	17	0	126	2	0	0	0	0	0	3	0	4	0	41	0	0	0	0
>ckr:CKR_1389__hypothetical_protein;_K03183_ubiquinone/menaquinone_biosynthesis_methyltransferase_[EC:2.1.1.163_2.1.1.-]	0	0	0	2	1	0	0	0	0	0	0	0	0	0	0	0	0	0	0	0	0	0	0	0	0	0	0	0	0	0	0	0	0	0	0	0	0	0	0	0	0	0	0	0	0	0	0	0	0
269T0_107950_>osp:Odosp_0385_AMP-dependent_synthetase_and_ligase;_K01911_O-succinylbenzoic_acid--CoA_ligase_[EC:6.2.1.26]	0	6	0	0	0	0	3	3	1	3	5	2	0	6	0	0	0	0	0	0	0	0	7	0	0	0	2	0	0	0	0	0	4	0	0	7	7	0	1	17	1	0	1	0	0	0	0	0	0
EM170T0_83461_>tep:TepRe1_0329_type_11_methyltransferase;_K03183_ubiquinone/menaquinone_biosynthesis_methyltransferase_[EC:2.1.1.163_2.1.1.-]	0	0	3	2	2	0	0	0	0	0	17	0	0	0	0	0	0	0	0	0	13	0	97	0	0	32	0	23	0	0	0	0	36	0	0	0	0	0	0	0	0	0	0	0	0	0	0	0	0
190T0_198541_>pdi:BDI_1135_isochorismate_synthase;_K02361_isochorismate_synthase_[EC:5.4.4.2]	0	20	20	2	10	27	12	0	24	23	10	2	41	41	82	0	331	18	99	41	155	4	12	132	18	10	2	278	38	71	52	34	74	56	0	23	113	0	0	53	2	24	19	4	4	12	47	19	2
RBB89_39428_>slo:Shew_1408_thiamine_pyrophosphate_binding_domain-containing_protein;_K02551_2-succinyl-5-enolpyruvyl-6-hydroxy-3-cyclohexene-1-carboxylate_synthase_[EC:2.2.1.9]	0	0	0	22	0	0	0	0	0	0	0	33	0	0	0	0	0	0	0	0	0	0	2	0	0	0	0	0	7	0	0	1	0	0	0	0	0	0	0	0	0	0	0	0	0	0	0	0	0
514_41275_>bhl:Bache_2744_2-succinyl-6-hydroxy-2,4-cyclohexadiene-1-carboxylate_synthase_(EC:4.2.99.20);_K02551_2-succinyl-5-enolpyruvyl-6-hydroxy-3-cyclohexene-1-carboxylate_synthase_[EC:2.2.1.9]	0	0	1	4247	40	0	1	0	1	1	0	0	0	2	1	7663	0	2	0	12	2	14	0	0	33	664	548	0	13	10	0	2	0	0	318	0	0	0	1	42	0	63	3003	2	108	8210	0	0	1
EM209_157974_>ele:Elen_2976_2-succinyl-6-hydroxy-2,4-cyclohexadiene-1-carboxylic_acid_synthase/2-oxoglutarate_decarboxylase_(EC:4.2.99.20);_K02551_2-succinyl-5-enolpyruvyl-6-hydroxy-3-cyclohexene-1-carboxylate_synthase_[EC:2.2.1.9]	0	0	0	0	104	0	0	0	0	0	0	0	0	0	0	0	0	0	0	0	0	0	0	0	0	0	0	0	0	0	0	0	0	0	0	0	0	0	0	0	0	0	0	0	0	0	0	0	0
136t0_42546_>lrf:LAR_1030_1,4-dihydroxy-2-naphthoate_octaprenyltransferase;_K02548_1,4-dihydroxy-2-naphthoate_octaprenyltransferase_[EC:2.5.1.74_2.5.1.-]	0	0	0	0	0	0	0	0	0	0	0	0	0	0	0	0	0	0	0	0	0	194	0	0	1	322	0	0	0	0	0	0	0	0	0	0	0	0	0	0	0	0	0	0	0	0	0	0	0
EM438T3_5424_>cch:Cag_1719_naphthoate_synthase_(EC:4.1.3.36);_K01661_naphthoate_synthase_[EC:4.1.3.36]	0	0	1	0	2	0	1	3	0	0	18	49	0	7	0	0	0	0	0	0	0	0	7	0	0	0	5	0	0	0	128	28	0	91	0	0	0	1	0	4	3	0	5	0	50	0	0	0	0
>spc:Sputcn32_0506__ubiquinone/menaquinone_biosynthesis_methyltransferase;_K03183_ubiquinone/menaquinone_biosynthesis_methyltransferase_[EC:2.1.1.163_2.1.1.-]	0	0	0	0	0	0	0	0	0	0	0	0	0	0	0	0	0	0	0	0	0	0	0	0	0	0	0	0	0	0	0	0	0	0	0	0	0	0	0	0	0	0	0	0	0	0	0	0	0
EM109T6_405_>pdi:BDI_1553_1,4-dihydroxy-2-naphthoate_octaprenyltransferase;_K02548_1,4-dihydroxy-2-naphthoate_octaprenyltransferase_[EC:2.5.1.74_2.5.1.-]	0	0	0	1	57	0	0	0	0	0	0	0	0	0	0	2	0	0	0	0	0	0	0	0	0	0	15	0	0	0	0	0	0	0	0	0	0	0	0	0	0	0	0	0	0	0	0	0	3
>eam:EAMY_0212__ubiE;_ubiquinone/menaquinone_biosynthesis_methyltransferase_(EC:2.1.1.-);_K03183_ubiquinone/menaquinone_biosynthesis_methyltransferase_[EC:2.1.1.163_2.1.1.-]	0	0	0	0	0	0	0	0	0	0	0	0	0	0	0	0	0	0	0	0	0	0	0	0	0	0	0	0	0	0	0	1	0	0	0	0	0	0	0	0	0	0	0	0	0	0	0	0	0
>mkm:Mkms_0758__O-succinylbenzoate_synthase;_K02549_O-succinylbenzoate_synthase_[EC:4.2.1.113]	0	0	0	0	0	0	0	0	0	0	0	0	0	0	0	0	0	1	0	0	0	0	0	0	0	0	0	0	0	0	0	0	0	0	0	0	0	0	0	0	0	0	0	0	0	0	0	0	0
55T0_51833_>bsa:Bacsa_1866_1,4-dihydroxy-2-naphthoate_octaprenyltransferase;_K02548_1,4-dihydroxy-2-naphthoate_octaprenyltransferase_[EC:2.5.1.74_2.5.1.-]	0	0	0	0	5	0	0	0	0	936	0	0	0	0	0	1	2	0	0	0	3	0	0	0	30	0	0	0	0	4	0	0	0	0	0	167	0	0	0	770	0	11	41	0	0	203	0	0	0
EM042T0_63433_>osp:Odosp_0974_O-succinylbenzoate--CoA_ligase_(EC:6.2.1.26)	0	0	0	10	0	0	0	0	22	0	0	0	0	0	0	6	0	0	0	0	0	0	0	0	0	0	14	0	0	0	0	0	7	0	0	0	6	0	0	2	0	0	0	0	0	0	0	5	0
44T6_25104_>bfs:BF0839_ubiE;_ubiquinone/menaquinone_biosynthesis_methyltransferase;_K03183_ubiquinone/menaquinone_biosynthesis_methyltransferase_[EC:2.1.1.163_2.1.1.-]	1	0	0	0	82	0	0	0	0	0	0	0	0	0	0	0	0	0	0	0	0	0	0	0	0	0	0	0	0	0	0	0	0	1	0	0	0	0	0	0	0	0	0	0	0	0	4	0	4
>syf:Synpcc7942_1099__ubiE;_ubiquinone/menaquinone_biosynthesis_methyltransferase_(EC:2.1.1.-);_K03183_ubiquinone/menaquinone_biosynthesis_methyltransferase_[EC:2.1.1.163_2.1.1.-]	0	0	0	1	0	0	0	0	0	0	0	0	0	0	0	0	0	0	0	0	0	0	0	0	0	0	0	0	0	0	0	0	0	0	0	0	0	0	0	0	0	0	0	0	0	0	0	0	0
>ctb:CTL0687__ubiE;_ubiquinone/menaquinone_biosynthesis_methyltransferase;_K03183_ubiquinone/menaquinone_biosynthesis_methyltransferase_[EC:2.1.1.163_2.1.1.-]	0	0	0	0	0	0	0	0	0	0	0	0	0	0	0	0	0	0	0	0	0	0	0	0	0	0	0	0	0	0	0	0	0	0	0	0	0	0	0	0	0	0	0	0	0	0	0	0	0
>lbl:LBL_4158__ubiE;_ubiquinone/menaquinone_biosynthesis_methylase;_K03183_ubiquinone/menaquinone_biosynthesis_methyltransferase_[EC:2.1.1.163_2.1.1.-]	0	0	0	0	0	0	0	0	0	0	0	0	0	0	0	0	0	0	0	1	0	1	0	0	0	0	0	1	0	0	0	0	0	0	0	0	0	0	0	0	0	0	1	0	0	0	0	0	1
316t3_125975_>bfs:BF0839_ubiE;_ubiquinone/menaquinone_biosynthesis_methyltransferase;_K03183_ubiquinone/menaquinone_biosynthesis_methyltransferase_[EC:2.1.1.163_2.1.1.-]	0	0	5	0	1	0	107	0	0	0	0	0	0	0	0	50	0	0	0	0	0	0	0	0	0	0	0	0	0	1	0	1	0	0	0	0	0	0	0	0	0	0	0	0	0	0	0	0	0
RBB166_1319_>kpu:KP1_3898_menE;_O-succinylbenzoic_acid--CoA_ligase;_K01911_O-succinylbenzoic_acid--CoA_ligase_[EC:6.2.1.26]	0	0	0	0	1	0	0	2	0	0	0	0	0	1	0	0	0	0	2	8	0	88	0	0	0	0	14	0	0	0	5	0	0	0	77	22	0	0	0	0	0	0	0	0	0	0	0	0	0
>btk:BT9727_2144__entC;_isochorismate_synthase_DhbC_(EC:5.4.4.2);_K02361_isochorismate_synthase_[EC:5.4.4.2]	0	0	0	0	0	0	0	0	0	0	0	0	0	0	0	0	0	0	0	0	0	0	0	0	0	0	0	0	0	0	0	0	0	0	0	0	0	0	0	0	0	0	0	0	0	0	0	0	0
110T3_114591_>ele:Elen_2976_2-succinyl-6-hydroxy-2,4-cyclohexadiene-1-carboxylic_acid_synthase/2-oxoglutarate_decarboxylase_(EC:4.2.99.20);_K02551_2-succinyl-5-enolpyruvyl-6-hydroxy-3-cyclohexene-1-carboxylate_synthase_[EC:2.2.1.9]	0	1	0	0	0	0	0	0	0	0	0	0	0	0	0	0	0	0	1	0	0	0	0	0	0	0	0	0	0	1	0	0	0	0	0	0	0	0	0	0	0	0	0	0	0	0	0	0	0
>ser:SERP0627__menA;_1,4-dihydroxy-2-naphthoate_octaprenyltransferase_(EC:2.5.1.-);_K02548_1,4-dihydroxy-2-naphthoate_octaprenyltransferase_[EC:2.5.1.74_2.5.1.-]	0	0	0	0	0	0	0	0	0	0	0	0	0	0	0	0	0	0	0	0	0	0	0	0	0	0	0	0	0	0	0	0	0	1	0	0	0	0	0	0	0	0	0	0	0	0	0	0	0
249T0_39012_>bsa:Bacsa_0280_thiamine_pyrophosphate_TPP-binding_domain-containing_protein;_K02551_2-succinyl-5-enolpyruvyl-6-hydroxy-3-cyclohexene-1-carboxylate_synthase_[EC:2.2.1.9]	0	0	1	0	1	0	0	4	0	0	0	1	0	0	0	0	0	0	0	1	3	0	0	0	0	0	0	0	0	0	0	0	0	0	0	0	0	0	0	0	1	1	0	0	2	0	0	0	0
>abn:AB57_0429__ubiquinone/menaquinone_biosynthesis_methyltransferase_UbiE_(EC:2.1.1.-);_K03183_ubiquinone/menaquinone_biosynthesis_methyltransferase_[EC:2.1.1.163_2.1.1.-]	0	0	0	0	0	0	0	0	0	0	0	0	0	0	0	0	0	0	0	0	0	0	0	0	0	0	0	0	0	0	0	0	0	0	0	0	0	0	0	0	0	0	0	0	0	0	0	0	0
>bpl:BURPS1106A_0683__ubiE;_ubiquinone/menaquinone_biosynthesis_methyltransferase;_K03183_ubiquinone/menaquinone_biosynthesis_methyltransferase_[EC:2.1.1.163_2.1.1.-]	0	0	0	0	0	0	0	0	0	0	0	0	0	0	0	0	0	0	0	0	0	0	0	0	0	0	0	0	0	0	0	0	0	0	0	0	0	0	0	0	0	0	0	0	0	0	0	0	0
61T0_28301_>lby:Lbys_2454_2-succinyl-5-enolpyruvyl-6-hydroxy-3-cyclohexene_-1-carboxylic-acidsynthase;_K02551_2-succinyl-5-enolpyruvyl-6-hydroxy-3-cyclohexene-1-carboxylate_synthase_[EC:2.2.1.9]	0	0	0	0	0	0	0	0	33	0	0	0	0	0	0	0	0	0	0	0	2	0	0	0	0	0	0	0	0	0	0	1	0	0	0	0	0	0	0	0	243	0	43	0	444	0	0	0	0
EM251_21101_>slo:Shew_1408_thiamine_pyrophosphate_binding_domain-containing_protein;_K02551_2-succinyl-5-enolpyruvyl-6-hydroxy-3-cyclohexene-1-carboxylate_synthase_[EC:2.2.1.9]	0	0	0	1	0	0	0	0	0	1	0	0	0	0	0	0	0	0	0	0	0	0	0	0	0	0	0	0	0	0	0	0	0	0	0	0	0	0	0	1	0	0	0	0	0	0	0	0	0
376T3_140939_>amu:Amuc_1494_1,4-dihydroxy-2-naphthoate_octaprenyltransferase;_K02548_1,4-dihydroxy-2-naphthoate_octaprenyltransferase_[EC:2.5.1.74_2.5.1.-]	10	1	0	0	1	0	0	0	0	0	1	0	0	12	3	1	0	0	0	1	0	0	0	0	0	0	0	0	0	0	0	5	0	0	1	0	0	0	1	0	0	1	0	0	26	1	0	8	2
>syf:Synpcc7942_1366__1,4-dihydroxy-2-naphthoate_octaprenyltransferase;_K02548_1,4-dihydroxy-2-naphthoate_octaprenyltransferase_[EC:2.5.1.74_2.5.1.-]	1	0	0	0	0	0	0	0	0	0	0	0	0	0	0	0	0	0	0	0	0	0	0	0	0	0	0	0	0	0	0	0	0	0	0	0	0	0	0	0	1	0	0	0	0	0	0	0	0
>bmj:BMULJ_02694__ubiE;_ubiquinone/menaquinone_biosynthesis_methyltransferase;_K03183_ubiquinone/menaquinone_biosynthesis_methyltransferase_[EC:2.1.1.163_2.1.1.-]	0	0	0	0	0	0	0	0	0	0	0	0	0	0	0	0	0	0	0	0	0	0	0	0	0	0	0	0	0	0	0	0	0	0	0	0	0	0	0	0	0	0	0	0	0	0	0	0	0
>amu:Amuc_1871__chorismate_binding-like_protein;_K02552_menaquinone-specific_isochorismate_synthase_[EC:5.4.4.2]	0	34	106	0	0	0	0	22	0	1	0	9	9	0	0	0	64	0	165	0	0	2	18	0	49	1	0	0	0	0	0	28	2	0	5	3	0	32	63	25	18	0	0	0	0	14	3	0	7
152t0_785_>bfs:BF1301_menD;_putative_menaquinone_biosynthesis_protein;_K02551_2-succinyl-5-enolpyruvyl-6-hydroxy-3-cyclohexene-1-carboxylate_synthase_[EC:2.2.1.9]	0	0	0	0	0	0	0	0	0	0	0	0	0	0	0	0	114	0	0	0	0	0	0	0	0	0	0	0	0	0	0	0	0	0	0	0	0	0	0	0	0	0	0	0	0	0	0	0	1
>lmy:LM5923_2664__hypothetical_protein;_K02549_O-succinylbenzoate_synthase_[EC:4.2.1.113]	0	0	0	0	0	0	0	0	0	0	0	0	0	0	0	0	0	0	0	0	0	0	0	0	0	0	0	0	0	0	0	0	0	0	0	0	0	0	0	0	5	0	0	0	0	0	1	0	0
>bcn:Bcen_2120__ubiE;_ubiquinone/menaquinone_biosynthesis_methyltransferase;_K03183_ubiquinone/menaquinone_biosynthesis_methyltransferase_[EC:2.1.1.163_2.1.1.-]	0	0	0	0	0	0	0	0	0	0	0	0	0	0	0	0	0	0	0	0	0	0	0	0	0	0	0	0	0	0	0	0	0	0	0	0	0	0	0	0	0	0	0	0	0	0	0	0	0
>set:SEN2288__menC;_O-succinylbenzoate_synthase_(EC:4.2.1.-);_K02549_O-succinylbenzoate_synthase_[EC:4.2.1.113]	0	0	0	0	0	0	0	0	0	0	0	0	0	0	0	0	0	0	0	0	0	0	0	0	0	0	0	0	0	0	0	0	0	0	0	0	0	0	0	0	0	0	0	0	0	0	0	0	0
>cjr:CJE0369__ubiE;_ubiquinone/menaquinone_biosynthesis_methyltransferase_(EC:2.1.1.-);_K03183_ubiquinone/menaquinone_biosynthesis_methyltransferase_[EC:2.1.1.163_2.1.1.-]	0	0	0	0	0	0	0	0	0	0	0	0	0	0	0	0	0	0	0	0	0	0	0	0	0	0	0	0	0	0	0	0	0	0	0	0	0	0	0	0	0	0	0	0	0	0	0	0	0
>abn:AB57_2802__probable_acinetobactin_biosynthesis_protein;_K02361_isochorismate_synthase_[EC:5.4.4.2]	0	1	1	0	0	0	0	0	0	0	0	0	0	0	0	0	0	0	0	0	0	0	0	0	0	0	0	0	0	0	0	0	0	0	0	0	0	0	0	0	0	0	0	0	0	0	0	0	0
EM040T0_40343_>alv:Alvin_0623_1,4-dihydroxy-2-naphthoate_octaprenyltransferase;_K02548_1,4-dihydroxy-2-naphthoate_octaprenyltransferase_[EC:2.5.1.74_2.5.1.-]	0	2	1	0	1	0	37	2	0	0	0	0	0	0	3	0	2	0	0	0	0	20	0	0	0	0	0	0	9	0	0	0	0	0	0	0	0	36	66	0	0	0	0	0	0	0	7	0	0
357t0_95643_>pdn:HMPREF9137_0214_menA;_1,4-dihydroxy-2-naphthoate_octaprenyltransferase_(EC:2.5.1.74);_K02548_1,4-dihydroxy-2-naphthoate_octaprenyltransferase_[EC:2.5.1.74_2.5.1.-]	0	0	4	1	0	0	0	0	0	0	0	0	0	0	0	6	0	0	0	0	0	0	0	0	6	0	24	0	40	0	0	4	0	0	7	0	0	0	0	33	0	2	0	0	35	0	0	0	0
>kpe:KPK_1489__menB;_naphthoate_synthase_(EC:4.1.3.36);_K01661_naphthoate_synthase_[EC:4.1.3.36]	0	0	0	2	0	0	0	0	0	0	0	0	0	0	1	0	0	0	0	272	0	1	0	0	0	0	0	0	0	0	1	0	0	0	1	0	0	0	0	0	0	0	0	0	0	0	0	0	0
>eum:ECUMN_2607__menD;_2-succinyl-5-enolpyruvyl-6-hydroxy-3-cyclohexene-1-carboxylate_synthase_(EC:2.2.1.9);_K02551_2-succinyl-5-enolpyruvyl-6-hydroxy-3-cyclohexene-1-carboxylate_synthase_[EC:2.2.1.9]	0	0	0	0	0	0	0	0	0	0	862	0	0	2	2	0	0	0	0	0	22	6	0	0	189	0	1	1	7	0	2	0	0	0	0	7	2	0	0	1	0	0	0	0	2	0	0	0	0
EM253T0_7978_>slo:Shew_1408_thiamine_pyrophosphate_binding_domain-containing_protein;_K02551_2-succinyl-5-enolpyruvyl-6-hydroxy-3-cyclohexene-1-carboxylate_synthase_[EC:2.2.1.9]	0	0	0	41	0	0	3	0	0	0	0	0	0	0	1	4	0	0	0	0	0	0	0	0	0	0	0	1	0	0	0	2	0	0	0	0	0	0	0	0	490	0	0	0	0	0	0	0	0
517_10367_>bfs:BF3503_putative_prenyltransferase;_K02548_1,4-dihydroxy-2-naphthoate_octaprenyltransferase_[EC:2.5.1.74_2.5.1.-]	0	0	0	0	0	0	0	0	0	0	0	0	0	0	0	1	0	48	0	39	1	0	0	0	50	48	0	0	0	4	0	0	0	0	0	0	0	0	0	0	0	0	0	0	0	0	0	0	0
EM175_44982_>pgi:PG1523_menB;_naphthoate_synthase_(EC:4.1.3.36);_K01661_naphthoate_synthase_[EC:4.1.3.36]	0	1	2	0	0	10	0	0	1	0	0	1	0	1	5	0	0	0	0	0	0	0	4	0	0	0	0	0	0	0	0	0	0	0	2	5	0	6	1	0	0	0	2	0	0	0	0	0	0
>pak:HMPREF0675_3959__putative_O-succinylbenzoic_acid_(OSB)_synthetase;_K02549_O-succinylbenzoate_synthase_[EC:4.2.1.113]	0	0	0	0	0	0	0	0	0	0	0	0	0	0	0	0	0	0	0	0	0	0	0	1	0	0	0	0	0	0	0	0	0	0	0	0	0	0	0	0	0	0	0	0	0	0	0	0	0
>cau:Caur_0095__1,4-dihydroxy-2-naphthoate_octaprenyltransferase;_K02548_1,4-dihydroxy-2-naphthoate_octaprenyltransferase_[EC:2.5.1.74_2.5.1.-]	0	0	0	0	0	0	0	0	0	0	0	0	0	0	0	0	0	0	0	1	1	0	0	0	0	0	0	0	0	0	0	0	2	0	0	0	0	0	1	0	0	0	0	0	0	0	0	0	0
>hsl:OE2561R__menB;_naphthoate_synthase_(EC:4.1.3.36);_K01661_naphthoate_synthase_[EC:4.1.3.36]	1	0	0	1	0	0	0	2	0	0	0	0	0	0	1	0	0	0	0	0	0	1	0	0	0	1	0	0	0	0	0	0	0	0	0	0	0	0	0	0	0	0	0	0	0	0	0	0	0
369T3_79654_>bth:BT_4704_O-succinylbenzoic_acid--CoA_ligase;_K01911_O-succinylbenzoic_acid--CoA_ligase_[EC:6.2.1.26]	0	4	0	0	0	0	0	0	0	0	0	0	0	0	0	0	0	0	0	0	0	0	1	0	0	7	0	3	0	0	0	0	0	0	0	0	0	0	0	0	0	0	1	0	0	0	2	0	0
60T0_15122_>ote:Oter_3850_1,4-dihydroxy-2-naphthoate_octaprenyltransferase;_K02548_1,4-dihydroxy-2-naphthoate_octaprenyltransferase_[EC:2.5.1.74_2.5.1.-]	0	0	0	0	0	0	0	0	0	0	0	0	0	0	0	0	0	0	0	0	0	0	0	0	0	0	0	0	0	0	0	0	0	0	0	0	0	0	0	0	0	0	0	0	339	0	0	478	0
>ccr:CC_3708__ubiquinone/menaquinone_biosynthesis_methlytransferase_UbiE;_K03183_ubiquinone/menaquinone_biosynthesis_methyltransferase_[EC:2.1.1.163_2.1.1.-]	0	0	0	0	0	0	0	0	0	0	0	0	0	0	0	0	0	0	0	0	0	0	0	0	0	0	0	0	0	0	0	0	0	0	0	0	0	0	0	0	0	0	0	0	0	0	0	0	0
107T3_24375_>pru:PRU_1360_menA;_1,4-dihydroxy-2-naphthoate_octaprenyltransferase_(EC:2.5.-.-);_K02548_1,4-dihydroxy-2-naphthoate_octaprenyltransferase_[EC:2.5.1.74_2.5.1.-]	0	0	0	2	0	0	0	0	2	0	0	0	0	0	0	54	0	0	0	0	0	0	0	0	0	0	0	0	0	0	0	0	0	0	0	0	0	0	0	0	0	0	0	0	0	33	0	0	0
>xcc:XCC3488__ubiE;_ubiquinone/menaquinone_biosynthesis_methyltransferase;_K03183_ubiquinone/menaquinone_biosynthesis_methyltransferase_[EC:2.1.1.163_2.1.1.-]	0	0	0	0	0	0	0	0	0	0	0	0	0	0	0	0	0	0	0	0	0	2	0	0	0	0	0	0	0	1	0	0	0	0	0	0	0	0	0	0	0	0	0	0	0	0	0	0	0
EM170T0_24466_>tbe:Trebr_0443_thiamine_pyrophosphate_TPP-binding_domain-containing_protein;_K02551_2-succinyl-5-enolpyruvyl-6-hydroxy-3-cyclohexene-1-carboxylate_synthase_[EC:2.2.1.9]	0	0	0	0	0	0	0	0	0	0	0	0	0	0	0	0	0	0	0	0	0	0	0	0	0	0	0	0	0	0	0	0	0	0	0	0	0	0	0	0	0	0	0	0	0	0	0	0	0
55T0_54680_>pru:PRU_0722_ubiE;_ubiquinone/menaquinone_biosynthesis_methyltransferase;_K03183_ubiquinone/menaquinone_biosynthesis_methyltransferase_[EC:2.1.1.163_2.1.1.-]	0	1	0	2	0	0	0	0	0	0	0	0	0	0	0	1185	0	0	0	0	0	0	0	0	0	0	1	0	0	0	0	0	0	0	0	0	0	0	0	0	0	0	0	0	0	513	0	0	0
>bld:BLi03223__menF;_menaquinone-specific_isochorismate_synthase;_K02552_menaquinone-specific_isochorismate_synthase_[EC:5.4.4.2]	0	1	0	0	0	0	0	2	0	0	0	8	0	0	0	0	0	0	0	0	0	0	0	0	1	0	1	1	1	0	0	0	2	0	1	0	0	1	0	0	0	6	0	0	0	0	0	0	1
107T3_122583_>bvu:BVU_1640_1,4-dihydroxy-2-naphthoate_octaprenyltransferase;_K02548_1,4-dihydroxy-2-naphthoate_octaprenyltransferase_[EC:2.5.1.74_2.5.1.-]	0	0	0	1	0	0	0	0	0	7	5	0	0	2	0	2	0	0	0	0	16	8	0	2	1	3	0	0	0	8	0	0	4	10	4	17	3	0	0	2	6	0	0	0	0	0	6	0	0
>bch:Bcen2424_5003__salicylate_biosynthesis_isochorismate_synthase_(EC:5.4.4.2);_K01851_salicylate_biosynthesis_isochorismate_synthase_[EC:5.4.4.2]	0	0	0	0	0	0	0	0	0	0	1	1	1	0	0	0	0	1	1	0	0	0	0	0	0	0	1	0	0	1	0	0	1	0	0	0	0	0	0	0	0	0	0	0	0	0	0	0	1
301t3_58943_>ele:Elen_2976_2-succinyl-6-hydroxy-2,4-cyclohexadiene-1-carboxylic_acid_synthase/2-oxoglutarate_decarboxylase_(EC:4.2.99.20);_K02551_2-succinyl-5-enolpyruvyl-6-hydroxy-3-cyclohexene-1-carboxylate_synthase_[EC:2.2.1.9]	1	0	0	9	0	1	0	1	0	0	0	0	4	0	0	0	0	0	0	0	0	0	0	0	24	1	14	0	0	3	0	0	0	1	5	2	0	2	2	0	0	0	2	0	0	3	0	0	0
>sid:M164_0780__hypothetical_protein;_K03183_ubiquinone/menaquinone_biosynthesis_methyltransferase_[EC:2.1.1.163_2.1.1.-]	0	0	0	0	0	0	0	0	0	0	0	0	0	0	0	0	0	0	0	0	0	0	0	0	0	0	0	0	0	0	0	0	0	0	0	0	0	0	0	0	0	0	0	0	0	0	0	0	0
EM334_23695_>bsa:Bacsa_2917_isochorismate_synthase;_K02361_isochorismate_synthase_[EC:5.4.4.2]	0	71	0	29	0	0	0	0	0	0	0	0	0	0	0	0	0	0	0	0	0	0	0	0	0	0	846	0	0	0	0	227	0	0	0	0	0	0	0	0	0	0	0	0	0	0	0	0	0
EM205_126169_>bsa:Bacsa_2913_AMP-dependent_synthetase_and_ligase;_K01911_O-succinylbenzoic_acid--CoA_ligase_[EC:6.2.1.26]	5	0	1	116	0	1	0	0	194	0	0	1	0	0	0	0	0	22	0	0	1	0	0	0	0	0	0	0	0	5	0	0	0	0	0	0	0	0	0	287	0	0	0	0	0	1	0	4	1
>mlb:MLBr_02268__O-succinylbenzoate_synthase;_K02549_O-succinylbenzoate_synthase_[EC:4.2.1.113]	0	0	1	0	0	0	2	4	0	0	0	0	0	0	0	1	0	1	1	0	0	0	1	0	0	0	0	0	0	4	0	0	0	0	0	0	0	0	0	0	0	0	0	0	0	0	0	0	1
>llk:LLKF_0751__menD;_2-succinyl-6-hydroxy-2,4-cyclohexadiene-1-carboxylic_acid_synthase/2-oxoglutarate_decarboxylase_(EC:4.2.99.20_4.1.1.71);_K02551_2-succinyl-5-enolpyruvyl-6-hydroxy-3-cyclohexene-1-carboxylate_synthase_[EC:2.2.1.9]	0	0	0	0	0	0	0	0	0	0	0	0	0	0	0	0	0	0	5	0	2	0	0	0	1	0	0	0	0	0	0	0	0	0	0	0	0	3	0	0	1	0	0	0	0	0	0	2	0
>kpn:KPN_02658__menE;_O-succinylbenzoic_acid--CoA_ligase;_K01911_O-succinylbenzoic_acid--CoA_ligase_[EC:6.2.1.26]	0	0	0	0	0	0	0	1	0	0	0	0	0	0	0	0	0	0	0	0	0	69	0	0	0	0	9	0	0	0	5	0	0	2	42	97	0	0	0	0	0	0	0	0	0	0	0	0	0
EM106T6_5026_>bvu:BVU_2542_ubiE;_ubiquinone/menaquinone_biosynthesis_methyltransferase;_K03183_ubiquinone/menaquinone_biosynthesis_methyltransferase_[EC:2.1.1.163_2.1.1.-]	0	0	0	0	0	0	0	0	0	0	0	0	0	0	0	0	0	0	2	0	0	0	0	0	0	0	0	0	0	95	0	228	0	0	46	216	0	0	0	0	0	0	0	2	0	237	0	0	3
EM106T6_9807_>fba:FIC_01758_isochorismate_synthase_(EC:5.4.4.2);_K02361_isochorismate_synthase_[EC:5.4.4.2]	0	0	1	0	0	0	0	0	0	0	0	0	0	0	0	0	0	0	26	0	0	0	4	0	0	0	0	0	0	177	0	258	0	0	71	280	0	0	0	0	0	2	1	0	0	325	0	0	2
143T0_252916_>bhl:Bache_2744_2-succinyl-6-hydroxy-2,4-cyclohexadiene-1-carboxylate_synthase_(EC:4.2.99.20);_K02551_2-succinyl-5-enolpyruvyl-6-hydroxy-3-cyclohexene-1-carboxylate_synthase_[EC:2.2.1.9]	0	0	0	0	0	0	0	0	0	0	0	0	0	0	0	0	0	0	0	0	0	0	0	0	0	0	0	0	0	0	0	0	0	0	0	0	0	0	0	0	0	0	0	0	0	0	0	0	0
>pmj:P9211_01931__putative_O-succinylbenzoate_synthase_(EC:6.2.1.26);_K02549_O-succinylbenzoate_synthase_[EC:4.2.1.113]	0	0	0	0	0	0	0	1	0	0	0	0	0	0	0	0	0	0	0	0	0	0	0	0	0	0	0	0	0	0	0	0	0	0	0	0	0	0	0	0	0	0	0	0	0	0	0	0	0
60T0_35007_>osp:Odosp_0382_2-succinyl-5-enolpyruvyl-6-hydroxy-3-cyclohexene_-1-carboxylatesynthase;_K02551_2-succinyl-5-enolpyruvyl-6-hydroxy-3-cyclohexene-1-carboxylate_synthase_[EC:2.2.1.9]	0	0	0	0	0	0	0	0	0	0	0	0	0	1	0	0	0	0	0	0	0	0	0	0	0	0	0	0	0	0	0	1	0	0	0	0	0	0	0	0	0	0	1	0	1	0	0	1228	0
>lmn:LM5578_1820__menB;_naphthoate_synthase;_K01661_naphthoate_synthase_[EC:4.1.3.36]	0	0	0	0	0	0	0	0	0	0	0	0	0	0	0	0	0	0	0	0	0	0	0	0	1	0	0	0	0	0	0	0	0	0	0	0	0	0	0	0	0	0	0	0	0	0	0	0	0
EM438T3_55803_>blo:BL0231_decarboxylase;_K02551_2-succinyl-5-enolpyruvyl-6-hydroxy-3-cyclohexene-1-carboxylate_synthase_[EC:2.2.1.9]	0	0	0	0	0	0	0	0	0	0	16	0	0	215	0	0	0	0	0	0	0	95	0	1427	0	0	0	0	0	20	0	0	0	0	0	0	0	0	152	8	0	19	0	0	0	0	0	0	0
844_103330_>bth:BT_4700_isochorismate_synthase_EntC;_K02361_isochorismate_synthase_[EC:5.4.4.2]	0	0	0	0	0	0	0	0	41	0	0	0	0	0	0	0	0	0	0	0	0	0	31	0	5	0	0	0	0	0	0	0	0	0	1	0	0	0	0	0	0	0	53	0	0	0	0	0	0
206T6_4417_>osp:Odosp_0149_ubiquinone/menaquinone_biosynthesis_methyltransferase_UbiE;_K03183_ubiquinone/menaquinone_biosynthesis_methyltransferase_[EC:2.1.1.163_2.1.1.-]	0	0	495	0	0	0	0	0	0	0	0	0	0	0	0	137	0	0	0	0	0	0	0	0	572	0	0	0	610	0	0	0	0	0	0	0	423	0	0	0	0	1136	0	0	1793	0	0	0	0
EM106T6_81703_>bhl:Bache_2744_2-succinyl-6-hydroxy-2,4-cyclohexadiene-1-carboxylate_synthase_(EC:4.2.99.20);_K02551_2-succinyl-5-enolpyruvyl-6-hydroxy-3-cyclohexene-1-carboxylate_synthase_[EC:2.2.1.9]	0	0	0	0	0	0	0	0	0	0	0	0	0	0	0	7	0	0	0	0	0	0	0	0	0	0	0	0	0	0	0	0	0	0	0	0	0	0	0	0	0	0	0	0	0	0	0	0	0
413t3_41116_>hiq:CGSHiGG_08425_O-succinylbenzoate_synthase;_K02549_O-succinylbenzoate_synthase_[EC:4.2.1.113]	0	0	2	0	0	0	2	0	2	0	0	0	0	0	6	9	0	0	0	11	2	0	0	0	0	0	0	0	0	32	0	4	0	0	11	0	0	10	11	0	54	0	3	575	0	1	1	1	4
>hbo:Hbor_17640__2-succinyl-6-hydroxy-2,4-cyclohexadiene-1-carboxylate_synthase_(EC:4.2.99.20);_K02551_2-succinyl-5-enolpyruvyl-6-hydroxy-3-cyclohexene-1-carboxylate_synthase_[EC:2.2.1.9]	1	0	0	0	2	0	0	0	0	1	0	0	0	0	0	0	0	0	0	0	0	0	0	0	0	0	0	0	0	0	0	0	1	0	0	0	0	0	0	0	1	0	0	0	0	0	0	0	0
60T0_24016_>alv:Alvin_0623_1,4-dihydroxy-2-naphthoate_octaprenyltransferase;_K02548_1,4-dihydroxy-2-naphthoate_octaprenyltransferase_[EC:2.5.1.74_2.5.1.-]	0	0	221	37	0	0	0	0	0	0	0	0	0	0	0	0	0	1	0	0	0	0	0	0	0	6	0	0	0	3	0	0	0	0	0	0	0	0	0	0	0	0	0	0	0	0	0	149	0
Sample-515gene_id_109917_>bhl:Bache_2744_2-succinyl-6-hydroxy-2,4-cyclohexadiene-1-carboxylate_synthase_(EC:4.2.99.20);_K02551_2-succinyl-5-enolpyruvyl-6-hydroxy-3-cyclohexene-1-carboxylate_synthase_[EC:2.2.1.9]	0	0	0	0	0	0	0	0	0	0	0	0	0	0	0	0	0	0	0	0	0	0	0	0	0	0	0	0	0	0	0	0	0	0	0	0	0	0	0	0	0	0	0	0	0	0	0	0	0
RBB178_132143_>llk:LLKF_0751_menD;_2-succinyl-6-hydroxy-2,4-cyclohexadiene-1-carboxylic_acid_synthase/2-oxoglutarate_decarboxylase_(EC:4.2.99.20_4.1.1.71);_K02551_2-succinyl-5-enolpyruvyl-6-hydroxy-3-cyclohexene-1-carboxylate_synthase_[EC:2.2.1.9]	0	0	0	0	0	0	0	0	0	0	0	0	0	0	0	0	0	0	0	0	0	0	0	0	0	0	0	0	0	0	0	0	0	0	0	0	0	0	0	0	0	0	0	0	0	0	0	0	0
18T0_156765_>coc:Coch_2037_2-succinyl-6-hydroxy-2,4-cyclohexadiene-1-carboxylic_acid_synthase/2-oxoglutarate_decarboxylase_(EC:4.2.99.20);_K02551_2-succinyl-5-enolpyruvyl-6-hydroxy-3-cyclohexene-1-carboxylate_synthase_[EC:2.2.1.9]	0	0	0	0	0	0	0	0	0	0	0	0	0	0	0	0	0	0	0	0	0	0	0	0	0	0	0	0	0	0	0	0	0	0	0	0	0	0	0	0	0	0	0	0	0	0	0	0	0
>sas:SAS1412__ubiE;_ubiquinone/menaquinone_biosynthesis_methyltransferase_(EC:2.1.1.-);_K03183_ubiquinone/menaquinone_biosynthesis_methyltransferase_[EC:2.1.1.163_2.1.1.-]	0	0	0	0	0	0	0	0	0	0	0	0	0	0	0	0	0	0	0	0	0	0	0	0	0	0	0	0	0	0	0	0	1	0	0	0	0	0	0	0	0	0	0	0	0	1	0	0	0
179t0_14184_>bth:BT_4704_O-succinylbenzoic_acid--CoA_ligase;_K01911_O-succinylbenzoic_acid--CoA_ligase_[EC:6.2.1.26]	0	0	0	0	0	0	0	0	0	0	0	0	0	0	0	0	0	98	0	0	0	0	0	0	0	0	0	0	0	0	0	0	0	2	0	0	0	0	0	2	2	0	0	0	0	0	0	2	0
>gyc:GYMC61_0568__2-succinyl-5-enolpyruvyl-6-hydroxy-3-cyclohexene-1-carboxylate_synthase;_K02551_2-succinyl-5-enolpyruvyl-6-hydroxy-3-cyclohexene-1-carboxylate_synthase_[EC:2.2.1.9]	0	0	0	0	0	0	0	0	0	0	0	0	0	0	0	0	0	0	0	0	0	0	0	0	1	0	0	0	0	0	0	0	0	0	0	0	0	0	0	0	0	0	0	0	0	0	0	0	0
>sfx:S2474__menC;_O-succinylbenzoate_synthase;_K02549_O-succinylbenzoate_synthase_[EC:4.2.1.113]	0	0	0	1	0	0	0	0	0	0	9	0	2	1	0	0	0	0	0	0	0	6	0	2	1	0	0	0	3	0	0	0	0	0	0	4	0	0	0	0	0	0	0	0	0	0	0	0	0
>eok:G2583_4737__menA;_1,4-dihydroxy-2-naphthoate_octaprenyltransferase;_K02548_1,4-dihydroxy-2-naphthoate_octaprenyltransferase_[EC:2.5.1.74_2.5.1.-]	0	5	0	0	0	3	0	0	0	0	181	2	0	2	2	0	0	1	1	0	9	81	2	6	24	0	4	6	43	3	0	2	4	0	0	44	0	0	0	0	0	5	0	0	0	0	2	0	0
188T6_47203_>ele:Elen_2836_ubiquinone/menaquinone_biosynthesis_methyltransferase;_K03183_ubiquinone/menaquinone_biosynthesis_methyltransferase_[EC:2.1.1.163_2.1.1.-]	1	0	3	13	3	0	4	0	2	6	2	0	11	4	3	0	23	0	0	0	1	4	5	108	1	16	6	3	1	8	1	5	27	0	5	2	0	1	0	0	0	0	1	0	2	0	1	0	5
64T6_159502_>pdi:BDI_1136_2-oxoglutarate_decarboxylase_and_2-succinyl-6-hydroxy-2,4-cyclohexadiene-1-carboxylate_synthase;_K02551_2-succinyl-5-enolpyruvyl-6-hydroxy-3-cyclohexene-1-carboxylate_synthase_[EC:2.2.1.9]	0	0	9	0	0	1	0	0	4	4	0	0	1	0	9	0	0	2	1	0	16	0	4	22	0	0	0	42	0	0	0	5	14	16	2	4	0	0	0	0	2	4	3	0	2	0	1	0	0
>sty:STY2541__menF;_menaquinone-specific_isochorismate_synthase;_K02552_menaquinone-specific_isochorismate_synthase_[EC:5.4.4.2]	0	0	0	0	0	0	0	0	0	0	0	0	0	0	0	0	0	0	0	0	0	0	0	0	0	0	0	0	0	0	0	0	0	0	0	0	0	0	0	0	0	0	0	0	0	0	0	0	0
>sek:SSPA0517__isochorismate_synthase;_K02552_menaquinone-specific_isochorismate_synthase_[EC:5.4.4.2]	0	0	0	0	0	0	0	0	0	0	0	0	0	0	0	0	0	0	0	0	0	0	0	0	0	0	1	0	0	0	0	0	0	0	0	0	0	0	0	0	0	0	0	0	0	0	0	0	0
405T6_36265_>bvu:BVU_2542_ubiE;_ubiquinone/menaquinone_biosynthesis_methyltransferase;_K03183_ubiquinone/menaquinone_biosynthesis_methyltransferase_[EC:2.1.1.163_2.1.1.-]	0	1	0	0	0	0	0	0	0	0	0	0	0	0	0	0	0	0	0	0	0	0	0	0	0	0	0	0	0	0	0	0	0	0	0	0	0	0	0	0	2	0	0	0	0	0	0	0	0
55T0_11055_>bsa:Bacsa_1552_O-succinylbenzoate--CoA_ligase_(EC:6.2.1.26)	156	26	12	0	15	54	49	24	68	833	22	47	66	72	19	4	19	34	27	91	9	19	51	40	67	30	24	26	34	7	54	3	26	60	14	307	62	15	60	741	19	50	12	40	30	339	19	41	13
236t0_10324_>slo:Shew_1408_thiamine_pyrophosphate_binding_domain-containing_protein;_K02551_2-succinyl-5-enolpyruvyl-6-hydroxy-3-cyclohexene-1-carboxylate_synthase_[EC:2.2.1.9]	0	0	0	0	0	0	0	0	0	1	0	0	0	0	0	2	0	0	0	0	0	54	0	0	0	0	0	1557	0	0	0	1	0	0	0	0	0	0	0	0	0	0	0	64	0	0	0	0	0
>cgl:NCgl1243__cgl1292;_isochorismate_synthase_(EC:5.4.4.2);_K02361_isochorismate_synthase_[EC:5.4.4.2]	0	0	0	0	0	0	0	0	0	0	0	0	0	0	0	0	0	0	0	0	0	0	0	0	0	0	0	0	0	0	0	0	0	0	0	0	0	0	0	0	0	0	1	0	0	0	0	0	0
>tnp:Tnap_1281__1,4-dihydroxy-2-naphthoate_octaprenyltransferase;_K02548_1,4-dihydroxy-2-naphthoate_octaprenyltransferase_[EC:2.5.1.74_2.5.1.-]	0	0	0	0	0	0	0	0	0	0	0	0	0	0	0	0	0	0	0	0	0	0	0	0	0	0	0	0	0	0	0	0	0	0	0	0	0	0	0	0	0	0	0	0	0	0	0	0	0
236t0_27989_>aps:CFPG_535_1,4-dihydroxy-2-naphthoate_octaprenyltransferase;_K02548_1,4-dihydroxy-2-naphthoate_octaprenyltransferase_[EC:2.5.1.74_2.5.1.-]	0	0	0	0	0	0	0	0	0	0	0	0	0	1	0	0	0	1	0	0	0	0	0	0	0	0	0	718	0	0	0	0	0	0	0	0	0	0	0	0	0	1	0	0	0	0	0	0	2
53T6_60464_>osp:Odosp_0381_isochorismate_synthase_(EC:5.4.4.2);_K02361_isochorismate_synthase_[EC:5.4.4.2]	7	13	12	5	92	0	15	53	9	2	49	2	3	40	4	0	0	81	56	6	1	36	0	0	0	5	0	0	0	42	0	0	4	0	0	10	19	121	29	3	6	4	2	196	11	3	308	20	0
EM204_41946_>bsa:Bacsa_2916_2-succinyl-5-enolpyruvyl-6-hydroxy-3-cyclohexene-1-carboxylate_synthase;_K02551_2-succinyl-5-enolpyruvyl-6-hydroxy-3-cyclohexene-1-carboxylate_synthase_[EC:2.2.1.9]	0	0	0	0	11	0	0	0	0	527	0	0	0	0	0	6	0	0	0	0	0	0	0	0	2	0	0	0	0	0	0	0	0	0	0	0	0	0	0	420	0	0	3	0	0	0	0	0	0
357t0_149707_>vpr:Vpar_0374_2-succinyl-6-hydroxy-2,4-cyclohexadiene-1-carboxylic_acid_synthase/2-oxoglutarate_decarboxylase;_K02551_2-succinyl-5-enolpyruvyl-6-hydroxy-3-cyclohexene-1-carboxylate_synthase_[EC:2.2.1.9]	0	0	0	0	0	19	14	0	0	0	0	2	1	0	0	0	0	1	2	0	0	4	0	0	0	0	0	0	0	0	0	0	0	0	0	0	0	0	0	0	1	0	0	0	0	0	0	0	0
EM253T0_234572_>bth:BT_4704_O-succinylbenzoic_acid--CoA_ligase;_K01911_O-succinylbenzoic_acid--CoA_ligase_[EC:6.2.1.26]	0	707	14	2	59	0	0	8	179	0	0	1	0	67	0	5	0	2	3	2	0	0	57	1	33	633	0	388	0	0	0	0	7	6	5	0	11	0	5	5	174	0	75	0	1	10	806	0	0
>lmy:LM5923_2083__ubiE;_ubiquinone/menaquinone_biosynthesis_methyltransferase;_K03183_ubiquinone/menaquinone_biosynthesis_methyltransferase_[EC:2.1.1.163_2.1.1.-]	0	0	0	0	0	0	0	0	0	0	0	0	0	0	0	0	0	0	0	0	0	0	0	0	0	0	0	0	0	0	0	0	0	0	0	0	0	0	0	0	0	0	0	0	0	0	0	0	0
>lmf:LMOf2365_1960__ubiE;_ubiquinone/menaquinone_biosynthesis_methyltransferase_(EC:2.1.1.-);_K03183_ubiquinone/menaquinone_biosynthesis_methyltransferase_[EC:2.1.1.163_2.1.1.-]	0	0	0	0	0	0	0	0	0	0	0	0	0	0	0	0	0	0	0	0	0	0	0	0	0	0	0	0	0	0	0	0	0	0	0	0	0	0	0	0	0	0	0	0	0	0	0	0	0
>hiq:CGSHiGG_08420__naphthoate_synthase_(EC:4.1.3.36);_K01661_naphthoate_synthase_[EC:4.1.3.36]	0	0	0	0	0	0	0	0	0	0	0	0	0	0	0	0	0	0	0	0	0	0	0	0	0	0	0	0	0	0	0	0	0	0	0	0	0	0	0	0	0	0	0	0	0	0	0	0	0
EM121T0_169130_>ele:Elen_2976_2-succinyl-6-hydroxy-2,4-cyclohexadiene-1-carboxylic_acid_synthase/2-oxoglutarate_decarboxylase_(EC:4.2.99.20);_K02551_2-succinyl-5-enolpyruvyl-6-hydroxy-3-cyclohexene-1-carboxylate_synthase_[EC:2.2.1.9]	0	1	0	0	0	0	2	9	0	2	0	4	1	1	0	0	0	4	1	0	2	0	13	0	2	0	0	0	1	2	4	0	1	1	0	0	1	1	0	0	0	0	0	0	0	0	2	0	0
>hsl:OE2566R__menF;_isochorismate_synthase_(EC:5.4.4.2);_K02552_menaquinone-specific_isochorismate_synthase_[EC:5.4.4.2]	5	0	0	0	1	0	0	0	5	6	1	1	0	6	0	0	0	1	1	0	1	0	0	0	1	1	0	0	10	4	0	2	0	3	0	0	0	0	0	0	3	0	0	0	0	0	0	6	0
361T6_19861_>bsa:Bacsa_0143_ubiquinone/menaquinone_biosynthesis_methyltransferase_UbiE;_K03183_ubiquinone/menaquinone_biosynthesis_methyltransferase_[EC:2.1.1.163_2.1.1.-]	0	0	0	0	0	0	0	0	0	0	0	0	0	0	0	0	0	0	0	0	0	0	0	0	0	0	0	0	0	0	0	0	0	0	0	0	0	0	0	0	0	0	0	0	0	0	0	0	0
>set:SEN2289__menB;_naphthoate_synthase_(EC:4.1.3.36);_K01661_naphthoate_synthase_[EC:4.1.3.36]	0	0	0	0	0	0	0	0	0	0	0	0	0	0	0	0	0	0	0	0	0	0	0	0	0	0	0	0	0	0	0	0	0	0	0	0	0	0	0	0	0	0	0	0	0	0	0	0	0
>btl:BALH_1689__azr;_azoreductase_(EC:1.6.5.2);_K01118_FMN-dependent_NADH-azoreductase_[EC:1.7.-.-]	0	0	0	0	0	0	0	0	0	0	0	0	0	0	0	0	0	0	0	0	0	0	0	0	0	0	0	0	0	0	0	0	0	0	0	0	0	0	0	0	0	0	0	0	0	0	0	0	0
86T6_193470_>rbi:RB2501_15744_putative_isochorismate_synthase;_K02361_isochorismate_synthase_[EC:5.4.4.2]	0	3	4	0	0	0	0	0	0	0	0	0	0	1	1	0	0	0	0	0	0	0	2	0	0	0	0	0	0	0	0	0	0	0	0	0	0	0	0	0	1	0	0	0	0	0	0	0	0
EM093T3_13261_>osp:Odosp_0974_O-succinylbenzoate--CoA_ligase_(EC:6.2.1.26)	0	2	0	1	3	4	3	0	0	0	1	0	0	3	0	0	22	80	18	4	0	0	0	1	0	0	0	0	5	7	0	0	0	0	0	0	0	0	0	0	0	0	0	0	0	0	2	2	0
145t6_11812_>ssa:SSA_0903_NAD(P)H_dehydrogenase_(quinone)_(EC:1.6.5.2)	2	2	3	8	4	0	37	47	5	0	7	5	0	0	0	4	0	11	0	0	2	2	1	0	6	1	1	0	1	6	0	1	8	10	7	2	16	9	3	3	6	4	0	7	6	4	126	0	21
361T6_14812_>amu:Amuc_2161_acyl-CoA_synthetase_(AMP-forming)/AMP-acid_ligase_II-like_protein;_K01911_O-succinylbenzoic_acid--CoA_ligase_[EC:6.2.1.26]	10	0	0	0	2	0	1	0	0	0	0	1	0	19	4	0	0	0	0	1	0	11	0	0	3	0	1	1	0	0	0	0	0	1	1	0	0	0	0	0	0	0	0	0	15	0	0	2	0
815_20461_>wbm:Wbm0202_ubiquinone/menaquinone_biosynthesis_methylase;_K03183_ubiquinone/menaquinone_biosynthesis_methyltransferase_[EC:2.1.1.163_2.1.1.-]	0	0	0	0	1	0	0	0	0	0	0	1	0	0	36	60	0	0	4	0	0	0	0	0	0	0	0	0	0	0	0	4	0	13	4	0	0	0	0	0	1	3	13	0	0	1	0	0	0
>srs:SerAS12_3481__isochorismate_synthase_(EC:5.4.4.2);_K02552_menaquinone-specific_isochorismate_synthase_[EC:5.4.4.2]	0	0	0	2	0	0	0	0	0	0	0	0	0	0	0	0	0	0	0	0	0	0	0	0	0	0	0	0	0	0	0	0	0	0	0	0	0	0	0	0	0	0	0	0	0	0	0	0	0
125t3_200164_>hit:NTHI0393_menF;_menaquinone-specific_isochorismate_synthase_(EC:5.4.4.2);_K02552_menaquinone-specific_isochorismate_synthase_[EC:5.4.4.2]	0	0	0	0	0	0	31	0	4	0	0	0	2	0	2	22	0	0	0	10	0	0	0	0	0	0	0	0	0	4	0	0	0	0	0	0	0	2	74	2	29	0	10	256	0	0	0	0	14
>pmf:P9303_27331__menC;_O-succinylbenzoate_synthase_(EC:6.2.1.26);_K02549_O-succinylbenzoate_synthase_[EC:4.2.1.113]	0	0	0	0	0	0	0	0	0	0	0	0	0	0	0	0	0	0	0	0	0	0	0	0	0	0	0	0	0	0	0	0	0	0	0	0	0	0	0	0	0	0	0	0	0	0	0	0	0
EM013T0_76859_>dak:DaAHT2_0570_ubiquinone/menaquinone_biosynthesis_methyltransferase;_K03183_ubiquinone/menaquinone_biosynthesis_methyltransferase_[EC:2.1.1.163_2.1.1.-]	1	1	2	0	0	0	0	0	0	2	1	0	0	2	0	1	0	0	0	2	10	0	0	0	1	3	0	0	0	16	0	0	0	0	0	0	0	0	0	0	0	0	0	0	0	0	2	0	1
EM040T0_31178_>osp:Odosp_0150_1,4-dihydroxy-2-naphthoateoctaprenyltransferase;_K02548_1,4-dihydroxy-2-naphthoate_octaprenyltransferase_[EC:2.5.1.74_2.5.1.-]	0	0	0	1034	0	0	0	0	0	0	0	0	0	0	0	0	0	0	9	5	0	0	0	0	0	0	0	0	0	0	0	0	0	0	496	1	0	0	0	0	0	0	0	0	0	0	0	0	0
>bli:BL02405__menE;_O-succinylbenzoic_acid--CoA_ligase;_K01911_O-succinylbenzoic_acid--CoA_ligase_[EC:6.2.1.26]	0	0	0	0	0	0	0	0	0	0	0	0	0	0	0	0	0	0	0	0	0	0	0	0	0	0	0	0	0	0	0	0	0	0	0	0	0	0	0	0	0	0	0	0	0	0	0	0	0
EM144T3_151050_>bpb:bpr_I1501_AMP-binding_enzyme_(EC:6.2.1.26)	0	14	4	0	3	0	0	11	0	3	3	4	6	3	5	7	0	3	0	0	0	4	6	0	6	0	1	2	0	13	0	10	2	13	15	1	1	1	9	0	1	6	6	1	1	3	5	2	2
>srr:SerAS9_3475__O-succinylbenzoate-CoA_ligase_(EC:6.2.1.26)	1	0	0	0	0	0	1	0	0	0	0	0	0	0	0	0	0	0	0	0	0	1	0	0	0	0	0	0	0	0	0	0	0	0	0	0	0	0	0	0	0	0	0	0	0	0	0	0	4
EM438T3_27865_>bfs:BF0839_ubiE;_ubiquinone/menaquinone_biosynthesis_methyltransferase;_K03183_ubiquinone/menaquinone_biosynthesis_methyltransferase_[EC:2.1.1.163_2.1.1.-]	0	0	0	0	0	0	0	0	0	0	0	0	0	1	0	0	76	0	0	0	1	0	0	0	0	0	0	0	0	0	0	0	0	0	0	0	0	0	0	0	0	0	0	0	0	0	0	0	0
>sek:SSPA0520__naphthoate_synthase;_K01661_naphthoate_synthase_[EC:4.1.3.36]	0	0	0	0	0	0	0	0	0	0	0	0	0	0	0	0	0	0	0	0	0	0	0	0	0	0	1	0	0	0	0	0	0	0	0	0	0	0	0	0	0	0	0	0	0	0	0	0	0
>sei:SPC_1403__yfbB;_acyl-CoA_thioester_hydrolase_YfbB;_K08680_2-succinyl-6-hydroxy-2,4-cyclohexadiene-1-carboxylate_synthase_[EC:4.2.99.20]	0	0	0	0	0	0	0	0	0	0	0	0	0	0	0	0	1	0	1	0	0	0	0	0	0	0	0	0	0	0	0	0	0	0	0	0	0	0	0	0	0	0	0	0	0	0	0	0	0
18T0_142765_>osp:Odosp_0149_ubiquinone/menaquinone_biosynthesis_methyltransferase_UbiE;_K03183_ubiquinone/menaquinone_biosynthesis_methyltransferase_[EC:2.1.1.163_2.1.1.-]	0	0	0	0	0	0	0	0	0	0	0	0	0	0	0	0	0	0	0	0	0	0	0	0	0	3	0	410	0	0	0	0	0	0	0	0	0	0	0	0	0	0	0	0	0	0	0	0	0
>sis:LS215_0979__hypothetical_protein;_K03183_ubiquinone/menaquinone_biosynthesis_methyltransferase_[EC:2.1.1.163_2.1.1.-]	0	0	0	0	0	0	0	0	0	0	0	0	0	0	0	0	0	0	0	0	0	0	0	0	0	0	0	0	0	0	0	0	0	0	0	0	0	0	0	0	0	0	0	0	0	0	0	0	0
>stt:t0556__menB;_naphthoate_synthase_(EC:4.1.3.36);_K01661_naphthoate_synthase_[EC:4.1.3.36]	0	0	0	2	5	0	0	0	0	0	0	0	0	0	0	0	0	0	0	0	0	0	0	0	0	0	0	0	0	0	0	0	0	0	0	0	0	0	0	0	0	0	0	0	0	0	0	0	0
EM109T6_57948_>pmz:HMPREF0659_A6048_isochorismate_synthase_(EC:5.4.4.2);_K02361_isochorismate_synthase_[EC:5.4.4.2]	0	0	0	288	0	0	0	0	0	0	0	0	0	0	0	0	0	0	0	0	0	0	0	0	0	0	1	0	0	0	0	163	0	0	0	0	0	0	1	0	0	0	0	0	2	0	0	0	0
364t0_74221_>ele:Elen_2976_2-succinyl-6-hydroxy-2,4-cyclohexadiene-1-carboxylic_acid_synthase/2-oxoglutarate_decarboxylase_(EC:4.2.99.20);_K02551_2-succinyl-5-enolpyruvyl-6-hydroxy-3-cyclohexene-1-carboxylate_synthase_[EC:2.2.1.9]	0	0	0	2	0	0	0	6	0	0	0	4	0	0	0	0	0	0	3	0	0	15	0	0	2	16	0	0	0	0	0	10	0	1	0	0	0	0	0	0	12	0	0	0	0	0	0	0	0
508_19906_>bth:BT_4701_2-oxoglutarate_decarboxylase_and_2-succinyl-6-hydroxy-2,4-cyclohexadiene-1-carboxylate_synthase;_K02551_2-succinyl-5-enolpyruvyl-6-hydroxy-3-cyclohexene-1-carboxylate_synthase_[EC:2.2.1.9]	0	0	1	0	5	0	0	0	0	0	0	0	0	0	0	0	2	78	0	64	0	0	0	0	118	68	0	0	0	27	0	0	0	0	0	0	0	0	0	0	0	0	0	0	0	0	0	0	0
>lmy:LM5923_1771__menE;_O-succinylbenzoic_acid--CoA_ligase;_K01911_O-succinylbenzoic_acid--CoA_ligase_[EC:6.2.1.26]	0	0	0	0	1	2	0	0	0	0	0	2	0	0	0	0	0	0	0	0	0	0	0	0	0	0	0	0	0	0	0	0	0	1	0	0	0	0	1	1	0	0	0	0	0	0	0	0	1
EM025T0_6354_>osp:Odosp_0974_O-succinylbenzoate--CoA_ligase_(EC:6.2.1.26)	0	0	0	0	0	0	2	0	0	0	0	0	0	0	0	0	0	0	0	2	0	0	0	5	0	0	0	5	0	0	0	0	0	0	0	0	1	0	0	0	0	0	0	0	0	0	0	0	0
138t0_44182_>lrf:LAR_0834_O-succinylbenzoate-CoA_ligase;_K01911_O-succinylbenzoic_acid--CoA_ligase_[EC:6.2.1.26]	0	0	0	3	0	0	0	0	0	0	0	0	0	0	0	0	0	0	0	0	0	313	0	0	0	595	0	0	0	0	0	1	0	1	0	0	0	0	0	0	0	0	0	1	0	0	0	0	1
>lre:Lreu_0888__O-succinylbenzoate-CoA_ligase;_K01911_O-succinylbenzoic_acid--CoA_ligase_[EC:6.2.1.26]	1	0	0	1	0	0	0	0	0	0	0	0	0	0	0	0	0	0	0	0	0	1	0	0	1	3	0	0	1	0	0	1	0	0	1	0	0	0	0	0	1	0	0	2	0	0	0	0	3
>fbl:Fbal_0044__2-succinyl-6-hydroxy-2,4-cyclohexadiene-1-carboxylate_synthase_(EC:4.2.99.20);_K02551_2-succinyl-5-enolpyruvyl-6-hydroxy-3-cyclohexene-1-carboxylate_synthase_[EC:2.2.1.9]	0	0	0	0	0	0	0	0	0	0	0	0	0	0	0	0	0	0	0	1	0	0	0	0	0	0	0	0	0	0	0	0	0	0	0	0	0	0	0	0	0	0	0	0	0	0	0	0	0
>sfx:S2477__menD;_2-succinyl-5-enolpyruvyl-6-hydroxy-3-cyclohexene-1-carboxylate_synthase_(EC:4.1.1.71_2.5.1.64);_K02551_2-succinyl-5-enolpyruvyl-6-hydroxy-3-cyclohexene-1-carboxylate_synthase_[EC:2.2.1.9]	0	0	0	0	0	0	0	0	0	0	1	0	0	0	0	0	0	0	0	0	0	137	0	0	0	0	0	0	3	0	0	0	0	0	0	39	0	0	0	0	0	0	0	0	1	2	0	0	0
>eoj:ECO26_3255__menD;_2-succinyl-5-enolpyruvyl-6-hydroxy-3-cyclohexene-1-carboxylate_synthase;_K02551_2-succinyl-5-enolpyruvyl-6-hydroxy-3-cyclohexene-1-carboxylate_synthase_[EC:2.2.1.9]	0	0	0	0	0	0	0	0	0	0	2	0	0	0	0	0	0	0	4	0	1	186	0	0	0	0	0	0	3	0	1	0	0	0	0	40	0	0	0	0	0	0	0	0	0	0	0	0	0
>bld:BLi03218__menC;_MenC;_K02549_O-succinylbenzoate_synthase_[EC:4.2.1.113]	0	0	1	0	0	0	0	0	0	0	0	0	0	0	0	0	0	0	0	0	0	0	0	0	0	0	0	0	0	0	0	0	0	0	0	0	0	0	0	0	0	0	0	0	0	0	0	0	0
>bld:BLi03222__menD;_2-succinyl-5-enolpyruvyl-6-hydroxy-3-cyclohexene-1-carboxylate_synthase_(EC:2.5.1.64_4.1.1.71);_K02551_2-succinyl-5-enolpyruvyl-6-hydroxy-3-cyclohexene-1-carboxylate_synthase_[EC:2.2.1.9]	0	0	0	0	1	0	0	0	0	0	0	0	0	0	0	0	0	0	0	4	0	0	0	0	0	0	0	0	0	0	0	0	0	0	0	0	0	1	0	0	0	0	0	0	0	1	0	0	0
224t3_14054_>pru:PRU_1683_menC;_O-succinylbenzoic_acid_synthetase_(EC:4.2.1.-);_K02549_O-succinylbenzoate_synthase_[EC:4.2.1.113]	0	0	213	0	86	0	0	2	423	0	0	0	0	1	0	1	0	0	0	0	0	0	0	0	0	1	2	0	0	0	0	0	9	0	2	0	0	0	0	0	0	1	131	0	0	0	315	0	2
>ebd:ECBD_4190__ubiE;_ubiquinone/menaquinone_biosynthesis_methyltransferase;_K03183_ubiquinone/menaquinone_biosynthesis_methyltransferase_[EC:2.1.1.163_2.1.1.-]	0	16	0	7	0	0	0	0	0	0	98	1	6	8	0	0	0	27	2	0	1	148	0	10	2	0	0	18	44	1	17	0	1	1	0	59	1	0	0	0	0	0	0	0	0	0	0	2	0
>eum:ECUMN_4359__ubiE;_ubiquinone/menaquinone_biosynthesis_methyltransferase;_K03183_ubiquinone/menaquinone_biosynthesis_methyltransferase_[EC:2.1.1.163_2.1.1.-]	0	0	0	0	0	0	0	0	0	0	12	0	1	0	0	0	2	1	0	0	23	14	0	1	98	0	0	3	3	0	0	0	1	0	0	4	0	0	0	2	0	1	0	0	0	0	0	0	0
>ecm:EcSMS35_4216__ubiE;_ubiquinone/menaquinone_biosynthesis_methyltransferase_(EC:2.1.1.-);_K03183_ubiquinone/menaquinone_biosynthesis_methyltransferase_[EC:2.1.1.163_2.1.1.-]	0	5	0	2	0	0	0	0	0	0	50	0	2	0	2	0	0	5	2	0	9	40	0	5	35	0	0	11	37	1	0	0	3	0	0	45	1	2	0	0	0	3	0	0	0	0	0	0	0
801_4459_>bth:BT_4704_O-succinylbenzoic_acid--CoA_ligase;_K01911_O-succinylbenzoic_acid--CoA_ligase_[EC:6.2.1.26]	194	44	65	0	0	0	12	0	3	0	0	19	51	41	8	2	0	12	0	3	47	24	19	1	6	7	6	22	0	4	39	0	5	19	4	0	1	25	17	7	20	115	4	12	17	0	0	0	0
EM025T0_38383_>bsa:Bacsa_0280_thiamine_pyrophosphate_TPP-binding_domain-containing_protein;_K02551_2-succinyl-5-enolpyruvyl-6-hydroxy-3-cyclohexene-1-carboxylate_synthase_[EC:2.2.1.9]	0	0	0	0	0	0	0	0	0	0	0	0	0	0	0	0	0	0	0	0	0	0	0	0	0	0	0	1	0	0	0	0	0	0	0	0	0	0	1	0	2	2	9	0	0	1	3	0	4
RBB166_6144_>kpe:KPK_3967_entC;_isochorismate_synthase_EntC_(EC:5.4.4.2);_K02361_isochorismate_synthase_[EC:5.4.4.2]	0	0	0	0	0	0	1	0	0	0	0	0	0	0	0	0	0	0	0	21	0	2	0	0	0	0	0	0	0	1	0	0	0	0	0	0	2	0	0	0	0	0	0	0	0	0	0	0	0
133t3_216236_>osp:Odosp_0150_1,4-dihydroxy-2-naphthoateoctaprenyltransferase;_K02548_1,4-dihydroxy-2-naphthoate_octaprenyltransferase_[EC:2.5.1.74_2.5.1.-]	0	0	1	0	0	0	0	0	2	0	3	0	3	0	0	0	0	0	0	0	0	0	0	0	0	2	0	0	0	1	0	0	1	2	0	0	0	1	0	0	3	1	0	0	0	0	1	0	0
21t0_11939_>pdn:HMPREF9137_1704_menB;_naphthoate_synthase_(EC:4.1.3.36);_K01661_naphthoate_synthase_[EC:4.1.3.36]	1	0	0	90	0	0	2	0	0	0	0	0	0	0	0	1146	0	0	0	0	0	0	1	0	0	0	0	0	0	0	0	0	0	0	1	0	0	0	0	0	0	1	0	0	0	0	1	0	2
>blc:Balac_0445__1,4-dihydroxy-2-naphthoateoctaprenyl_transferase;_K02548_1,4-dihydroxy-2-naphthoate_octaprenyltransferase_[EC:2.5.1.74_2.5.1.-]	0	3	1	0	0	0	0	2	0	0	9	0	0	0	8	0	0	6	0	1	0	24	1	0	1	4	0	0	0	1	0	0	1	1	0	0	0	2	0	0	0	0	0	0	0	0	0	0	2
>cgb:cg0531__menA;_1,4-dihydroxy-2-naphthoate_octaprenyltransferase_(EC:2.5.1.-);_K02548_1,4-dihydroxy-2-naphthoate_octaprenyltransferase_[EC:2.5.1.74_2.5.1.-]	0	0	0	0	0	0	0	0	0	0	0	0	0	0	0	0	0	0	0	0	0	0	0	0	0	0	0	0	0	0	0	0	0	0	0	0	0	0	0	0	0	0	0	0	0	0	0	0	0
>cgb:cg0556__ubiE;_ubiquinone/menaquinone_biosynthesis_methyltransferase_(EC:2.1.1.-);_K03183_ubiquinone/menaquinone_biosynthesis_methyltransferase_[EC:2.1.1.163_2.1.1.-]	0	0	0	0	0	0	0	0	0	0	0	0	0	0	0	0	0	0	0	0	0	0	0	0	0	0	0	0	0	0	0	0	0	0	0	0	0	0	0	0	0	0	0	0	0	0	0	0	0
>hmu:Hmuk_2535__2-succinyl-6-hydroxy-2,4-cyclohexadiene-1-carboxylic_acid_synthase/2-oxoglutarate_decarboxylase_(EC:4.2.99.20);_K02551_2-succinyl-5-enolpyruvyl-6-hydroxy-3-cyclohexene-1-carboxylate_synthase_[EC:2.2.1.9]	0	0	0	0	2	0	0	0	0	0	0	0	0	0	0	0	0	0	0	0	0	2	0	0	0	0	0	0	0	0	0	1	0	0	0	0	0	0	0	0	0	0	0	0	0	0	0	0	0
44T6_401_>osp:Odosp_0383_naphthoate_synthase_(EC:4.1.3.36);_K01661_naphthoate_synthase_[EC:4.1.3.36]	0	0	0	0	0	0	0	0	0	0	0	0	0	0	0	0	0	0	19	0	0	0	1	0	0	0	0	0	0	106	0	194	0	0	40	202	0	0	1	0	0	0	0	0	0	179	0	0	0
RBB166_1315_>kpu:KP1_3903_menD;_2-succinyl-5-enolpyruvyl-6-hydroxy-3-cyclohexene-1-carboxylate_synthase;_K02551_2-succinyl-5-enolpyruvyl-6-hydroxy-3-cyclohexene-1-carboxylate_synthase_[EC:2.2.1.9]	2	0	0	0	0	0	1	0	1	1	0	0	1	3	0	0	0	0	0	8	0	72	0	0	1	0	5	0	0	3	0	0	1	0	5	50	0	0	0	0	0	0	0	0	0	0	1	0	0
>hal:VNG1075G__menA;_1,4-dihydroxy-2-naphthoate_octaprenyltransferase;_K02548_1,4-dihydroxy-2-naphthoate_octaprenyltransferase_[EC:2.5.1.74_2.5.1.-]	0	0	0	0	0	0	0	0	1	1	0	0	0	0	0	0	0	0	0	0	0	0	0	0	0	0	0	0	0	0	0	1	0	0	0	0	0	0	0	0	0	0	0	0	0	0	0	0	0
>osp:Odosp_0385__AMP-dependent_synthetase_and_ligase;_K01911_O-succinylbenzoic_acid--CoA_ligase_[EC:6.2.1.26]	0	7	18	0	13	0	37	29	20	16	98	30	27	19	7	20	0	2	29	6	0	14	8	0	18	71	14	0	0	77	0	0	20	11	3	12	21	7	24	4	27	56	16	12	16	4	12	19	0
>gyc:GYMC61_0469__ubiE;_ubiquinone/menaquinone_biosynthesis_methyltransferase;_K03183_ubiquinone/menaquinone_biosynthesis_methyltransferase_[EC:2.1.1.163_2.1.1.-]	0	0	0	1	0	0	0	0	0	0	0	0	0	0	0	0	0	0	0	0	0	0	0	0	0	0	0	0	0	0	0	0	0	0	0	0	0	0	0	0	0	0	0	0	0	0	0	0	0
>cko:CKO_02568__hypothetical_protein;_K02361_isochorismate_synthase_[EC:5.4.4.2]	0	0	0	0	0	0	0	0	0	0	1	0	0	0	0	2	0	0	0	0	0	0	0	0	0	0	0	0	0	1	0	66	0	0	0	0	0	0	0	0	0	0	0	0	0	0	0	0	0
44T6_8425_>bsa:Bacsa_2916_2-succinyl-5-enolpyruvyl-6-hydroxy-3-cyclohexene-1-carboxylate_synthase;_K02551_2-succinyl-5-enolpyruvyl-6-hydroxy-3-cyclohexene-1-carboxylate_synthase_[EC:2.2.1.9]	0	0	11	0	2	0	0	0	0	1284	0	0	0	0	0	0	0	0	0	0	0	0	0	0	8	0	0	0	0	0	0	0	0	0	0	23	0	0	0	798	0	0	121	0	0	12	0	0	0
EM106T6_279812_>bfs:BF0839_ubiE;_ubiquinone/menaquinone_biosynthesis_methyltransferase;_K03183_ubiquinone/menaquinone_biosynthesis_methyltransferase_[EC:2.1.1.163_2.1.1.-]	0	0	0	0	0	0	0	1	0	1	0	0	0	1	30	0	0	0	0	0	0	0	0	0	0	0	0	0	0	0	0	0	0	0	0	0	0	0	0	0	0	0	0	0	0	0	0	0	1
EM336T3_1771_>bvu:BVU_2419_isochorismate_synthase_EntC;_K02361_isochorismate_synthase_[EC:5.4.4.2]	0	0	0	0	6	0	0	2	0	0	0	0	0	0	0	0	0	0	0	0	0	0	0	0	0	0	0	0	0	0	0	0	0	0	0	0	0	0	0	0	0	0	0	0	0	0	1	0	0
EM109T6_36435_>bth:BT_4700_isochorismate_synthase_EntC;_K02361_isochorismate_synthase_[EC:5.4.4.2]	1	0	0	0	92	0	0	0	0	0	0	0	0	0	0	0	0	0	0	0	0	0	0	0	0	0	49	0	0	0	0	0	0	0	0	0	0	0	0	0	0	0	0	0	3	0	0	0	0
>pag:PLES_53631__NAD(P)H_quinone_oxidoreductase;_K00355_NAD(P)H_dehydrogenase_(quinone)_[EC:1.6.5.2]	0	0	0	1	0	0	0	0	0	3	0	0	0	0	0	0	0	0	0	0	0	0	0	0	0	0	0	0	0	0	0	0	0	0	0	3	0	0	0	0	0	0	0	1	0	0	0	0	0
EM438T3_65144_>vpr:Vpar_0373_isochorismate_synthase;_K02552_menaquinone-specific_isochorismate_synthase_[EC:5.4.4.2]	4	0	0	0	0	32	40	0	0	0	2	14	3	0	0	0	13	32	58	0	2	11	0	12	0	0	0	0	0	0	6	0	0	1	0	0	0	3	2	0	1	0	0	2	2	0	0	0	0
>set:SEN2287__menE;_O-succinylbenzoic_acid--CoA_ligase_(EC:6.2.1.26);_K01911_O-succinylbenzoic_acid--CoA_ligase_[EC:6.2.1.26]	0	0	0	0	0	0	0	0	0	0	0	0	0	0	0	0	0	0	0	0	0	0	0	0	0	0	0	0	0	0	0	0	0	0	0	0	0	0	0	0	0	0	0	0	0	0	0	0	0
235t6_8842_>pru:PRU_0722_ubiE;_ubiquinone/menaquinone_biosynthesis_methyltransferase;_K03183_ubiquinone/menaquinone_biosynthesis_methyltransferase_[EC:2.1.1.163_2.1.1.-]	0	0	198	0	76	0	0	0	367	0	0	0	0	0	0	1	0	0	0	0	0	0	0	0	0	0	0	0	0	0	0	0	3	0	5	0	0	0	0	0	0	0	92	0	0	0	240	0	0
EM272_10272_>pdi:BDI_1139_putative_O-succinylbenzoate--CoA_ligase;_K01911_O-succinylbenzoic_acid--CoA_ligase_[EC:6.2.1.26]	0	1	1	9	6	0	0	276	1	0	0	1	0	1	0	0	0	0	3	2	4	0	0	0	0	0	0	0	0	0	0	0	1	160	5	0	0	0	115	0	0	0	32	0	0	0	1	4	0
EM109T6_27402_>pru:PRU_0722_ubiE;_ubiquinone/menaquinone_biosynthesis_methyltransferase;_K03183_ubiquinone/menaquinone_biosynthesis_methyltransferase_[EC:2.1.1.163_2.1.1.-]	0	0	2	0	2	0	0	0	0	0	0	0	0	0	0	0	0	0	0	0	0	0	0	0	0	0	10	0	0	1	0	0	0	0	0	0	0	0	0	0	0	0	0	0	0	0	0	65	2
348T6_1895_>bsa:Bacsa_2916_2-succinyl-5-enolpyruvyl-6-hydroxy-3-cyclohexene-1-carboxylate_synthase;_K02551_2-succinyl-5-enolpyruvyl-6-hydroxy-3-cyclohexene-1-carboxylate_synthase_[EC:2.2.1.9]	0	100	1	67	0	0	0	0	0	0	0	0	0	0	0	0	0	0	1	0	0	0	0	0	0	0	1291	0	0	0	0	378	0	0	0	0	0	0	0	0	0	1	0	0	0	0	0	0	0
EM230T0_93008_>tbe:Trebr_0443_thiamine_pyrophosphate_TPP-binding_domain-containing_protein;_K02551_2-succinyl-5-enolpyruvyl-6-hydroxy-3-cyclohexene-1-carboxylate_synthase_[EC:2.2.1.9]	0	1	0	0	0	0	0	0	0	43	0	0	0	0	0	0	0	1	0	0	0	0	0	0	0	0	0	0	0	0	0	0	0	0	0	0	0	625	0	0	0	0	0	0	0	0	0	0	0
RBB89_4765_>blf:BLIF_0378_hypothetical_protein;_K02551_2-succinyl-5-enolpyruvyl-6-hydroxy-3-cyclohexene-1-carboxylate_synthase_[EC:2.2.1.9]	0	0	2	0	0	5	0	1	0	0	0	0	0	0	0	34	0	0	0	0	0	0	4	0	0	0	0	0	8	0	0	1	0	0	0	0	0	0	0	0	0	123	0	0	0	0	0	15	1
>eum:ECUMN_2604__menC;_O-succinylbenzoate_synthase;_K02549_O-succinylbenzoate_synthase_[EC:4.2.1.113]	0	1	0	1	0	0	0	0	0	0	741	0	0	0	3	0	0	0	2	0	21	12	0	2	149	0	0	0	2	0	1	0	0	0	0	6	0	0	0	1	0	0	0	0	0	0	0	0	0
>bcu:BCAH820_2266__azoreductase;_K00355_NAD(P)H_dehydrogenase_(quinone)_[EC:1.6.5.2]	0	0	0	0	0	0	0	0	0	0	0	0	0	0	0	0	0	0	0	0	0	0	0	0	0	0	0	0	0	0	0	0	0	0	0	0	0	0	0	0	0	0	0	0	0	0	0	0	0
EM106T6_21950_>pdi:BDI_1553_1,4-dihydroxy-2-naphthoate_octaprenyltransferase;_K02548_1,4-dihydroxy-2-naphthoate_octaprenyltransferase_[EC:2.5.1.74_2.5.1.-]	0	0	0	16	0	0	0	0	0	0	0	0	0	0	0	0	0	0	13	0	0	0	0	0	0	0	0	0	0	26	0	190	0	0	18	70	0	0	0	0	0	0	0	0	4	52	0	0	0
>srs:SerAS12_3478__naphthoate_synthase_(EC:4.1.3.36);_K01661_naphthoate_synthase_[EC:4.1.3.36]	0	2	0	0	0	0	0	0	0	0	0	0	0	0	0	0	0	0	0	0	0	0	0	0	0	0	0	0	0	0	0	0	0	0	0	0	0	0	0	0	0	0	0	0	0	0	0	0	0
>stt:t0557__menC;_O-succinylbenzoate_synthase;_K02549_O-succinylbenzoate_synthase_[EC:4.2.1.113]	0	0	0	0	0	0	0	0	0	0	0	0	0	0	0	0	0	0	0	0	0	0	0	0	0	0	0	0	0	0	0	0	0	0	0	0	0	0	0	0	0	0	0	0	0	0	0	0	0
364t0_144647_>tbe:Trebr_0443_thiamine_pyrophosphate_TPP-binding_domain-containing_protein;_K02551_2-succinyl-5-enolpyruvyl-6-hydroxy-3-cyclohexene-1-carboxylate_synthase_[EC:2.2.1.9]	0	0	97	0	0	0	0	0	0	0	0	0	0	0	0	0	0	0	0	0	0	0	17	0	0	0	0	0	0	21	0	0	0	0	0	0	0	0	0	0	0	0	0	0	0	2	0	0	0
RBB166_1314_>kpn:KPN_02663_menF;_menaquinone-specific_isochorismate_synthase;_K02552_menaquinone-specific_isochorismate_synthase_[EC:5.4.4.2]	0	1	0	0	0	0	2	3	0	0	0	0	1	0	0	0	0	0	0	9	3	38	0	0	0	0	3	0	0	1	1	0	0	0	51	53	0	0	0	0	0	0	0	1	0	0	0	0	4
EM045T6_38158_>bth:BT_4702_naphthoate_synthase_(EC:4.1.3.36);_K01661_naphthoate_synthase_[EC:4.1.3.36]	0	0	0	0	0	6	0	0	6	4	0	23	5	4	0	0	5	0	23	5	0	0	0	9	3	0	1	32	3	0	25	1	0	3	0	0	4	4	5	6	0	0	0	0	20	0	0	0	0
EM223T0_68481_>bsa:Bacsa_0280_thiamine_pyrophosphate_TPP-binding_domain-containing_protein;_K02551_2-succinyl-5-enolpyruvyl-6-hydroxy-3-cyclohexene-1-carboxylate_synthase_[EC:2.2.1.9]	0	0	1131	1562	1	0	0	2	0	0	0	0	0	0	0	119	0	4	0	4	0	0	0	0	0	0	37	1	0	0	0	0	0	0	0	0	6	3303	0	0	0	0	0	1	1222	1	0	0	0
>eru:Erum7700__ubiE;_ubiquinone/menaquinone_biosynthesis_methyltransferase_UbiE_(EC:2.1.1.-);_K03183_ubiquinone/menaquinone_biosynthesis_methyltransferase_[EC:2.1.1.163_2.1.1.-]	0	0	0	1	0	0	0	0	0	0	0	0	0	0	0	0	0	0	0	0	0	0	0	0	0	0	0	0	0	0	0	0	0	0	0	0	0	0	0	0	0	0	0	0	0	0	0	0	0
60T0_35004_>osp:Odosp_0385_AMP-dependent_synthetase_and_ligase;_K01911_O-succinylbenzoic_acid--CoA_ligase_[EC:6.2.1.26]	0	0	0	0	0	0	0	0	0	0	0	0	0	0	0	0	0	1	0	0	0	0	0	0	0	0	0	0	1	0	0	0	0	0	0	0	0	0	0	0	0	0	1	0	0	0	0	765	0
>lmf:LMOf2365_1701__1,4-dihydroxy-2-naphthoate_octaprenyltransferase;_K02548_1,4-dihydroxy-2-naphthoate_octaprenyltransferase_[EC:2.5.1.74_2.5.1.-]	0	0	0	0	0	0	0	0	0	0	0	0	0	0	0	0	0	0	0	0	0	0	0	0	0	0	0	0	0	0	0	0	0	0	0	0	0	0	0	0	0	0	0	0	0	0	0	0	0
59t6_45886_>bvu:BVU_2542_ubiE;_ubiquinone/menaquinone_biosynthesis_methyltransferase;_K03183_ubiquinone/menaquinone_biosynthesis_methyltransferase_[EC:2.1.1.163_2.1.1.-]	0	0	0	0	44	0	0	0	0	0	0	0	0	0	0	1	0	0	0	0	0	0	0	0	0	0	208	0	0	0	0	0	0	0	0	0	0	0	0	0	0	0	0	0	0	0	0	0	1
EM126T3_37936_>vpr:Vpar_0377_O-succinylbenzoate-CoA_ligase;_K01911_O-succinylbenzoic_acid--CoA_ligase_[EC:6.2.1.26]	12	1	0	0	0	178	157	0	0	0	8	25	1	1	0	0	7	70	4	0	0	53	0	17	0	0	0	0	0	0	5	0	0	0	1	2	0	4	0	0	17	3	0	0	0	5	0	0	0
>ban:BA_5108__O-succinylbenzoic_acid--CoA_ligase_(EC:6.2.1.26);_K01911_O-succinylbenzoic_acid--CoA_ligase_[EC:6.2.1.26]	0	0	1	0	0	0	0	0	0	0	0	0	0	0	0	0	0	0	0	0	0	0	0	0	0	0	0	0	0	0	0	0	0	0	0	0	0	0	0	0	0	0	0	0	0	0	0	0	0
>lmn:LM5578_1824__1,4-dihydroxy-2-naphthoate_octaprenyltransferase;_K02548_1,4-dihydroxy-2-naphthoate_octaprenyltransferase_[EC:2.5.1.74_2.5.1.-]	0	0	0	0	0	0	0	0	0	0	0	0	0	0	0	0	0	0	0	0	0	0	0	0	0	0	0	0	0	0	0	0	0	0	0	0	0	0	0	0	0	0	0	0	0	0	0	0	0
EM219_77722_>bfs:BF3503_putative_prenyltransferase;_K02548_1,4-dihydroxy-2-naphthoate_octaprenyltransferase_[EC:2.5.1.74_2.5.1.-]	70	20	4	9	0	0	6	0	0	15	0	25	9	11	6	1	0	2	63	2	13	13	1	0	0	5	0	4	0	1	10	0	1	9	1	0	60	0	9	5	4	4	1	1	2	0	2	0	0
>amu:Amuc_1816__hypothetical_protein;_K02549_O-succinylbenzoate_synthase_[EC:4.2.1.113]	2	0	169	0	0	0	0	1	0	0	0	8	21	0	0	0	0	0	1	0	0	0	0	0	0	0	0	0	0	0	0	3	0	0	0	1	0	19	79	3	2	0	0	0	4	22	0	0	2
EM126T3_41505_>vpr:Vpar_0472_ubiquinone/menaquinone_biosynthesis_methyltransferase;_K03183_ubiquinone/menaquinone_biosynthesis_methyltransferase_[EC:2.1.1.163_2.1.1.-]	13	0	0	3	0	79	50	0	0	0	5	19	0	0	0	0	32	38	90	0	0	42	0	15	0	0	0	0	0	0	11	0	0	0	0	0	0	3	0	0	9	2	0	0	2	4	0	0	0
RBB17_135198_>ele:Elen_2976_2-succinyl-6-hydroxy-2,4-cyclohexadiene-1-carboxylic_acid_synthase/2-oxoglutarate_decarboxylase_(EC:4.2.99.20);_K02551_2-succinyl-5-enolpyruvyl-6-hydroxy-3-cyclohexene-1-carboxylate_synthase_[EC:2.2.1.9]	0	0	0	1	4	0	0	1	0	0	0	1	2	0	0	0	0	1	0	0	0	7	0	0	0	3	0	0	1	2	0	1	2	0	1	0	0	0	0	0	0	0	0	0	0	0	0	0	0
EM253T0_168196_>osp:Odosp_0974_O-succinylbenzoate--CoA_ligase_(EC:6.2.1.26)	0	0	0	0	0	0	0	0	0	0	0	0	0	0	0	1	0	0	0	0	0	0	0	0	0	0	0	0	0	0	0	0	0	0	49	8	0	0	0	0	0	0	0	0	0	0	0	0	0
EM109T6_10916_>osp:Odosp_0974_O-succinylbenzoate--CoA_ligase_(EC:6.2.1.26)	0	1	0	0	0	2	0	0	49	0	0	0	45	0	0	0	2	0	0	0	0	0	0	0	0	0	1	0	0	0	0	0	0	0	0	0	1	0	0	0	0	0	0	1	1	0	0	0	0
>spt:SPA0554__menD;_2-succinyl-5-enolpyruvyl-6-hydroxy-3-cyclohexene-1-carboxylate_synthase_(EC:4.1.1.71);_K02551_2-succinyl-5-enolpyruvyl-6-hydroxy-3-cyclohexene-1-carboxylate_synthase_[EC:2.2.1.9]	0	0	0	0	0	0	0	0	0	0	0	0	0	0	0	0	0	0	0	0	0	0	0	0	0	0	0	0	0	0	0	0	0	0	0	0	0	0	0	0	0	0	0	0	0	0	0	0	0
903_77088_>lki:LKI_05885_O-succinylbenzoic_acid--CoA_ligase_(EC:6.2.1.26);_K01911_O-succinylbenzoic_acid--CoA_ligase_[EC:6.2.1.26]	0	1	0	0	1	0	33	77	0	0	0	0	0	7	0	0	0	0	0	0	1	0	0	0	0	3	0	10	3	0	0	0	0	0	0	6	1	0	50	0	0	0	0	3	2	9	0	10	17
>ran:Riean_1086__2-succinyl-6-hydroxy-2,4-cyclohexadiene-1-carboxylate_synthase_(EC:4.2.99.20);_K02551_2-succinyl-5-enolpyruvyl-6-hydroxy-3-cyclohexene-1-carboxylate_synthase_[EC:2.2.1.9]	0	0	0	0	0	0	0	0	0	0	0	0	0	0	0	0	0	0	0	0	0	0	0	0	0	0	0	0	0	0	0	0	0	0	0	0	0	0	0	0	0	0	0	0	0	0	0	0	0
>kpe:KPK_5344__ubiE;_ubiquinone/menaquinone_biosynthesis_methyltransferase_(EC:2.1.1.-);_K03183_ubiquinone/menaquinone_biosynthesis_methyltransferase_[EC:2.1.1.163_2.1.1.-]	0	0	0	0	0	0	0	0	0	0	0	0	0	0	0	0	0	0	0	418	0	0	0	0	0	1	0	0	0	0	0	0	0	0	2	0	22	0	0	0	0	0	0	0	0	0	10	0	0
EM120T3_109868_>bpb:bpr_I1501_AMP-binding_enzyme_(EC:6.2.1.26)	3	13	1	16	44	0	7	0	0	16	15	32	2	6	7	3	0	12	0	0	0	0	2	1	9	1	34	0	0	5	0	7	0	1	4	8	7	4	8	6	9	9	31	4	12	11	6	3	27
>sty:STY2540__menD;_2-succinyl-5-enolpyruvyl-6-hydroxy-3-cyclohexene-1-carboxylate_synthase_(EC:2.2.1.9_4.1.1.71);_K02551_2-succinyl-5-enolpyruvyl-6-hydroxy-3-cyclohexene-1-carboxylate_synthase_[EC:2.2.1.9]	0	0	0	0	0	0	0	0	0	0	0	0	0	0	0	0	0	0	0	0	0	0	0	0	0	0	0	0	0	0	0	0	0	0	0	0	0	0	0	0	0	0	0	0	0	0	0	0	0
348T6_116819_>bth:BT_4216_ubiE;_ubiquinone/menaquinone_biosynthesis_methyltransferase;_K03183_ubiquinone/menaquinone_biosynthesis_methyltransferase_[EC:2.1.1.163_2.1.1.-]	0	2	0	212	0	0	0	0	0	0	0	0	0	0	0	0	0	0	0	2	0	0	0	0	0	0	0	0	0	0	0	84	0	0	0	0	0	0	0	0	0	0	0	0	0	0	0	0	0
166T3_9242_>pdi:BDI_1135_isochorismate_synthase;_K02361_isochorismate_synthase_[EC:5.4.4.2]	0	2	44	0	0	0	0	6	9	0	0	6	0	31	0	4	0	8	7	0	0	59	57	0	1	5	11	0	0	40	0	0	0	0	14	0	0	0	0	0	24	0	6	18	0	0	0	10	0
>bcn:Bcen_4596__NAD(P)H_dehydrogenase_(quinone)_(EC:1.6.5.2);_K00355_NAD(P)H_dehydrogenase_(quinone)_[EC:1.6.5.2]	0	0	0	0	0	0	0	0	0	0	0	0	0	0	0	0	0	0	0	0	0	0	0	0	0	0	0	0	0	0	0	0	0	0	0	0	0	0	0	0	0	0	0	0	0	0	0	0	0
521_11693_>bde:BDP_1868_menD;_2-succinyl-6-hydroxy-2,4-cyclohexadiene-1-carboxylate_synthase_(EC:4.1.1.71);_K02551_2-succinyl-5-enolpyruvyl-6-hydroxy-3-cyclohexene-1-carboxylate_synthase_[EC:2.2.1.9]	0	0	0	0	2	0	0	0	0	3	0	0	0	0	0	0	0	0	0	0	0	0	1	0	2	0	0	0	0	5	0	0	0	0	0	0	0	0	0	0	2	1	0	0	0	0	0	0	0
55T0_14308_>bsa:Bacsa_2913_AMP-dependent_synthetase_and_ligase;_K01911_O-succinylbenzoic_acid--CoA_ligase_[EC:6.2.1.26]	0	0	0	0	3	0	0	0	0	28	0	0	1	0	0	0	0	0	0	0	0	0	0	0	32	0	0	0	0	0	0	0	0	0	0	148	0	0	0	127	0	9	0	1	0	242	0	0	0
EM096T3_30797_>bsa:Bacsa_0280_thiamine_pyrophosphate_TPP-binding_domain-containing_protein;_K02551_2-succinyl-5-enolpyruvyl-6-hydroxy-3-cyclohexene-1-carboxylate_synthase_[EC:2.2.1.9]	0	0	0	0	0	0	0	0	0	0	1	1	0	0	0	0	0	0	0	1	0	0	0	0	0	0	0	0	0	0	0	0	0	0	0	0	0	0	0	0	0	1528	0	0	0	0	0	0	0
>lmn:LM5578_1823__menF;_menaquinone-specific_isochorismate_synthase;_K02552_menaquinone-specific_isochorismate_synthase_[EC:5.4.4.2]	0	0	1	0	0	0	0	1	0	0	0	0	0	0	0	0	0	0	0	0	0	0	0	0	0	0	0	0	0	0	0	0	0	0	0	0	0	0	0	0	0	0	0	0	0	0	0	0	0
190T0_107194_>osp:Odosp_0383_naphthoate_synthase_(EC:4.1.3.36);_K01661_naphthoate_synthase_[EC:4.1.3.36]	0	3	0	0	0	0	0	0	0	0	0	0	0	0	0	0	0	0	0	0	0	0	1	0	21	2	0	0	0	0	4	0	0	0	0	0	0	0	0	0	0	0	0	0	0	0	0	0	1
EM334_32004_>tmz:Tmz1t_0219_ubiquinone/menaquinone_biosynthesis_methyltransferase;_K03183_ubiquinone/menaquinone_biosynthesis_methyltransferase_[EC:2.1.1.163_2.1.1.-]	0	0	0	0	0	0	0	0	0	26	0	0	1	0	0	65	0	0	17	0	0	0	0	0	0	0	0	0	0	0	0	0	0	0	0	0	0	0	0	0	0	0	0	0	0	0	0	0	0
44T6_8548_>tbe:Trebr_0443_thiamine_pyrophosphate_TPP-binding_domain-containing_protein;_K02551_2-succinyl-5-enolpyruvyl-6-hydroxy-3-cyclohexene-1-carboxylate_synthase_[EC:2.2.1.9]	0	0	0	44	0	0	0	0	0	0	0	0	0	0	0	0	1	0	0	1	0	0	0	0	0	0	0	0	0	0	0	0	0	0	0	0	0	0	0	0	0	0	0	0	0	0	0	0	0
284t0_29111_>ppn:Palpr_1529_amp-dependent_synthetase_and_ligase;_K01911_O-succinylbenzoic_acid--CoA_ligase_[EC:6.2.1.26]	0	10	27	0	0	0	0	0	5	34	0	16	0	14	64	0	0	0	0	0	0	19	12	0	35	0	14	0	0	4	0	34	69	0	24	9	6	0	0	3	89	0	7	0	0	3	8	7	0
854_16836_>bvu:BVU_2419_isochorismate_synthase_EntC;_K02361_isochorismate_synthase_[EC:5.4.4.2]	0	0	0	0	124	0	0	0	0	0	0	0	0	0	0	0	0	0	0	0	0	0	0	0	0	0	0	0	0	0	0	0	0	0	0	0	2	0	0	0	0	0	0	0	0	0	0	0	0
>ebr:ECB_00560__entC;_isochorismate_synthase_(EC:5.4.4.2);_K02361_isochorismate_synthase_[EC:5.4.4.2]	0	1	0	0	0	0	0	0	0	0	19	0	0	0	0	0	0	0	0	0	2	269	0	1	3	0	0	2	28	0	1	1	2	0	0	91	0	0	0	0	0	0	0	0	0	0	0	0	2
514_98535_>osp:Odosp_0383_naphthoate_synthase_(EC:4.1.3.36);_K01661_naphthoate_synthase_[EC:4.1.3.36]	0	1	2	0	6	0	1	17	3	0	1	6	3	1	0	1	0	2	2	4	0	0	0	0	1	10	1	0	0	2	0	0	0	4	0	3	1	2	0	0	1	6	4	2	0	0	0	3	0
279t3_81931_>dak:DaAHT2_0570_ubiquinone/menaquinone_biosynthesis_methyltransferase;_K03183_ubiquinone/menaquinone_biosynthesis_methyltransferase_[EC:2.1.1.163_2.1.1.-]	0	0	0	0	2	0	0	0	0	0	0	0	0	1	3	0	0	0	0	0	0	3	0	0	0	0	0	0	0	0	0	0	0	0	0	0	0	0	0	0	0	0	0	1	0	0	0	0	2
>lfe:LAF_1655__N-acylamino_acid_racemase;_K02549_O-succinylbenzoate_synthase_[EC:4.2.1.113]	80	2	2	2	0	9	7	0	0	2	35	0	0	0	6	0	0	7	0	0	7	0	2	16	5	2	0	12	12	0	0	3	0	0	23	1	0	0	0	0	1	0	0	0	1	1	0	0	0
136t0_41530_>lrf:LAR_0833_naphthoate_synthase;_K01661_naphthoate_synthase_[EC:4.1.3.36]	1	0	0	0	0	0	0	0	0	0	0	0	0	0	0	0	0	0	1	2	0	151	0	0	0	263	0	0	0	0	0	0	0	0	0	0	0	0	0	0	0	0	0	0	0	0	0	0	0
>eck:EC55989_0585__entC;_isochorismate_synthase_1_(EC:5.4.4.2);_K02361_isochorismate_synthase_[EC:5.4.4.2]	0	1	0	0	0	0	0	0	0	0	37	5	1	0	0	0	0	1	0	0	0	405	0	1	0	0	0	0	31	2	0	0	1	0	0	113	0	0	1	0	0	0	0	0	0	0	0	0	0
RBB178_114604_>llk:LLKF_0751_menD;_2-succinyl-6-hydroxy-2,4-cyclohexadiene-1-carboxylic_acid_synthase/2-oxoglutarate_decarboxylase_(EC:4.2.99.20_4.1.1.71);_K02551_2-succinyl-5-enolpyruvyl-6-hydroxy-3-cyclohexene-1-carboxylate_synthase_[EC:2.2.1.9]	0	0	0	0	0	1	0	0	0	0	0	0	0	0	0	0	0	0	0	0	0	0	0	0	0	0	0	0	0	0	0	0	0	0	0	0	0	0	0	0	0	0	0	0	0	0	0	0	0
EM096T3_96219_>lby:Lbys_2454_2-succinyl-5-enolpyruvyl-6-hydroxy-3-cyclohexene_-1-carboxylic-acidsynthase;_K02551_2-succinyl-5-enolpyruvyl-6-hydroxy-3-cyclohexene-1-carboxylate_synthase_[EC:2.2.1.9]	0	0	0	0	0	0	0	0	0	0	0	0	0	0	0	0	0	0	0	0	0	0	0	0	0	0	0	0	0	0	0	0	0	0	0	0	0	0	0	0	0	0	0	0	0	0	0	0	0
>amu:Amuc_1494__1,4-dihydroxy-2-naphthoate_octaprenyltransferase;_K02548_1,4-dihydroxy-2-naphthoate_octaprenyltransferase_[EC:2.5.1.74_2.5.1.-]	0	0	215	0	0	0	1	35	0	2	0	4	30	0	0	0	2	0	6	0	0	0	0	0	0	0	0	0	0	0	0	3	0	0	7	2	0	44	137	2	1	1	0	0	0	23	0	0	0
Sample-515gene_id_151275_>bth:BT_4216_ubiE;_ubiquinone/menaquinone_biosynthesis_methyltransferase;_K03183_ubiquinone/menaquinone_biosynthesis_methyltransferase_[EC:2.1.1.163_2.1.1.-]	93	47	4	0	0	0	22	0	4	1	0	12	24	10	6	1	0	12	5	7	46	8	2	0	4	2	1	6	0	2	43	0	8	7	1	1	7	4	17	3	3	12	0	4	9	1	2	1	0
>vcm:VCM66_1895__menE;_O-succinylbenzoic_acid--CoA_ligase_(EC:6.2.1.26);_K01911_O-succinylbenzoic_acid--CoA_ligase_[EC:6.2.1.26]	0	0	0	0	0	0	0	0	0	0	0	0	0	0	0	0	0	0	0	0	0	0	0	0	0	0	0	0	0	0	0	0	0	0	0	0	0	0	0	0	0	0	0	0	0	0	0	0	0
>lil:LB_215__ubiE;_ubiquinone/menaquinone_biosynthesis_methlytransferase_(EC:2.1.1.-);_K03183_ubiquinone/menaquinone_biosynthesis_methyltransferase_[EC:2.1.1.163_2.1.1.-]	0	0	0	0	0	0	0	0	0	0	0	0	0	0	0	0	0	1	0	0	0	0	0	0	0	0	0	0	0	0	0	0	0	0	0	0	0	0	0	0	0	0	0	0	0	0	0	0	0
EM438T3_56560_>vpr:Vpar_0472_ubiquinone/menaquinone_biosynthesis_methyltransferase;_K03183_ubiquinone/menaquinone_biosynthesis_methyltransferase_[EC:2.1.1.163_2.1.1.-]	8	0	0	2	2	3	17	0	0	0	1	0	3	0	2	0	0	8	0	1	0	2	0	0	0	0	0	0	0	0	0	0	0	0	0	13	0	0	6	0	26	0	0	25	0	0	0	0	0
133t3_209952_>shi:Shel_04140_1,4-dihydroxy-2-naphthoate_synthase_(EC:4.1.3.36);_K01661_naphthoate_synthase_[EC:4.1.3.36]	0	0	1	4	0	0	0	1	0	0	0	0	0	0	0	1	0	0	0	0	0	0	0	0	7	1	3	0	0	1	0	0	0	0	4	1	0	0	0	0	0	0	0	0	0	2	1	0	1
190T0_267305_>coc:Coch_2037_2-succinyl-6-hydroxy-2,4-cyclohexadiene-1-carboxylic_acid_synthase/2-oxoglutarate_decarboxylase_(EC:4.2.99.20);_K02551_2-succinyl-5-enolpyruvyl-6-hydroxy-3-cyclohexene-1-carboxylate_synthase_[EC:2.2.1.9]	0	0	0	0	0	0	0	0	0	0	0	0	0	0	0	0	0	0	0	0	0	0	0	0	28	3	0	0	0	0	0	0	0	0	0	0	0	0	0	0	0	0	0	0	0	0	1	0	0
448T0_122378_>bth:BT_4704_O-succinylbenzoic_acid--CoA_ligase;_K01911_O-succinylbenzoic_acid--CoA_ligase_[EC:6.2.1.26]	0	0	125	108	23	0	104	0	8	60	151	0	14	26	0	1	0	80	9	197	26	0	10	0	95	58	61	22	0	38	0	0	122	90	29	15	32	0	0	15	0	275	0	0	0	12	28	29	0
236t0_2628_>osp:Odosp_0150_1,4-dihydroxy-2-naphthoateoctaprenyltransferase;_K02548_1,4-dihydroxy-2-naphthoate_octaprenyltransferase_[EC:2.5.1.74_2.5.1.-]	0	0	1	0	0	0	0	0	0	0	0	0	0	0	0	0	0	0	0	0	0	0	0	0	0	0	0	542	0	0	0	0	0	0	0	0	0	0	0	0	0	0	0	0	0	0	0	0	0
>lcb:LCABL_23470__menA;_1,4-dihydroxy-2-naphthoate_polyprenyltransferase_(EC:2.5.1.-);_K02548_1,4-dihydroxy-2-naphthoate_octaprenyltransferase_[EC:2.5.1.74_2.5.1.-]	0	0	0	3	0	0	0	0	0	0	0	0	0	0	0	0	0	0	0	0	0	0	0	0	0	0	0	0	0	0	0	0	0	0	5	0	0	0	2	0	0	0	0	2	0	0	0	0	0
399t0_44504_>bvu:BVU_2419_isochorismate_synthase_EntC;_K02361_isochorismate_synthase_[EC:5.4.4.2]	0	0	1	0	0	0	0	0	0	0	0	0	0	0	0	0	0	0	0	0	0	0	0	0	0	0	0	0	0	0	0	0	0	0	0	0	0	0	0	0	0	0	0	0	0	0	0	0	0
>vpr:Vpar_0374__2-succinyl-6-hydroxy-2,4-cyclohexadiene-1-carboxylic_acid_synthase/2-oxoglutarate_decarboxylase;_K02551_2-succinyl-5-enolpyruvyl-6-hydroxy-3-cyclohexene-1-carboxylate_synthase_[EC:2.2.1.9]	2	0	0	4	0	29	30	0	2	0	3	25	0	0	0	0	19	20	40	6	0	12	0	6	0	0	0	0	0	0	2	0	0	0	2	1	0	8	0	0	1	1	0	1	1	5	0	0	0
EM232-D1_102237_>bad:BAD_0377_1,4-dihydroxy-2-naphthoate_octaprenyltransferase;_K02548_1,4-dihydroxy-2-naphthoate_octaprenyltransferase_[EC:2.5.1.74_2.5.1.-]	0	0	2	0	0	0	5	0	0	0	0	5	0	0	8	0	0	0	0	0	0	0	0	0	4	0	0	0	0	0	0	1	0	0	56	0	0	0	0	0	0	0	0	0	0	1	0	8	0
>mle:ML2406__1,4-dihydroxy-2-naphthoate_octaprenyltransferase;_K02548_1,4-dihydroxy-2-naphthoate_octaprenyltransferase_[EC:2.5.1.74_2.5.1.-]	0	0	0	0	0	0	0	0	0	0	0	0	0	0	0	0	0	0	0	0	0	0	0	0	0	0	0	0	0	0	0	0	0	0	0	0	0	0	0	0	0	0	0	0	1	0	0	0	0
EM177_9296_>ele:Elen_2976_2-succinyl-6-hydroxy-2,4-cyclohexadiene-1-carboxylic_acid_synthase/2-oxoglutarate_decarboxylase_(EC:4.2.99.20);_K02551_2-succinyl-5-enolpyruvyl-6-hydroxy-3-cyclohexene-1-carboxylate_synthase_[EC:2.2.1.9]	0	32	0	0	0	0	0	0	0	0	0	0	0	0	0	0	0	0	0	0	22	0	0	0	0	0	0	0	0	0	0	0	0	0	0	0	0	0	0	0	0	0	0	0	0	0	0	0	0
>chl:Chy400_0100__naphthoate_synthase;_K01661_naphthoate_synthase_[EC:4.1.3.36]	0	0	1	0	0	0	0	0	0	0	0	0	0	0	0	0	0	1	1	0	0	0	0	0	0	0	0	0	0	0	0	0	1	0	0	0	1	0	0	0	0	0	0	0	0	0	1	0	0
119t6_50509_>bfs:BF3503_putative_prenyltransferase;_K02548_1,4-dihydroxy-2-naphthoate_octaprenyltransferase_[EC:2.5.1.74_2.5.1.-]	0	0	119	52	0	0	0	0	0	0	0	0	0	0	0	0	0	53	0	7	0	0	0	0	20	46	6	0	0	0	0	0	0	0	0	0	0	0	0	0	0	0	0	0	0	0	0	0	0
EM384T3_25187_>cle:Clole_3880_O-succinylbenzoate--CoA_ligase_(EC:6.2.1.26)	0	41	1	859	0	0	0	0	1	0	2	24	7	0	1	0	0	4	0	0	0	0	0	12	14	0	0	1738	4	0	1	13	0	0	3	0	0	0	0	0	0	0	0	0	0	0	1	0	1
EM272_18253_>pdi:BDI_1988_ubiE;_ubiquinone/menaquinone_biosynthesis_methyltransferase;_K03183_ubiquinone/menaquinone_biosynthesis_methyltransferase_[EC:2.1.1.163_2.1.1.-]	0	0	0	2	0	0	0	174	0	0	0	0	0	0	0	1	0	0	0	0	0	0	0	0	1	0	1	0	0	0	0	0	0	75	7	0	0	0	75	0	0	0	8	0	0	4	0	1	1
EM109T6_91354_>bsa:Bacsa_2915_naphthoate_synthase_(EC:4.1.3.36);_K01661_naphthoate_synthase_[EC:4.1.3.36]	6	0	5	175	8	0	3	3	0	7	3	0	0	5	0	6	0	1	0	0	1	4	0	0	2	0	4	0	3	4	0	97	0	7	2	0	0	1	2	0	1	0	0	0	1	0	5	1	3
55T0_22435_>bhl:Bache_2744_2-succinyl-6-hydroxy-2,4-cyclohexadiene-1-carboxylate_synthase_(EC:4.2.99.20);_K02551_2-succinyl-5-enolpyruvyl-6-hydroxy-3-cyclohexene-1-carboxylate_synthase_[EC:2.2.1.9]	0	1	0	0	0	0	0	0	0	0	0	0	0	0	0	2207	0	0	0	0	0	0	1	0	0	0	0	0	0	1	0	0	0	0	0	0	0	0	0	0	0	0	0	0	0	1034	0	0	0
>see:SNSL254_A1214__wrbA;_TrpR_binding_protein_WrbA_(EC:1.6.5.2);_K03809_Trp_repressor_binding_protein	0	0	0	0	0	0	0	0	0	0	0	0	0	0	0	0	0	0	0	0	0	0	0	0	0	0	0	0	0	0	0	1	0	0	0	0	0	0	0	0	0	0	0	0	0	0	0	0	0
EM233T6_56722_>bfs:BF1303_menB;_naphthoate_synthase_(EC:4.1.3.36);_K01661_naphthoate_synthase_[EC:4.1.3.36]	0	0	0	0	0	0	14	0	0	0	0	0	0	0	0	0	0	0	0	0	0	0	4	0	0	0	0	0	0	0	0	0	0	0	0	0	0	0	0	11	19	0	1	0	2	0	0	50	1
EM040T0_5569_>mtt:Ftrac_2976_demethylmenaquinone_methyltransferase_(EC:2.1.1.-);_K03183_ubiquinone/menaquinone_biosynthesis_methyltransferase_[EC:2.1.1.163_2.1.1.-]	0	0	0	981	0	0	0	0	0	0	0	0	0	0	0	0	0	0	8	3	0	0	1	0	0	1	0	0	0	0	0	0	0	0	440	0	0	0	0	0	0	0	0	0	0	0	0	0	0
>ftf:FTF0961__mdaB;_modulator_of_drug_activity_B_(EC:1.6.5.2);_K03923_modulator_of_drug_activity_B	0	0	0	0	0	0	0	0	0	0	0	0	0	0	0	0	0	0	0	0	0	0	0	0	0	0	0	0	0	0	0	0	0	0	0	0	0	0	0	0	0	0	0	0	0	0	0	0	0
EM276T0_74873_>osp:Odosp_0974_O-succinylbenzoate--CoA_ligase_(EC:6.2.1.26)	0	15	0	0	0	0	0	0	0	0	0	1	1	0	0	0	0	0	0	0	0	0	0	0	0	0	0	0	0	0	0	333	1	1	0	0	0	0	0	0	0	0	0	1	2	0	0	0	0
>osp:Odosp_0149__ubiquinone/menaquinone_biosynthesis_methyltransferase_UbiE;_K03183_ubiquinone/menaquinone_biosynthesis_methyltransferase_[EC:2.1.1.163_2.1.1.-]	0	13	16	3	6	0	37	19	10	3	33	30	34	18	18	13	3	7	6	5	1	25	14	0	25	76	31	0	0	45	0	0	39	32	10	7	15	26	31	6	23	50	20	17	15	6	24	44	0
>ftf:FTF1296__ubiE;_menaquinone_biosynthesis_methyltransferase;_K03183_ubiquinone/menaquinone_biosynthesis_methyltransferase_[EC:2.1.1.163_2.1.1.-]	2	0	0	0	3	11	7	0	5	11	6	0	0	8	5	0	0	16	7	11	11	4	0	0	6	2	0	1	0	1	0	0	0	0	4	0	1	2	0	0	0	1	0	0	3	0	1	14	4
514_15813_>pmz:HMPREF0659_A6715_ubiquinone/menaquinone_biosynthesis_methyltransferase_(EC:2.1.1.-);_K03183_ubiquinone/menaquinone_biosynthesis_methyltransferase_[EC:2.1.1.163_2.1.1.-]	0	0	0	96	0	0	0	0	0	0	0	0	0	2	0	661	0	0	0	0	0	0	0	0	1	157	0	0	0	1	0	0	0	0	34	0	0	0	0	0	0	0	0	0	0	537	0	0	0
EM089T0_170965_>osp:Odosp_0382_2-succinyl-5-enolpyruvyl-6-hydroxy-3-cyclohexene_-1-carboxylatesynthase;_K02551_2-succinyl-5-enolpyruvyl-6-hydroxy-3-cyclohexene-1-carboxylate_synthase_[EC:2.2.1.9]	0	8	0	0	4	0	7	5	5	2	15	5	5	10	4	3	0	4	1	0	0	2	1	0	7	49	8	0	0	1	0	0	4	2	0	1	1	5	3	2	7	3	5	8	0	4	9	3	0
EM367T0_62559_>lcr:LCRIS_01634_menA;_prenyltransferase,_UbiA_family;_K02548_1,4-dihydroxy-2-naphthoate_octaprenyltransferase_[EC:2.5.1.74_2.5.1.-]	0	0	0	5	0	0	0	0	0	0	0	1	0	0	0	0	0	0	0	0	0	0	0	29	36	0	1	0	2	2	0	2	0	0	0	0	5	0	0	0	0	0	0	6	0	0	0	0	0
145t6_62636_>elm:ELI_4465_hypothetical_protein;_K03183_ubiquinone/menaquinone_biosynthesis_methyltransferase_[EC:2.1.1.163_2.1.1.-]	8	0	0	0	0	0	0	0	0	0	0	0	0	0	0	1	0	0	0	0	3	0	6	0	10	1	0	1	0	0	0	15	13	0	0	0	0	0	1	0	1	0	0	0	8	0	0	0	0
EM013T0_67838_>efa:EF0449_alpha/beta_fold_family_hydrolase;_K08680_2-succinyl-6-hydroxy-2,4-cyclohexadiene-1-carboxylate_synthase_[EC:4.2.99.20]	0	0	0	0	1	0	1	0	0	1	0	0	0	0	0	0	0	0	0	0	0	0	0	3	1	0	0	0	0	2	0	0	2	0	0	0	0	0	0	0	0	0	0	0	0	0	0	0	0
EM209_157977_>ele:Elen_2976_2-succinyl-6-hydroxy-2,4-cyclohexadiene-1-carboxylic_acid_synthase/2-oxoglutarate_decarboxylase_(EC:4.2.99.20);_K02551_2-succinyl-5-enolpyruvyl-6-hydroxy-3-cyclohexene-1-carboxylate_synthase_[EC:2.2.1.9]	0	0	0	0	34	0	0	0	0	0	0	0	0	0	0	0	0	0	0	0	0	0	0	0	0	0	0	0	0	0	0	0	0	0	0	0	0	0	0	0	0	0	0	0	0	0	0	0	0
44T6_38537_>bsa:Bacsa_2915_naphthoate_synthase_(EC:4.1.3.36);_K01661_naphthoate_synthase_[EC:4.1.3.36]	0	0	0	5	71	0	0	0	0	0	0	0	2	0	0	2	1	0	0	0	0	0	0	0	0	1	0	0	0	0	0	1	0	0	0	1	0	0	0	0	1	4	2	1	1	1	0	0	1
>set:SEN3765__ubiE;_ubiquinone/menaquinone_biosynthesis_methyltransferase_(EC:2.1.1.-);_K03183_ubiquinone/menaquinone_biosynthesis_methyltransferase_[EC:2.1.1.163_2.1.1.-]	0	0	0	0	0	0	0	0	0	0	0	0	0	0	0	0	0	0	0	0	0	0	0	0	0	0	0	0	0	0	0	0	0	0	0	0	0	0	0	0	0	0	0	0	0	0	0	0	0
gi|385795588:c2181697-2180876	0	0	0	0	0	0	0	2	0	0	0	0	0	0	0	0	0	0	0	0	0	0	1	0	0	0	0	0	0	0	0	0	0	0	0	0	0	0	0	0	0	0	0	0	0	0	0	0	0
44T6_8422_>bsa:Bacsa_2913_AMP-dependent_synthetase_and_ligase;_K01911_O-succinylbenzoic_acid--CoA_ligase_[EC:6.2.1.26]	0	0	0	0	12	0	0	0	0	1601	0	0	0	0	0	9	0	0	0	0	0	0	0	0	8	0	0	0	0	0	0	0	0	0	0	0	0	0	0	1032	0	2	77	0	0	0	0	0	0
EM106T6_216841_>osp:Odosp_0382_2-succinyl-5-enolpyruvyl-6-hydroxy-3-cyclohexene_-1-carboxylatesynthase;_K02551_2-succinyl-5-enolpyruvyl-6-hydroxy-3-cyclohexene-1-carboxylate_synthase_[EC:2.2.1.9]	0	0	0	0	0	0	0	0	0	3	0	0	0	0	0	2	0	0	0	0	0	0	0	0	10	0	0	0	0	0	0	0	1	0	0	5	0	0	0	0	0	0	0	0	0	5	0	0	0
>sfx:S2478__menF;_menaquinone-specific_isochorismate_synthase;_K02552_menaquinone-specific_isochorismate_synthase_[EC:5.4.4.2]	0	1	0	1	0	0	0	0	0	0	24	0	0	0	0	0	0	3	4	0	0	108	2	6	0	0	0	1	6	0	0	0	0	0	0	59	0	1	0	0	0	1	0	0	0	0	0	0	0
EM025T0_93415_>bth:BT_4704_O-succinylbenzoic_acid--CoA_ligase;_K01911_O-succinylbenzoic_acid--CoA_ligase_[EC:6.2.1.26]	0	0	0	0	0	0	0	0	32	0	0	0	0	0	0	0	0	0	0	0	0	0	24	0	3	0	0	0	0	0	0	0	0	0	2	0	0	0	0	0	1	0	60	0	0	1	0	0	0
>spt:SPA3811__ubiE;_ubiquinone/menaquinone_biosynthesis_methyltransferase;_K03183_ubiquinone/menaquinone_biosynthesis_methyltransferase_[EC:2.1.1.163_2.1.1.-]	0	0	0	0	0	0	0	0	0	0	0	1	0	0	0	0	0	0	0	0	0	0	0	0	0	0	0	0	0	0	0	0	0	0	0	0	0	0	0	0	0	0	0	0	0	0	0	0	0
>spt:SPA3933__menA;_1,4-dihydroxy-2-naphthoate_octaprenyltransferase;_K02548_1,4-dihydroxy-2-naphthoate_octaprenyltransferase_[EC:2.5.1.74_2.5.1.-]	0	0	0	0	0	0	0	0	0	0	0	0	0	0	0	0	0	0	0	0	0	0	0	0	0	2	0	0	0	0	0	0	0	0	0	0	0	0	0	0	0	0	0	0	0	0	1	0	0
>sty:STY3780__menA;_1,4-dihydroxy-2-naphthoate_octaprenyltransferase;_K02548_1,4-dihydroxy-2-naphthoate_octaprenyltransferase_[EC:2.5.1.74_2.5.1.-]	0	0	0	0	0	0	0	0	0	0	0	0	0	0	0	0	0	0	0	0	0	0	0	0	0	0	0	0	0	0	0	0	0	0	0	0	0	0	0	0	0	0	0	0	0	0	0	0	0
>mmc:Mmcs_0763__ubiE;_ubiquinone/menaquinone_biosynthesis_methyltransferase_(EC:2.1.1.-);_K03183_ubiquinone/menaquinone_biosynthesis_methyltransferase_[EC:2.1.1.163_2.1.1.-]	0	0	0	0	1	0	0	0	0	0	0	0	0	0	0	0	0	0	0	0	0	0	0	0	0	0	0	0	0	0	0	0	0	0	0	0	0	0	0	0	0	0	0	0	0	0	0	0	0
44T6_403_>osp:Odosp_0385_AMP-dependent_synthetase_and_ligase;_K01911_O-succinylbenzoic_acid--CoA_ligase_[EC:6.2.1.26]	8	0	1	0	0	38	15	0	0	8	15	3	0	43	22	1	0	6	40	8	42	8	2	20	14	8	0	18	4	115	0	214	1	0	37	286	1	14	22	21	5	0	2	13	0	270	5	0	0
>ecx:EcHS_A2411__menF;_menaquinone-specific_isochorismate_synthase_(EC:5.4.4.2);_K02552_menaquinone-specific_isochorismate_synthase_[EC:5.4.4.2]	0	0	0	0	0	0	1	0	0	0	12	1	0	1	1	0	0	2	10	0	0	258	0	2	0	0	2	3	6	0	0	0	0	0	0	93	0	0	0	0	0	3	0	0	0	0	0	0	0
>saa:SAUSA300_1360__ubiE;_ubiquinone/menaquinone_biosynthesis_methyltransferase_(EC:2.1.1.-);_K03183_ubiquinone/menaquinone_biosynthesis_methyltransferase_[EC:2.1.1.163_2.1.1.-]	0	0	0	0	0	0	0	0	0	0	0	0	0	0	0	0	0	0	0	0	0	0	0	0	0	0	0	0	0	0	0	0	2	0	0	0	0	0	0	0	0	0	1	0	0	0	0	0	0
264T0_176891_>tbe:Trebr_0443_thiamine_pyrophosphate_TPP-binding_domain-containing_protein;_K02551_2-succinyl-5-enolpyruvyl-6-hydroxy-3-cyclohexene-1-carboxylate_synthase_[EC:2.2.1.9]	0	50	0	0	178	0	0	0	0	0	0	109	0	47	0	0	0	2	0	0	0	0	50	0	0	0	0	0	0	0	0	0	0	0	2	0	139	0	0	0	233	0	29	0	0	0	0	0	0
49T6_124732_>osp:Odosp_0381_isochorismate_synthase_(EC:5.4.4.2);_K02361_isochorismate_synthase_[EC:5.4.4.2]	1	29	2	7	4	0	13	52	4	35	17	6	0	41	11	0	0	5	1	12	92	0	42	1	0	0	8	0	0	0	0	0	24	0	0	14	51	0	24	129	73	0	13	0	4	0	0	0	0
179t0_14187_>bth:BT_4701_2-oxoglutarate_decarboxylase_and_2-succinyl-6-hydroxy-2,4-cyclohexadiene-1-carboxylate_synthase;_K02551_2-succinyl-5-enolpyruvyl-6-hydroxy-3-cyclohexene-1-carboxylate_synthase_[EC:2.2.1.9]	0	0	0	0	0	0	0	0	4	0	0	0	0	1	0	0	0	140	1	5	0	0	0	0	0	0	0	0	0	0	0	0	0	0	0	0	0	0	0	0	0	0	6	0	1	0	0	1	0
>mmc:Mmcs_0726__O-succinylbenzoic_acid--CoA_ligase_(EC:6.2.1.26);_K01911_O-succinylbenzoic_acid--CoA_ligase_[EC:6.2.1.26]	0	0	0	0	0	0	0	0	0	0	0	0	0	0	0	0	0	0	0	0	0	0	0	1	0	0	1	0	0	0	0	0	0	0	0	0	0	0	0	0	0	0	0	0	0	0	0	0	0
222T6_50898_>bth:BT_4700_isochorismate_synthase_EntC;_K02361_isochorismate_synthase_[EC:5.4.4.2]	0	0	0	0	3	316	4	0	1	8	2	0	2	33	15	0	4	0	9	1	0	19	1	122	9	0	1	2	5	2	3	1	2	3	0	1	1	0	3	2	1	0	0	0	41	12	14	125	0
RBB54_46635_>ele:Elen_2976_2-succinyl-6-hydroxy-2,4-cyclohexadiene-1-carboxylic_acid_synthase/2-oxoglutarate_decarboxylase_(EC:4.2.99.20);_K02551_2-succinyl-5-enolpyruvyl-6-hydroxy-3-cyclohexene-1-carboxylate_synthase_[EC:2.2.1.9]	0	0	0	2	0	0	0	0	0	0	0	0	2	0	0	0	0	0	0	0	0	0	0	0	20	0	2	0	0	3	0	0	0	0	3	2	0	0	0	0	0	0	1	0	0	2	2	0	0
54t0_29351_>kpu:KP1_0191_ubiE;_ubiquinone/menaquinone_biosynthesis_methyltransferase;_K03183_ubiquinone/menaquinone_biosynthesis_methyltransferase_[EC:2.1.1.163_2.1.1.-]	0	0	0	0	0	0	0	0	0	0	0	0	2	0	0	0	0	0	4	73	0	41	0	0	0	0	3	0	0	0	7	0	0	0	26	94	11	0	0	0	0	0	0	0	0	0	0	0	0
>gyc:GYMC61_0571__O-succinylbenzoic_acid--CoA_ligase;_K01911_O-succinylbenzoic_acid--CoA_ligase_[EC:6.2.1.26]	2	0	0	0	0	0	0	0	0	0	0	1	0	0	0	0	0	0	0	0	6	0	0	0	1	1	0	0	0	0	0	0	0	0	1	0	0	0	0	3	0	0	0	0	0	0	0	5	0
>bcu:BCAH820_4970__1,4-dihydroxy-2-naphthoate_octaprenyltransferase;_K02548_1,4-dihydroxy-2-naphthoate_octaprenyltransferase_[EC:2.5.1.74_2.5.1.-]	0	0	0	0	0	0	0	0	0	0	0	0	0	0	0	0	0	0	0	0	0	0	0	0	0	0	0	0	0	0	0	0	0	0	0	0	0	0	0	0	0	0	0	0	0	0	0	0	0
110T3_91085_>ele:Elen_2976_2-succinyl-6-hydroxy-2,4-cyclohexadiene-1-carboxylic_acid_synthase/2-oxoglutarate_decarboxylase_(EC:4.2.99.20);_K02551_2-succinyl-5-enolpyruvyl-6-hydroxy-3-cyclohexene-1-carboxylate_synthase_[EC:2.2.1.9]	0	1	0	5	0	0	0	0	0	6	0	0	0	1	0	0	0	6	0	0	0	0	3	0	0	0	2	0	0	1	0	0	0	0	0	0	0	0	0	1	0	0	0	0	0	0	0	0	1
EM088T3_4325_>osp:Odosp_0974_O-succinylbenzoate--CoA_ligase_(EC:6.2.1.26)	1	0	1	4	0	0	65	0	3	1	29	0	0	9	0	1	0	2	0	28	0	3	0	1	4	0	0	0	0	4	0	0	23	0	88	36	0	0	0	0	74	6	10	0	0	9	4	2	0
>ecr:ECIAI1_2343__menF;_isochorismate_synthase_2_(EC:5.4.4.2);_K02552_menaquinone-specific_isochorismate_synthase_[EC:5.4.4.2]	0	0	0	0	0	0	0	0	0	0	27	3	0	1	0	0	0	0	0	0	0	48	0	4	0	0	0	0	7	0	2	0	0	0	0	65	0	0	0	1	0	3	0	0	0	0	0	0	0
60T6_54504_>bhl:Bache_1415_demethylmenaquinone_methyltransferase_(EC:2.1.1.-);_K03183_ubiquinone/menaquinone_biosynthesis_methyltransferase_[EC:2.1.1.163_2.1.1.-]	0	0	0	0	0	0	0	0	0	0	0	0	0	0	0	4	0	0	0	4	0	0	0	0	0	0	0	0	0	0	0	0	0	0	0	1	0	0	0	0	0	0	0	0	317	0	0	300	0
>eum:ECUMN_2608__menF;_isochorismate_synthase_2_(EC:5.4.4.2);_K02552_menaquinone-specific_isochorismate_synthase_[EC:5.4.4.2]	0	6	0	0	0	0	0	0	0	2	166	0	0	1	2	0	0	0	0	0	23	1	0	0	178	0	0	0	1	0	0	0	0	0	0	0	0	2	0	2	0	0	0	0	1	0	0	0	0
>sep:SE1158__ubiE;_ubiquinone/menaquinone_biosynthesis_methyltransferase;_K03183_ubiquinone/menaquinone_biosynthesis_methyltransferase_[EC:2.1.1.163_2.1.1.-]	0	0	0	0	0	0	0	0	0	0	0	0	0	0	0	0	0	0	0	0	0	0	0	0	0	0	0	0	1	0	0	0	0	0	0	0	0	0	0	0	0	0	0	0	0	0	0	0	0
>chl:Chy400_3931__ubiquinone/menaquinone_biosynthesis_methyltransferase;_K03183_ubiquinone/menaquinone_biosynthesis_methyltransferase_[EC:2.1.1.163_2.1.1.-]	0	0	0	0	0	0	0	0	0	0	0	0	0	0	0	0	0	0	0	0	0	0	0	0	0	0	0	0	0	0	0	0	0	0	0	0	0	0	0	0	0	0	0	0	0	0	0	0	0
>sam:MW0925__1,4-dihydroxy-2-naphthoate_octaprenyltransferase;_K02548_1,4-dihydroxy-2-naphthoate_octaprenyltransferase_[EC:2.5.1.74_2.5.1.-]	0	0	0	0	0	0	0	2	0	0	0	0	0	0	0	0	0	1	0	0	0	0	0	0	0	0	3	0	0	0	0	0	1	0	0	0	0	0	0	0	0	0	0	0	0	0	0	0	0
40t6_24778_>pru:PRU_0722_ubiE;_ubiquinone/menaquinone_biosynthesis_methyltransferase;_K03183_ubiquinone/menaquinone_biosynthesis_methyltransferase_[EC:2.1.1.163_2.1.1.-]	0	0	18	12	0	0	0	0	0	0	0	0	0	0	0	32	0	0	0	0	0	11	0	0	12	0	46	0	115	0	0	15	0	0	37	0	0	0	0	440	0	1	0	0	253	0	0	0	0
>mmc:Mmcs_0751__2-succinyl-5-enolpyruvyl-6-hydroxy-3-cyclohexene-1-carboxylate_synthase_(EC:2.5.1.64);_K02551_2-succinyl-5-enolpyruvyl-6-hydroxy-3-cyclohexene-1-carboxylate_synthase_[EC:2.2.1.9]	0	0	0	2	0	0	0	0	0	0	0	0	0	0	0	0	0	0	0	0	1	0	0	0	0	0	0	0	3	0	0	0	0	0	0	0	0	0	0	0	0	0	0	0	5	0	0	0	0
>srr:SerAS9_3614__isochorismate_synthase_(EC:5.4.4.2)	0	0	1	4	0	0	0	0	0	0	0	0	0	0	0	0	11	0	0	0	0	1	0	0	0	0	0	0	0	0	0	0	0	0	0	0	0	0	0	0	0	0	0	0	0	0	0	0	0
>cau:Caur_3655__2-succinyl-6-hydroxy-2,4-cyclohexadiene-1-carboxylic_acid_synthase/2-oxoglutarate_decarboxylase;_K02551_2-succinyl-5-enolpyruvyl-6-hydroxy-3-cyclohexene-1-carboxylate_synthase_[EC:2.2.1.9]	0	0	1	0	0	0	0	0	0	0	0	0	0	0	1	0	0	1	0	0	0	0	0	0	0	0	0	0	1	0	0	0	0	0	0	0	0	0	0	0	0	0	0	0	1	0	0	0	0
33t0_124134_>bsa:Bacsa_0280_thiamine_pyrophosphate_TPP-binding_domain-containing_protein;_K02551_2-succinyl-5-enolpyruvyl-6-hydroxy-3-cyclohexene-1-carboxylate_synthase_[EC:2.2.1.9]	0	0	0	0	3	0	0	2	2	2	0	0	0	8	0	0	0	3	7	30	0	0	0	0	0	0	1	0	0	0	0	4	5	0	0	10	6	1	4	8	2	1	1	0	4	0	2	5	0
>gdj:Gdia_3549__ubiquinone/menaquinone_biosynthesis_methyltransferase;_K03183_ubiquinone/menaquinone_biosynthesis_methyltransferase_[EC:2.1.1.163_2.1.1.-]	0	0	0	0	0	0	0	0	0	0	0	0	0	0	0	0	0	0	1	0	0	0	1	0	0	0	1	0	0	0	0	0	0	0	0	0	0	0	0	0	0	0	0	0	1	1	0	0	0
369T3_1940_>bsa:Bacsa_0143_ubiquinone/menaquinone_biosynthesis_methyltransferase_UbiE;_K03183_ubiquinone/menaquinone_biosynthesis_methyltransferase_[EC:2.1.1.163_2.1.1.-]	1	2	0	0	114	0	0	0	0	0	0	0	0	0	0	0	0	0	0	0	0	0	0	0	0	0	0	0	0	0	0	0	0	1	0	0	0	0	0	0	0	0	0	0	0	0	0	0	0
54t0_59883_>bsa:Bacsa_2916_2-succinyl-5-enolpyruvyl-6-hydroxy-3-cyclohexene-1-carboxylate_synthase;_K02551_2-succinyl-5-enolpyruvyl-6-hydroxy-3-cyclohexene-1-carboxylate_synthase_[EC:2.2.1.9]	0	0	2	0	0	0	0	0	0	39	0	0	0	0	0	0	0	0	0	0	0	0	0	0	72	0	0	0	0	0	0	0	0	0	0	249	0	0	0	20	0	29	0	0	0	340	0	0	0
>mgi:Mflv_5263__2-succinyl-5-enolpyruvyl-6-hydroxy-3-cyclohexene-1-carboxylate_synthase_(EC:4.1.1.71);_K02551_2-succinyl-5-enolpyruvyl-6-hydroxy-3-cyclohexene-1-carboxylate_synthase_[EC:2.2.1.9]	0	0	0	0	0	0	0	0	0	0	0	0	0	1	1	0	0	0	0	0	0	0	0	0	0	0	0	0	0	1	0	0	1	0	0	0	0	0	0	0	0	0	0	0	0	0	0	0	1
>sao:SAOUHSC_00982__hypothetical_protein;_K02552_menaquinone-specific_isochorismate_synthase_[EC:5.4.4.2]	0	0	0	0	0	0	0	0	0	0	0	0	0	0	0	0	0	0	0	0	0	0	0	0	0	0	0	0	0	0	0	0	0	0	0	0	0	0	0	0	0	0	0	0	0	0	0	0	0
>ecy:ECSE_4219__1,4-dihydroxy-2-naphthoate_octaprenyltransferase;_K02548_1,4-dihydroxy-2-naphthoate_octaprenyltransferase_[EC:2.5.1.74_2.5.1.-]	0	0	0	0	0	0	0	0	0	0	6	0	1	0	4	0	0	0	1	0	0	118	0	2	0	0	0	1	4	0	0	0	1	0	0	162	2	2	0	0	0	0	0	0	0	0	0	0	0
157T3_13900_>osp:Odosp_0974_O-succinylbenzoate--CoA_ligase_(EC:6.2.1.26)	0	0	0	0	0	0	0	0	6	0	0	0	0	0	0	0	0	0	1	1	36	0	0	0	0	0	0	0	0	0	0	4	1	9	0	0	0	0	0	0	0	6	1	0	0	0	0	0	1
514_45977_>bsa:Bacsa_2915_naphthoate_synthase_(EC:4.1.3.36);_K01661_naphthoate_synthase_[EC:4.1.3.36]	0	53	0	32	0	0	0	0	0	0	0	0	0	0	0	0	0	0	0	1	0	0	0	0	0	0	623	0	0	1	0	145	0	0	0	1	0	0	0	0	0	0	0	0	0	0	0	0	0
>eoj:ECO26_4655__menA;_1,4-dihydroxy-2-naphthoate_octaprenyltransferase;_K02548_1,4-dihydroxy-2-naphthoate_octaprenyltransferase_[EC:2.5.1.74_2.5.1.-]	0	0	0	0	0	0	0	0	0	0	9	1	1	0	0	0	1	2	3	0	0	118	0	2	1	0	0	1	5	0	0	0	1	0	0	52	0	1	0	0	0	1	0	0	0	0	0	0	0
>ebd:ECBD_1395__acyl-CoA_thioester_hydrolase_YfbB;_K08680_2-succinyl-6-hydroxy-2,4-cyclohexadiene-1-carboxylate_synthase_[EC:4.2.99.20]	0	0	0	0	0	0	0	0	0	0	7	4	0	0	0	0	0	0	8	0	0	15	5	0	0	0	0	0	0	0	0	0	0	0	1	8	0	0	0	0	0	0	0	0	0	0	0	0	0
>ecr:ECIAI1_2338__menE;_O-succinylbenzoic_acid--CoA_ligase_(EC:6.2.1.26);_K01911_O-succinylbenzoic_acid--CoA_ligase_[EC:6.2.1.26]	0	0	0	0	0	0	0	0	0	0	4	0	0	0	1	0	1	0	1	0	0	140	0	0	1	0	3	0	1	0	0	0	0	0	0	67	0	0	0	0	0	0	0	0	0	0	0	0	0
142t3_22361_>osp:Odosp_0383_naphthoate_synthase_(EC:4.1.3.36);_K01661_naphthoate_synthase_[EC:4.1.3.36]	54	0	0	0	0	0	0	0	0	0	0	0	0	0	0	0	0	0	0	0	0	0	0	0	0	0	0	0	0	0	0	0	0	0	0	0	0	0	0	1	0	0	0	0	0	0	0	0	0
354t0_25201_>bvu:BVU_1640_1,4-dihydroxy-2-naphthoate_octaprenyltransferase;_K02548_1,4-dihydroxy-2-naphthoate_octaprenyltransferase_[EC:2.5.1.74_2.5.1.-]	0	0	11	0	3	0	1	0	40	0	0	36	1	1	361	1	0	1	0	11	1	158	0	0	3	98	4	0	0	0	0	0	1	1	0	7	0	0	0	0	2	0	4	1	0	0	0	3	1
>dsy:DSY0518__menD;_2-oxoglutarate_decarboxylase_/_2-succinyl-6-hydroxy-2,4-cyclohexadiene-1-carboxylate_synthase;_K02551_2-succinyl-5-enolpyruvyl-6-hydroxy-3-cyclohexene-1-carboxylate_synthase_[EC:2.2.1.9]	0	0	0	0	0	0	0	0	0	0	8	0	0	0	28	0	0	0	0	0	0	0	0	0	0	0	0	0	0	0	0	0	0	0	3	0	0	0	0	0	0	0	0	0	0	0	0	0	0
EM134T6_143326_>hif:HIBPF02250_hypothetical_protein;_K08680_2-succinyl-6-hydroxy-2,4-cyclohexadiene-1-carboxylate_synthase_[EC:4.2.99.20]	0	2	0	0	0	0	0	0	1	0	0	0	0	0	0	0	0	0	0	12	2	0	0	0	0	0	0	0	0	10	0	2	0	0	2	0	0	15	6	0	1	0	0	75	0	0	0	0	0
85T6_5324_>bvu:BVU_2417_naphthoate_synthase_(EC:4.1.3.36);_K01661_naphthoate_synthase_[EC:4.1.3.36]	0	0	0	0	2	2	0	0	0	0	0	0	0	0	0	0	0	86	0	0	0	0	21	0	0	1	2	0	0	0	0	0	0	0	0	0	0	0	0	0	0	0	2	0	0	2	0	0	3
>tex:Teth514_0674__1,4-dihydroxy-2-naphthoate_octaprenyltransferase;_K02548_1,4-dihydroxy-2-naphthoate_octaprenyltransferase_[EC:2.5.1.74_2.5.1.-]	0	0	0	0	0	0	0	0	0	0	0	0	0	0	0	0	0	0	1	0	0	0	0	0	0	0	0	0	0	0	0	0	0	0	0	0	0	0	0	0	0	0	0	0	0	0	0	0	0
>sfx:S3739__menA;_1,4-dihydroxy-2-naphthoate_octaprenyltransferase;_K02548_1,4-dihydroxy-2-naphthoate_octaprenyltransferase_[EC:2.5.1.74_2.5.1.-]	0	1	0	0	0	0	0	0	0	0	15	0	0	0	2	0	0	0	0	0	0	108	0	0	3	0	0	1	1	1	1	0	0	0	0	48	0	0	0	0	0	1	0	0	0	0	0	0	0
>syc:syc2347_c__hypothetical_protein;_K12073_1,4-dihydroxy-2-naphthoyl-CoA_hydrolase_[EC:3.1.2.28]	0	0	0	0	0	0	0	0	0	0	0	0	0	0	0	0	0	0	0	0	0	0	0	0	0	0	0	0	0	0	0	0	0	0	0	0	0	0	0	0	0	0	0	0	0	0	0	0	0
278T0_32790_>pru:PRU_1685_menD;_2-succinyl-6-hydroxy-2,4-cyclohexadiene-1-carboxylic_acid_synthase/2-oxoglutarate_decarboxylase_(EC:4.1.1.71);_K02551_2-succinyl-5-enolpyruvyl-6-hydroxy-3-cyclohexene-1-carboxylate_synthase_[EC:2.2.1.9]	0	0	424	1	121	0	0	0	799	0	0	0	0	0	0	0	0	0	0	0	0	0	0	0	0	0	3	0	0	0	0	0	17	0	7	0	0	0	0	0	0	0	216	0	0	0	598	0	0
>ecf:ECH74115_3402__menE;_O-succinylbenzoic_acid--CoA_ligase_(EC:6.2.1.26);_K01911_O-succinylbenzoic_acid--CoA_ligase_[EC:6.2.1.26]	0	1	0	0	0	0	0	0	0	0	2	2	0	0	0	0	0	0	0	0	0	37	0	0	1	0	0	0	0	0	0	0	0	0	0	16	0	0	0	0	0	0	0	0	0	0	0	0	0
>xft:PD0704__ubiE;_ubiquinone/menaquinone_biosynthesis_methyltransferase;_K03183_ubiquinone/menaquinone_biosynthesis_methyltransferase_[EC:2.1.1.163_2.1.1.-]	0	0	0	0	0	0	0	0	0	0	0	0	0	0	0	0	0	0	0	0	0	0	0	0	0	0	0	0	0	0	0	0	0	0	0	0	0	0	0	0	0	0	0	0	0	0	0	0	0
>cyp:PCC8801_1849__thioesterase_superfamily_protein;_K12073_1,4-dihydroxy-2-naphthoyl-CoA_hydrolase_[EC:3.1.2.28]	0	0	0	0	0	0	0	0	0	0	0	0	0	0	0	0	0	0	0	0	0	0	0	0	0	0	0	0	0	0	0	0	0	0	0	0	0	0	0	0	0	0	0	0	0	0	0	0	0
>ecs:ECs4857__1,4-dihydroxy-2-naphthoate_octaprenyltransferase;_K02548_1,4-dihydroxy-2-naphthoate_octaprenyltransferase_[EC:2.5.1.74_2.5.1.-]	0	0	0	0	0	0	0	0	0	0	119	0	0	0	0	0	0	0	0	0	0	1	0	0	7	0	0	0	7	0	0	0	0	0	0	1	0	0	0	2	0	1	0	0	0	0	2	0	0
>hsl:OE2555R__menE;_O-succinylbenzoic_acid--CoA_ligase_(EC:6.2.1.26);_K01911_O-succinylbenzoic_acid--CoA_ligase_[EC:6.2.1.26]	0	0	1	0	4	0	0	1	0	0	0	0	2	0	1	0	0	0	0	0	0	0	0	0	0	0	0	0	0	0	0	0	0	0	1	0	0	0	0	0	0	0	1	0	0	0	0	0	2
>chl:Chy400_0103__O-succinylbenzoate-CoA_ligase;_K01911_O-succinylbenzoic_acid--CoA_ligase_[EC:6.2.1.26]	0	2	0	0	0	0	0	0	0	0	0	0	0	0	0	0	0	0	0	0	0	0	0	0	0	0	0	0	0	0	0	0	0	0	0	0	0	0	0	0	0	0	0	0	0	0	0	0	7
RBB54_23210_>kpn:KPN_02659_menC;_O-succinylbenzoate_synthase;_K02549_O-succinylbenzoate_synthase_[EC:4.2.1.113]	0	0	0	0	0	0	0	0	0	0	0	0	0	0	0	0	0	0	0	4	0	45	0	0	0	0	7	0	0	0	0	0	0	0	19	115	0	0	0	0	0	0	0	0	0	0	2	0	0
>bcq:BCQ_1582__ubiE;_ubiquinone/menaquinone_biosynthesis_methyltransferase;_K03183_ubiquinone/menaquinone_biosynthesis_methyltransferase_[EC:2.1.1.163_2.1.1.-]	0	0	0	0	0	0	0	0	0	0	0	0	0	0	0	0	0	0	0	0	0	0	0	0	0	0	0	0	0	0	0	0	0	0	0	0	0	0	0	0	0	0	0	0	0	0	0	0	0
107T3_4566_>osp:Odosp_0150_1,4-dihydroxy-2-naphthoateoctaprenyltransferase;_K02548_1,4-dihydroxy-2-naphthoate_octaprenyltransferase_[EC:2.5.1.74_2.5.1.-]	0	0	0	159	0	0	0	0	0	0	0	0	0	0	0	0	0	1315	2	0	7	0	0	0	0	0	0	0	0	0	0	0	0	530	0	0	0	0	0	0	0	0	0	0	0	0	0	0	0
>bld:BLi03220__menB;_naphthoate_synthase_(EC:4.1.3.36);_K01661_naphthoate_synthase_[EC:4.1.3.36]	0	0	0	0	0	0	0	0	0	2	0	0	0	0	0	0	0	2	0	0	0	0	0	0	0	0	0	1	0	0	0	2	0	0	0	0	0	0	0	0	0	1	0	0	0	0	0	0	0
>pmc:P9515_02041__menC;_putative_O-succinylbenzoate_synthase_(EC:6.2.1.26);_K02549_O-succinylbenzoate_synthase_[EC:4.2.1.113]	0	9	5	0	0	0	1	0	0	1	1	1	0	0	0	0	0	2	0	1	5	0	0	0	0	0	0	0	0	0	0	1	0	0	0	0	1	0	2	1	0	0	13	0	0	0	0	0	2
>gya:GYMC52_0842__O-succinylbenzoic_acid_(OSB)_synthetase;_K02549_O-succinylbenzoate_synthase_[EC:4.2.1.113]	0	0	0	0	0	0	0	0	0	0	0	0	0	0	0	0	2	0	2	0	0	0	0	0	0	0	0	0	0	0	0	1	0	0	0	0	0	0	0	0	0	0	0	0	0	0	1	0	0
EM438T3_123162_>vpr:Vpar_0378_mandelate_racemase/muconate_lactonizing_protein;_K02549_O-succinylbenzoate_synthase_[EC:4.2.1.113]	10	1	0	0	0	86	115	0	0	0	3	37	1	0	0	0	0	46	0	0	0	61	0	35	0	0	0	1	0	0	15	0	0	0	0	4	0	2	0	0	14	0	0	2	1	2	0	0	0
RBB166_135834_>lrh:LGG_00433_menC;_N-acylamino_acid_racemase;_K02549_O-succinylbenzoate_synthase_[EC:4.2.1.113]	0	0	0	0	0	0	0	0	0	0	0	0	0	0	0	0	0	0	0	0	0	0	0	6	0	0	0	0	0	0	0	0	2	0	0	0	0	0	0	0	0	0	0	0	0	0	0	0	0
>sty:STY0639__entC;_isochorismate_synthase;_K02361_isochorismate_synthase_[EC:5.4.4.2]	0	0	0	0	0	0	0	0	0	0	0	0	0	0	0	0	0	1	0	0	0	0	0	0	0	0	0	0	0	0	0	0	0	0	0	0	0	1	0	0	0	0	0	0	0	0	0	0	0
>bli:BL02783__ubiE;_ubiquinone/menaquinone_biosynthesis_methyltransferase;_K03183_ubiquinone/menaquinone_biosynthesis_methyltransferase_[EC:2.1.1.163_2.1.1.-]	0	0	0	0	0	0	0	0	0	0	0	0	0	0	0	0	0	0	0	0	0	0	0	0	0	0	0	0	0	0	0	0	0	0	0	0	0	0	0	0	0	0	0	0	0	0	0	0	0
>bcu:BCAH820_1607__ubiE;_ubiquinone/menaquinone_biosynthesis_methyltransferase_(EC:2.1.1.-);_K03183_ubiquinone/menaquinone_biosynthesis_methyltransferase_[EC:2.1.1.163_2.1.1.-]	0	0	0	0	0	0	0	0	0	0	0	0	0	0	0	0	0	0	0	0	0	0	0	0	0	0	0	0	0	0	0	0	0	0	0	0	0	0	0	0	0	0	0	0	0	0	0	0	0
85T6_5326_>bvu:BVU_2419_isochorismate_synthase_EntC;_K02361_isochorismate_synthase_[EC:5.4.4.2]	0	0	0	0	2	0	0	0	0	0	0	0	0	0	0	0	0	143	0	0	0	0	44	0	0	0	0	0	0	0	0	0	0	0	0	0	0	0	0	0	0	0	0	0	0	0	0	0	0
EM042T0_29866_>osp:Odosp_0150_1,4-dihydroxy-2-naphthoateoctaprenyltransferase;_K02548_1,4-dihydroxy-2-naphthoate_octaprenyltransferase_[EC:2.5.1.74_2.5.1.-]	0	0	0	0	0	0	0	0	0	0	1	0	0	0	0	0	0	0	0	0	0	0	0	0	0	0	0	0	0	0	0	0	0	0	0	0	0	0	0	0	0	0	0	0	0	3	0	0	0
>eoi:ECO111_3011__menE;_O-succinylbenzoic_acid--CoA_ligase;_K01911_O-succinylbenzoic_acid--CoA_ligase_[EC:6.2.1.26]	0	0	0	0	0	0	0	0	0	0	0	2	0	0	0	0	0	0	0	0	0	270	0	0	0	0	1	0	9	4	0	0	0	0	0	72	0	0	0	1	0	0	0	0	0	0	0	0	0
372t3_64841_>bhl:Bache_2744_2-succinyl-6-hydroxy-2,4-cyclohexadiene-1-carboxylate_synthase_(EC:4.2.99.20);_K02551_2-succinyl-5-enolpyruvyl-6-hydroxy-3-cyclohexene-1-carboxylate_synthase_[EC:2.2.1.9]	0	0	0	0	0	0	0	0	0	0	0	0	0	0	0	0	0	0	0	1	0	0	0	0	0	0	0	0	0	0	0	0	0	0	0	0	0	0	0	0	0	0	0	0	0	0	0	0	0
>ecg:E2348C_2405__menE;_O-succinylbenzoic_acid--CoA_ligase;_K01911_O-succinylbenzoic_acid--CoA_ligase_[EC:6.2.1.26]	0	43	0	14	0	5	0	0	0	0	12	0	24	19	2	0	0	39	0	0	1	29	0	24	0	0	0	29	73	7	20	1	2	0	0	38	2	0	0	0	1	7	0	0	0	0	0	0	0
>mle:ML2270__menD;_2-succinyl-5-enolpyruvyl-6-hydroxy-3-cyclohexene-1-carboxylate_synthase_(EC:2.2.1.9_4.1.1.71);_K02551_2-succinyl-5-enolpyruvyl-6-hydroxy-3-cyclohexene-1-carboxylate_synthase_[EC:2.2.1.9]	0	0	0	0	0	0	0	0	0	0	0	0	0	0	0	0	1	0	0	0	0	1	0	0	0	0	0	0	0	0	0	0	0	0	0	0	0	0	0	0	0	0	0	0	0	0	0	0	0
>ecw:EcE24377A_2559__acyl-CoA_thioester_hydrolase_YfbB;_K08680_2-succinyl-6-hydroxy-2,4-cyclohexadiene-1-carboxylate_synthase_[EC:4.2.99.20]	0	0	0	0	0	0	0	0	0	0	12	1	0	0	0	0	0	0	0	0	1	96	0	0	1	0	0	2	0	0	0	0	0	0	0	97	0	0	0	0	0	0	0	0	0	0	0	0	0
57T6_91372_>osp:Odosp_0383_naphthoate_synthase_(EC:4.1.3.36);_K01661_naphthoate_synthase_[EC:4.1.3.36]	78	0	0	0	1	0	0	0	1	0	0	0	0	0	0	0	0	0	0	0	0	0	2	0	0	0	0	0	0	0	0	0	0	0	1	4	0	0	0	0	0	0	0	0	0	0	0	0	0
RBB89_186611_>ele:Elen_2976_2-succinyl-6-hydroxy-2,4-cyclohexadiene-1-carboxylic_acid_synthase/2-oxoglutarate_decarboxylase_(EC:4.2.99.20);_K02551_2-succinyl-5-enolpyruvyl-6-hydroxy-3-cyclohexene-1-carboxylate_synthase_[EC:2.2.1.9]	0	0	1	1	15	0	7	0	0	0	0	13	11	4	0	1	0	1	1	0	0	30	1	0	1	6	0	5	2	9	0	5	0	2	3	5	0	6	0	0	1	0	0	0	1	1	3	0	6
364t0_45589_>bsa:Bacsa_2913_AMP-dependent_synthetase_and_ligase;_K01911_O-succinylbenzoic_acid--CoA_ligase_[EC:6.2.1.26]	2	0	0	2	122	0	0	0	0	0	0	0	0	0	0	0	0	0	0	0	0	0	0	0	0	0	0	7	0	0	0	0	0	0	0	0	0	0	0	0	0	0	0	0	0	0	0	0	0
EM308_73337_>pdi:BDI_1553_1,4-dihydroxy-2-naphthoate_octaprenyltransferase;_K02548_1,4-dihydroxy-2-naphthoate_octaprenyltransferase_[EC:2.5.1.74_2.5.1.-]	0	0	0	0	0	0	0	241	0	0	4	0	0	0	0	0	0	0	0	0	0	0	0	1	0	0	0	0	1	0	0	0	0	121	0	0	0	0	122	0	0	2	14	0	0	0	0	0	0
60T0_35006_>osp:Odosp_0383_naphthoate_synthase_(EC:4.1.3.36);_K01661_naphthoate_synthase_[EC:4.1.3.36]	0	0	2	0	0	0	0	1	0	0	0	0	0	0	0	0	0	3	0	0	0	0	0	0	0	0	0	0	0	0	0	0	0	0	0	0	0	0	0	0	0	0	0	0	1	0	0	595	0
>sas:SAS1717__AMP-binding_enzyme;_K01911_O-succinylbenzoic_acid--CoA_ligase_[EC:6.2.1.26]	0	0	0	0	0	1	0	0	0	0	0	0	0	0	0	0	0	0	0	0	0	0	0	0	0	0	10	0	0	0	0	2	1	0	0	0	0	2	0	0	0	0	0	0	1	0	0	0	0
>cyh:Cyan8802_1548__1,4-dihydroxy-2-naphthoate_octaprenyltransferase;_K02548_1,4-dihydroxy-2-naphthoate_octaprenyltransferase_[EC:2.5.1.74_2.5.1.-]	0	0	0	0	3	0	0	0	0	0	0	0	0	0	0	0	0	0	0	0	0	0	0	0	0	0	0	0	0	0	0	0	0	0	0	0	0	0	0	0	0	0	0	0	0	0	0	0	1
854_11537_>bsa:Bacsa_1866_1,4-dihydroxy-2-naphthoate_octaprenyltransferase;_K02548_1,4-dihydroxy-2-naphthoate_octaprenyltransferase_[EC:2.5.1.74_2.5.1.-]	0	0	0	0	140	0	0	0	0	0	0	0	0	0	0	0	0	0	0	0	0	0	0	0	0	0	0	0	0	0	0	0	0	2	0	0	0	0	1	0	0	0	0	0	0	0	0	0	0
>mle:ML2263__menB;_naphthoate_synthase_(EC:4.1.3.36);_K01661_naphthoate_synthase_[EC:4.1.3.36]	0	3	1	0	0	0	0	0	0	0	0	0	1	0	0	0	0	0	0	0	0	0	0	0	0	0	0	0	0	0	0	0	1	0	0	0	0	0	0	0	0	0	1	0	0	0	6	0	0
>lpl:lp_3431__ubiE;_ubiquinone/menaquinone_biosynthesis_methyltransferase_(EC:2.1.1.-);_K03183_ubiquinone/menaquinone_biosynthesis_methyltransferase_[EC:2.1.1.163_2.1.1.-]	0	0	0	0	0	0	0	0	0	0	0	0	0	0	0	0	0	0	0	0	0	0	0	0	0	0	0	0	0	0	0	0	0	0	0	0	0	0	0	0	0	0	0	0	0	0	0	0	0
>stt:t0558__menE;_O-succinylbenzoic_acid--CoA_ligase_(EC:6.2.1.26);_K01911_O-succinylbenzoic_acid--CoA_ligase_[EC:6.2.1.26]	0	0	0	0	0	0	0	0	0	0	0	0	0	0	0	0	0	0	0	0	0	0	0	0	0	0	0	0	0	0	0	0	0	0	0	0	0	0	0	0	0	0	0	0	0	0	0	0	0
>ecp:ECP_2307__2-succinyl-6-hydroxy-2,4-cyclohexadiene-1-carboxylate_synthase;_region:_menH_SHCHC;_TIGR03695;_K08680_2-succinyl-6-hydroxy-2,4-cyclohexadiene-1-carboxylate_synthase_[EC:4.2.99.20]	0	30	0	15	0	0	0	2	0	0	55	3	14	15	2	0	2	26	0	0	4	8	0	59	19	0	0	82	97	2	13	0	5	0	0	38	0	0	0	0	0	3	0	0	0	0	0	0	0
>cgl:NCgl0450__cgl0467;_2-succinyl-5-enolpyruvyl-6-hydroxy-3-cyclohexene-1-carboxylate_synthase_(EC:2.5.1.64_4.1.1.71);_K02551_2-succinyl-5-enolpyruvyl-6-hydroxy-3-cyclohexene-1-carboxylate_synthase_[EC:2.2.1.9]	0	0	0	0	0	0	0	0	0	0	0	0	0	0	0	0	0	0	0	0	0	0	0	0	0	0	0	0	0	0	0	0	0	0	0	0	0	0	0	0	0	0	0	0	0	0	0	0	0
>bld:BLi03224__menA;_1,4-dihydroxy-2-naphthoate_octaprenyltransferase;_K02548_1,4-dihydroxy-2-naphthoate_octaprenyltransferase_[EC:2.5.1.74_2.5.1.-]	0	0	0	0	0	0	0	0	0	0	0	0	0	0	0	0	0	0	0	0	0	0	0	0	0	0	0	0	0	0	0	0	0	0	0	0	0	0	0	0	0	0	0	0	0	0	0	0	0
369T3_21450_>bsa:Bacsa_1552_O-succinylbenzoate--CoA_ligase_(EC:6.2.1.26)	38	26	9	35	207	19	26	19	23	26	17	19	47	43	14	23	29	19	63	33	63	31	22	56	19	29	31	30	48	37	28	4	25	14	19	6	58	4	24	24	8	32	14	20	2	20	33	24	9
507_63721_>bth:BT_4701_2-oxoglutarate_decarboxylase_and_2-succinyl-6-hydroxy-2,4-cyclohexadiene-1-carboxylate_synthase;_K02551_2-succinyl-5-enolpyruvyl-6-hydroxy-3-cyclohexene-1-carboxylate_synthase_[EC:2.2.1.9]	140	51	4	8	3	161	64	0	55	37	31	35	19	139	29	5	3	25	7	8	2	49	15	250	28	20	10	30	120	8	137	7	13	23	0	32	9	8	32	113	13	6	2	5	25	2	46	61	0
190T0_217987_>bfs:BF1305_menE;_putative_O-succinylbenzoate--CoA_ligase_(EC:6.2.1.26);_K01911_O-succinylbenzoic_acid--CoA_ligase_[EC:6.2.1.26]	0	0	0	0	0	0	1	0	0	0	0	2	16	0	0	0	0	0	0	0	0	5	3	24	0	0	0	7	18	3	4	0	0	2	0	0	0	2	2	0	0	2	0	4	2	0	0	0	0
184t3_6173_>pdi:BDI_1136_2-oxoglutarate_decarboxylase_and_2-succinyl-6-hydroxy-2,4-cyclohexadiene-1-carboxylate_synthase;_K02551_2-succinyl-5-enolpyruvyl-6-hydroxy-3-cyclohexene-1-carboxylate_synthase_[EC:2.2.1.9]	0	0	27	0	3	0	0	1	11	0	0	0	0	23	0	0	2	9	8	0	0	113	59	0	3	9	4	0	2	51	0	0	0	0	18	0	0	0	0	0	26	0	9	22	1	0	0	16	1
RBB17_158072_>ele:Elen_2976_2-succinyl-6-hydroxy-2,4-cyclohexadiene-1-carboxylic_acid_synthase/2-oxoglutarate_decarboxylase_(EC:4.2.99.20);_K02551_2-succinyl-5-enolpyruvyl-6-hydroxy-3-cyclohexene-1-carboxylate_synthase_[EC:2.2.1.9]	0	0	0	30	0	3	0	0	0	0	0	0	0	0	0	1	0	0	0	0	0	1	0	0	30	0	4	0	0	5	0	0	0	0	2	2	1	0	0	0	0	0	1	0	0	4	0	3	1
274t0_6651_>bvu:BVU_2419_isochorismate_synthase_EntC;_K02361_isochorismate_synthase_[EC:5.4.4.2]	0	0	0	0	203	0	0	1	0	0	0	0	0	0	0	0	0	0	0	0	0	0	0	0	0	0	492	0	0	0	0	0	0	2	0	0	0	0	0	0	0	0	0	0	0	0	0	0	0
>spt:SPA0558__menE;_O-succinylbenzoic_acid--CoA_ligase_(EC:6.2.1.26);_K01911_O-succinylbenzoic_acid--CoA_ligase_[EC:6.2.1.26]	0	0	0	0	0	0	0	0	0	0	0	0	0	0	0	0	0	0	0	0	0	0	0	0	0	0	0	0	0	0	0	1	0	0	0	0	0	0	0	0	0	0	0	0	0	0	0	0	0
>hyd:Hyd3684_1334__UbiE/COQ5_methyltransferase;_K03183_ubiquinone/menaquinone_biosynthesis_methyltransferase_[EC:2.1.1.163_2.1.1.-]	0	0	1	0	0	0	0	0	0	0	0	0	0	0	0	0	0	2	0	0	0	0	0	0	0	0	0	0	0	0	0	0	0	0	0	0	0	0	0	0	0	0	0	0	0	0	0	0	0
>chl:Chy400_0934__mandelate_racemase/muconate_lactonizing_protein;_K02549_O-succinylbenzoate_synthase_[EC:4.2.1.113]	0	0	0	0	0	0	0	0	0	0	0	0	0	0	0	0	0	0	0	0	0	0	0	0	0	0	0	0	0	0	0	0	0	0	0	0	0	0	0	0	0	0	0	0	0	0	0	0	0
>cau:Caur_3654__isochorismate_synthase;_K02552_menaquinone-specific_isochorismate_synthase_[EC:5.4.4.2]	0	0	0	0	0	0	0	0	0	0	0	0	1	0	0	0	0	1	0	0	0	0	0	0	0	0	0	0	0	0	0	0	0	1	0	0	1	0	0	0	0	0	0	0	0	0	0	0	0
>coc:Coch_2037__2-succinyl-6-hydroxy-2,4-cyclohexadiene-1-carboxylic_acid_synthase/2-oxoglutarate_decarboxylase_(EC:4.2.99.20);_K02551_2-succinyl-5-enolpyruvyl-6-hydroxy-3-cyclohexene-1-carboxylate_synthase_[EC:2.2.1.9]	0	0	0	0	1	0	0	0	5	0	0	0	0	0	0	0	0	0	0	0	0	0	0	0	0	13	0	0	0	0	1	0	0	0	0	0	0	0	0	0	0	0	0	0	0	0	0	0	0
>cgl:NCgl0449__cgl0466;_O-succinylbenzoate_synthase;_K02549_O-succinylbenzoate_synthase_[EC:4.2.1.113]	0	0	0	0	0	0	0	0	0	0	0	0	0	0	0	0	0	0	0	0	0	0	0	0	0	0	0	0	0	0	0	0	0	0	0	0	0	0	0	0	0	0	0	0	0	0	0	0	0
>btb:BMB171_C4496__1,4-dihydroxy-2-naphthoate_octaprenyltransferase;_K02548_1,4-dihydroxy-2-naphthoate_octaprenyltransferase_[EC:2.5.1.74_2.5.1.-]	0	0	0	0	0	0	0	0	0	0	0	0	0	0	0	0	0	0	0	0	0	0	0	0	0	0	0	0	2	0	0	0	0	0	0	0	0	0	0	0	0	0	0	0	0	0	0	0	0
>lrf:LAR_0833__naphthoate_synthase;_K01661_naphthoate_synthase_[EC:4.1.3.36]	0	1	0	1	0	0	0	0	0	0	0	0	0	0	0	0	0	2	0	0	0	63	0	0	0	62	0	0	0	0	0	0	0	0	0	0	0	0	0	1	0	0	0	0	0	0	0	0	0
EM374T3_27590_>kpn:KPN_02663_menF;_menaquinone-specific_isochorismate_synthase;_K02552_menaquinone-specific_isochorismate_synthase_[EC:5.4.4.2]	0	0	0	0	0	0	0	0	0	0	0	0	0	0	0	0	0	0	0	120	0	0	0	0	0	0	0	0	0	0	0	0	0	0	0	2	0	0	0	0	0	0	0	0	0	0	0	0	0
>abn:AB57_3484__flavodoxin/nitric_oxide_synthase_(EC:1.6.5.2);_K03809_Trp_repressor_binding_protein	0	0	0	0	0	0	0	0	0	0	0	0	0	0	0	0	0	0	0	0	0	0	0	0	0	0	0	0	0	0	0	0	0	0	0	0	0	0	0	0	0	0	0	0	0	0	0	0	0
361T6_35458_>amu:Amuc_2104_2-succinyl-6-hydroxy-2,4-cyclohexadiene-1-carboxylate_synthase_(EC:2.5.1.64);_K02551_2-succinyl-5-enolpyruvyl-6-hydroxy-3-cyclohexene-1-carboxylate_synthase_[EC:2.2.1.9]	20	0	2	0	0	0	0	0	0	0	0	0	0	21	4	0	0	0	0	0	1	0	287	10	1	27	0	0	0	0	0	0	24	1	0	0	0	0	0	1	0	0	0	1	39	2	0	4	0
EM025T0_19111_>bsa:Bacsa_1866_1,4-dihydroxy-2-naphthoate_octaprenyltransferase;_K02548_1,4-dihydroxy-2-naphthoate_octaprenyltransferase_[EC:2.5.1.74_2.5.1.-]	0	1	0	0	190	0	0	0	0	0	0	0	0	0	0	0	0	0	0	0	0	0	0	0	0	0	424	0	0	0	0	0	0	0	0	0	0	0	0	0	0	0	0	0	0	0	0	0	0
156t3_20049_>blo:BL0231_decarboxylase;_K02551_2-succinyl-5-enolpyruvyl-6-hydroxy-3-cyclohexene-1-carboxylate_synthase_[EC:2.2.1.9]	0	0	0	0	1	0	0	2	0	0	0	0	0	0	0	4	0	0	1	0	2	0	0	1	0	0	0	0	516	0	0	0	0	0	0	0	0	0	0	0	0	0	0	0	0	0	1	0	0
>gya:GYMC52_2986__alpha/beta_hydrolase_fold_protein;_K08680_2-succinyl-6-hydroxy-2,4-cyclohexadiene-1-carboxylate_synthase_[EC:4.2.99.20]	0	0	0	0	0	0	0	0	0	0	0	0	0	0	0	0	0	0	0	0	0	0	0	0	0	0	0	0	0	0	0	0	0	0	0	0	0	0	0	0	0	0	0	0	0	0	0	0	0
>cao:Celal_3400__2-succinyl-6-hydroxy-2,4-cyclohexadiene-1-carboxylate_synthase_(EC:4.2.99.20);_K02551_2-succinyl-5-enolpyruvyl-6-hydroxy-3-cyclohexene-1-carboxylate_synthase_[EC:2.2.1.9]	0	0	0	6	0	0	0	0	0	0	0	0	0	0	0	1	0	0	0	0	0	0	0	0	0	0	0	0	0	0	1	0	0	0	0	0	0	0	0	0	0	0	0	0	0	0	0	0	0
>art:Arth_3138__2-succinyl-6-hydroxy-2,4-cyclohexadiene-1-carboxylate_synthase_(EC:4.2.99.20);_K02551_2-succinyl-5-enolpyruvyl-6-hydroxy-3-cyclohexene-1-carboxylate_synthase_[EC:2.2.1.9]	0	1	2	2	0	0	0	0	0	1	0	1	0	0	4	0	3	1	1	0	0	3	0	0	1	0	0	1	2	0	0	1	0	0	0	0	0	0	0	0	0	0	0	0	0	0	0	0	1
60T0_35025_>rbi:RB2501_15744_putative_isochorismate_synthase;_K02361_isochorismate_synthase_[EC:5.4.4.2]	0	0	0	0	0	0	0	0	0	3	0	6	0	0	0	0	0	0	7	0	0	1	0	0	0	2	0	0	0	0	0	0	0	0	0	0	10	0	0	0	0	0	1	0	3	0	0	803	0
EM024T0_17573_>bhl:Bache_2741_AMP-dependent_synthetase_and_ligase;_K01911_O-succinylbenzoic_acid--CoA_ligase_[EC:6.2.1.26]	0	0	0	0	10	0	0	0	0	0	0	0	0	0	0	0	0	124	0	0	0	0	43	0	0	0	0	0	0	0	0	0	0	0	0	0	0	0	0	0	0	0	0	1	0	0	0	0	1
>afr:AFE_0289__ubiE;_ubiquinone/menaquinone_biosynthesis_methlytransferase_UbiE;_K03183_ubiquinone/menaquinone_biosynthesis_methyltransferase_[EC:2.1.1.163_2.1.1.-]	0	0	0	0	0	0	0	0	0	0	0	0	0	0	0	0	0	0	0	0	0	0	0	0	0	0	0	0	0	0	0	0	0	0	0	0	0	0	0	0	0	0	0	0	0	0	0	0	0
>sbc:SbBS512_E2639__menE;_O-succinylbenzoic_acid--CoA_ligase_(EC:6.2.1.26);_K01911_O-succinylbenzoic_acid--CoA_ligase_[EC:6.2.1.26]	0	1	0	0	0	0	0	0	0	0	1	0	0	0	0	0	0	0	0	0	0	11	0	0	0	0	0	0	10	0	0	0	0	0	0	18	0	0	0	0	0	0	0	0	0	0	0	0	0
>tdn:Suden_0680__ubiE;_ubiquinone/menaquinone_biosynthesis_methyltransferase;_K03183_ubiquinone/menaquinone_biosynthesis_methyltransferase_[EC:2.1.1.163_2.1.1.-]	5	0	0	0	0	0	0	0	0	0	0	0	0	0	0	0	0	0	0	0	0	0	0	0	0	0	0	0	0	0	0	0	0	0	0	0	0	0	0	0	0	0	0	0	0	0	0	1	0
>bur:Bcep18194_C7411__AMP-dependent_synthetase_and_ligase_(EC:6.2.1.26)	0	2	3	6	2	0	0	1	0	0	0	0	0	0	2	0	0	1	0	0	0	0	0	0	2	0	0	2	0	1	0	0	0	0	3	0	0	0	0	0	2	0	0	0	0	0	0	0	1
136t0_73096_>bsa:Bacsa_1552_O-succinylbenzoate--CoA_ligase_(EC:6.2.1.26)	22	10	8	4	0	34	1	5	20	0	0	3	13	35	4	2	11	1	0	14	0	4	3	0	6	2	10	5	2	4	6	0	0	6	0	0	6	0	16	5	13	20	1	2	4	0	8	27	20
>kdi:Krodi_0481__ubiquinone/menaquinone_biosynthesis_methyltransferase;_K03183_ubiquinone/menaquinone_biosynthesis_methyltransferase_[EC:2.1.1.163_2.1.1.-]	0	0	0	1	0	0	0	1	0	0	0	0	0	0	0	0	0	0	0	0	0	0	0	0	0	0	0	0	0	0	0	0	0	0	0	0	0	0	0	0	0	0	0	0	0	0	0	0	0
>lmc:Lm4b_01686__menB;_naphthoate_synthase;_K01661_naphthoate_synthase_[EC:4.1.3.36]	0	0	0	0	0	0	0	0	0	0	0	0	0	0	0	0	0	0	0	0	0	0	0	0	0	0	0	0	0	0	0	0	0	0	0	0	0	0	0	0	0	0	0	0	0	0	1	0	0
>tel:tlr2196__menA;_1,4-dihydroxy-2-naphthoate_octaprenyltransferase;_K02548_1,4-dihydroxy-2-naphthoate_octaprenyltransferase_[EC:2.5.1.74_2.5.1.-]	0	0	0	0	0	0	0	0	0	0	0	0	0	0	0	0	0	0	0	0	0	0	0	0	0	0	0	0	0	0	0	0	0	0	0	0	0	0	0	0	0	0	0	0	0	0	0	0	0
>clj:CLJU_c40280__putative_1,4-dihydroxy-2-naphthoate_octaprenyltransferase_(EC:2.5.1.-);_K02548_1,4-dihydroxy-2-naphthoate_octaprenyltransferase_[EC:2.5.1.74_2.5.1.-]	0	0	0	0	0	0	0	0	0	0	0	0	0	0	0	0	0	0	0	0	11	1	0	0	0	0	0	0	0	1	0	1	0	0	0	0	0	0	0	0	0	0	0	0	0	0	0	0	0
>vvy:VV1118__naphthoate_synthase_(EC:4.1.3.36);_K01661_naphthoate_synthase_[EC:4.1.3.36]	0	0	0	0	0	0	0	0	0	0	0	0	0	0	0	0	0	0	0	0	0	0	0	0	0	0	0	0	0	0	0	0	0	0	0	0	0	0	0	0	0	0	0	0	0	0	0	0	0
>sdl:Sdel_0280__ubiquinone/menaquinone_biosynthesis_methyltransferase;_K03183_ubiquinone/menaquinone_biosynthesis_methyltransferase_[EC:2.1.1.163_2.1.1.-]	0	1	0	0	0	0	0	0	0	0	0	1	14	1	2	0	0	0	1	0	0	6	1	23	0	0	0	10	14	1	1	0	0	2	0	0	0	1	0	0	0	1	0	0	1	0	1	0	1
RBB166_56943_>blb:BBMN68_1007_decarboxylase_with_tpp_domain+d236;_K02551_2-succinyl-5-enolpyruvyl-6-hydroxy-3-cyclohexene-1-carboxylate_synthase_[EC:2.2.1.9]	0	0	0	0	0	0	0	1	0	0	0	0	0	0	1	0	0	0	0	1	0	0	0	0	0	0	0	0	0	0	0	0	0	0	0	0	0	0	0	0	0	0	0	0	0	0	0	0	0
>lmf:LMOf2365_1697__menB;_naphthoate_synthase_(EC:4.1.3.36);_K01661_naphthoate_synthase_[EC:4.1.3.36]	0	0	0	0	0	0	0	0	0	0	0	0	0	0	0	0	0	0	0	0	0	0	0	0	0	0	0	0	0	0	0	0	0	0	0	0	0	0	0	0	0	0	0	0	0	0	1	0	0
>syg:sync_0700__ubiE;_ubiquinone/menaquinone_biosynthesis_methyltransferase_UbiE_(EC:2.1.1.-);_K03183_ubiquinone/menaquinone_biosynthesis_methyltransferase_[EC:2.1.1.163_2.1.1.-]	0	0	0	0	0	0	0	0	0	0	0	0	0	0	0	0	0	0	0	0	0	0	0	0	0	0	0	0	0	0	0	0	0	0	0	0	0	0	0	0	0	0	0	0	0	0	0	0	0
>cps:CPS_4233__UbiA_prenyltransferase_family_protein;_K02548_1,4-dihydroxy-2-naphthoate_octaprenyltransferase_[EC:2.5.1.74_2.5.1.-]	0	0	0	0	0	0	0	0	0	0	0	0	0	0	0	0	0	0	0	0	0	0	0	0	0	0	0	0	0	0	0	0	0	0	0	0	0	0	0	0	0	0	0	0	0	0	0	0	0
>lmo:lmo1673__menB;_naphthoate_synthase_(EC:4.1.3.36);_K01661_naphthoate_synthase_[EC:4.1.3.36]	0	0	0	0	0	0	0	0	0	0	0	0	2	0	0	0	0	0	0	0	0	0	0	0	0	0	0	0	0	0	0	0	0	0	0	0	0	0	0	0	1	0	0	0	0	0	0	0	0
>krh:KRH_14350__menH;_menaquinone_biosynthesis_methyltransferase_MenH_(EC:2.1.1.-);_K03183_ubiquinone/menaquinone_biosynthesis_methyltransferase_[EC:2.1.1.163_2.1.1.-]	0	0	0	0	0	0	0	1	0	0	0	0	0	0	0	0	0	1	0	0	0	0	5	0	0	0	0	0	0	0	0	0	0	0	0	0	0	0	0	0	0	0	0	0	0	0	0	0	1
EM209_183581_>bsa:Bacsa_2913_AMP-dependent_synthetase_and_ligase;_K01911_O-succinylbenzoic_acid--CoA_ligase_[EC:6.2.1.26]	0	0	0	0	1	0	0	0	0	0	0	0	0	0	0	0	0	0	0	0	0	0	0	0	0	0	7	0	0	0	0	0	0	0	0	0	0	0	0	0	0	0	0	0	0	0	0	0	0
>slg:SLGD_01436__ubiquinone/menaquinone_biosynthesis_methyltransferase_UbiE;_K03183_ubiquinone/menaquinone_biosynthesis_methyltransferase_[EC:2.1.1.163_2.1.1.-]	0	0	0	0	0	0	0	1	0	0	0	0	0	0	0	0	0	0	0	0	0	0	0	0	0	0	0	0	0	0	0	0	0	0	0	0	1	0	0	0	2	0	1	0	0	0	0	0	0
>pdi:BDI_1137__naphthoate_synthase_(EC:4.1.3.36);_K01661_naphthoate_synthase_[EC:4.1.3.36]	0	3	47	4	0	3	4	0	37	3	1	3	102	22	141	6	42	29	15	11	388	1	52	314	38	2	0	525	1	32	176	57	212	81	8	49	19	0	0	17	2	23	32	2	15	2	13	3	0
>bpu:BPUM_2006__ubiE;_ubiquinone/menaquinone_biosynthesis_methyltransferase_(EC:2.1.1.-);_K03183_ubiquinone/menaquinone_biosynthesis_methyltransferase_[EC:2.1.1.163_2.1.1.-]	0	0	0	0	0	0	0	0	0	0	0	0	0	0	0	0	0	0	0	0	0	0	0	0	0	0	0	0	0	0	0	0	1	0	0	0	0	0	0	0	0	0	0	0	0	0	0	0	0
>ttr:Tter_1233__2-succinyl-6-hydroxy-2,4-cyclohexadiene-1-carboxylic_acid_synthase/2-oxoglutarate_decarboxylase;_K02551_2-succinyl-5-enolpyruvyl-6-hydroxy-3-cyclohexene-1-carboxylate_synthase_[EC:2.2.1.9]	0	0	0	0	0	0	0	0	0	0	0	0	0	0	0	0	0	0	0	0	0	0	0	0	0	0	0	0	0	0	0	0	0	0	0	0	0	0	0	0	0	0	0	0	0	0	0	0	0
>csy:CENSYa_1185__1,4-dihydroxy-2-naphthoate_octaprenyltransferase_(EC:2.5.1.-);_K02548_1,4-dihydroxy-2-naphthoate_octaprenyltransferase_[EC:2.5.1.74_2.5.1.-]	0	0	0	0	0	0	0	0	0	0	0	0	0	1	0	0	0	1	0	0	0	0	0	0	0	0	0	0	0	0	0	2	0	0	0	0	0	0	0	0	0	0	0	0	0	0	0	0	0
>req:REQ_37050__menB;_naphthoate_synthase_MenB;_K01661_naphthoate_synthase_[EC:4.1.3.36]	0	0	0	0	1	0	0	0	0	0	0	0	0	0	0	0	0	0	0	0	0	0	0	0	0	0	0	0	0	0	0	0	0	0	0	0	0	0	0	0	0	0	0	0	0	0	0	0	0
222T6_18766_>blo:BL0231_decarboxylase;_K02551_2-succinyl-5-enolpyruvyl-6-hydroxy-3-cyclohexene-1-carboxylate_synthase_[EC:2.2.1.9]	0	2	0	2	20	0	0	4	0	0	0	0	0	0	0	1	0	0	0	0	0	0	0	0	0	0	3	0	0	1	0	0	0	0	0	0	1	0	0	0	0	0	6	0	0	6	1	0	2
>bbe:BBR47_24630__ubiE,_menG,_menH;_menaquinone_biosynthesis_methyltransferase_(EC:2.1.1.-);_K03183_ubiquinone/menaquinone_biosynthesis_methyltransferase_[EC:2.1.1.163_2.1.1.-]	0	0	0	0	0	0	0	0	0	0	0	0	0	0	0	0	0	0	0	0	0	0	0	0	0	0	0	0	0	0	0	0	0	0	0	0	0	0	0	0	1	0	0	0	0	0	0	0	0
>sco:SCO4556__ubiE,_SCD16A.27c;_ubiquinone/menaquinone_biosynthesis_methyltransferase;_K03183_ubiquinone/menaquinone_biosynthesis_methyltransferase_[EC:2.1.1.163_2.1.1.-]	0	0	0	0	0	0	0	0	0	0	0	0	0	0	0	0	0	0	0	0	0	0	0	0	0	0	0	0	0	0	0	0	0	0	0	0	0	0	0	0	0	0	0	0	0	0	0	0	0
>rca:Rcas_4217__2-succinyl-6-hydroxy-2,4-cyclohexadiene-1-carboxylic_acid_synthase/2-oxoglutarate_decarboxylase;_K02551_2-succinyl-5-enolpyruvyl-6-hydroxy-3-cyclohexene-1-carboxylate_synthase_[EC:2.2.1.9]	0	0	0	0	0	1	0	0	0	1	0	0	0	0	0	1	0	0	0	0	6	0	0	0	1	0	1	0	0	1	0	0	0	0	0	0	0	0	0	0	0	0	0	0	0	0	0	0	0
>dat:HRM2_11420__ubiE3;_UbiE3_(EC:2.1.1.-);_K03183_ubiquinone/menaquinone_biosynthesis_methyltransferase_[EC:2.1.1.163_2.1.1.-]	0	0	0	0	0	0	0	0	0	0	0	0	0	0	0	0	0	0	0	0	0	0	0	0	0	0	0	0	0	0	0	0	0	0	0	0	0	0	0	0	0	0	0	0	0	0	0	0	0
EM350_26795_>tbe:Trebr_0443_thiamine_pyrophosphate_TPP-binding_domain-containing_protein;_K02551_2-succinyl-5-enolpyruvyl-6-hydroxy-3-cyclohexene-1-carboxylate_synthase_[EC:2.2.1.9]	0	2	0	1	0	0	0	0	0	0	0	0	0	0	0	0	0	0	0	0	0	0	3	0	0	0	0	0	0	0	0	0	0	0	0	0	0	0	0	0	0	1	37	0	0	0	0	8	0
>tuz:TUZN_1005__prenyltransferase;_K02548_1,4-dihydroxy-2-naphthoate_octaprenyltransferase_[EC:2.5.1.74_2.5.1.-]	0	0	0	0	0	0	0	0	0	0	0	0	0	0	2	0	0	0	0	0	0	0	1	0	0	0	0	0	0	0	0	0	1	0	0	0	0	0	0	0	0	0	0	0	0	0	0	0	1
>bde:BDP_1868__menD;_2-succinyl-6-hydroxy-2,4-cyclohexadiene-1-carboxylate_synthase_(EC:4.1.1.71);_K02551_2-succinyl-5-enolpyruvyl-6-hydroxy-3-cyclohexene-1-carboxylate_synthase_[EC:2.2.1.9]	0	2	0	0	0	0	0	0	0	0	7	0	0	0	0	0	0	0	18	0	0	0	0	0	1	0	0	0	0	0	0	0	0	0	0	1	0	0	0	0	0	0	0	0	0	0	0	0	0
249T0_82052_>cyt:cce_4409_menC;_mandelate_racemase/muconate_lactonizing_enzyme;_K02549_O-succinylbenzoate_synthase_[EC:4.2.1.113]	0	0	0	0	0	0	6	0	0	0	0	0	22	0	0	0	0	27	0	0	0	0	0	0	28	0	0	0	0	0	0	0	8	0	1	0	1	0	0	2	0	0	19	0	0	0	0	0	0
>lil:LA_3546__SAM-dependent_methyltransferase;_K03183_ubiquinone/menaquinone_biosynthesis_methyltransferase_[EC:2.1.1.163_2.1.1.-]	0	0	0	0	0	0	0	0	0	0	0	0	0	0	0	0	0	0	0	0	0	0	0	0	0	0	2	0	0	0	0	0	0	0	0	0	0	0	0	0	0	0	0	0	0	0	0	0	0
357t0_143589_>bth:BT_4701_2-oxoglutarate_decarboxylase_and_2-succinyl-6-hydroxy-2,4-cyclohexadiene-1-carboxylate_synthase;_K02551_2-succinyl-5-enolpyruvyl-6-hydroxy-3-cyclohexene-1-carboxylate_synthase_[EC:2.2.1.9]	0	0	0	0	0	0	1	0	0	0	0	0	0	1	0	0	0	0	0	0	0	0	1	0	0	0	0	0	0	0	0	0	0	0	0	0	0	0	0	0	0	0	0	0	0	0	0	5	0
>kdi:Krodi_2154__2-succinyl-6-hydroxy-2,4-cyclohexadiene-1-carboxylic_acid_synthase/2-oxoglutarate_decarboxylase;_K02551_2-succinyl-5-enolpyruvyl-6-hydroxy-3-cyclohexene-1-carboxylate_synthase_[EC:2.2.1.9]	0	0	0	0	0	0	0	0	0	0	0	0	0	0	0	0	0	0	0	0	0	0	0	0	0	0	0	0	0	0	0	0	0	0	0	0	0	0	0	0	0	0	0	0	0	0	0	0	0
413t3_6504_>bsa:Bacsa_1866_1,4-dihydroxy-2-naphthoate_octaprenyltransferase;_K02548_1,4-dihydroxy-2-naphthoate_octaprenyltransferase_[EC:2.5.1.74_2.5.1.-]	0	0	0	1	0	0	0	0	0	0	0	0	0	0	0	0	0	0	0	0	0	0	0	0	0	0	0	0	0	0	0	0	0	0	0	0	0	0	0	0	0	0	0	0	0	0	0	0	0
EM209_144415_>ele:Elen_2971_AMP-dependent_synthetase_and_ligase;_K02549_O-succinylbenzoate_synthase_[EC:4.2.1.113]	0	0	0	0	71	0	0	0	0	0	0	0	0	0	0	0	0	0	0	0	0	0	0	0	0	0	0	0	0	0	0	0	0	0	0	0	0	0	0	0	0	0	0	0	0	0	0	0	0
>mcc:695628__GGCX;_gamma-glutamyl_carboxylase;_K10106_vitamin_K-dependent_gamma-carboxylase_[EC:6.4.-.-]	0	0	1	1	0	0	0	0	0	0	0	0	0	0	0	0	0	0	0	0	0	0	0	0	0	0	0	0	0	0	0	0	0	0	0	0	0	0	0	0	0	0	0	0	0	0	0	0	0
>saz:Sama_3461__alpha/beta_fold_family_hydrolase;_K08680_2-succinyl-6-hydroxy-2,4-cyclohexadiene-1-carboxylate_synthase_[EC:4.2.99.20]	0	2	0	0	0	0	0	1	0	0	0	0	0	0	0	0	0	0	0	0	0	0	0	0	0	0	0	0	0	0	0	1	0	0	0	0	0	0	0	0	0	0	0	0	0	0	0	0	0
>syn:sll1653__ubiE;_ubiquinone/menaquinone_biosynthesis_methyltransferase;_K03183_ubiquinone/menaquinone_biosynthesis_methyltransferase_[EC:2.1.1.163_2.1.1.-]	0	0	0	0	0	0	0	0	0	0	0	0	0	0	0	0	0	0	0	0	0	0	0	0	0	0	0	0	0	0	0	0	0	0	0	0	0	0	0	0	0	0	0	0	0	0	0	0	0
85T6_3739_>pru:PRU_1685_menD;_2-succinyl-6-hydroxy-2,4-cyclohexadiene-1-carboxylic_acid_synthase/2-oxoglutarate_decarboxylase_(EC:4.1.1.71);_K02551_2-succinyl-5-enolpyruvyl-6-hydroxy-3-cyclohexene-1-carboxylate_synthase_[EC:2.2.1.9]	0	0	0	960	73	0	0	0	0	0	0	0	3	2	0	1807	6	0	0	0	0	14	0	0	205	0	268	0	0	14	0	0	0	0	355	1	0	0	0	0	0	70	947	0	0	1293	0	0	0
>rha:RHA1_ro02021__1,4-dihydroxy-2-naphthoate_octaprenyltransferase;_K02548_1,4-dihydroxy-2-naphthoate_octaprenyltransferase_[EC:2.5.1.74_2.5.1.-]	0	0	9	0	1	0	0	0	0	9	8	10	0	7	0	0	0	1	0	1	0	15	17	0	0	5	0	1	3	0	0	2	0	1	0	10	8	1	17	3	11	0	0	0	0	4	0	0	2
>vvm:VVM_03691__naphthoate_synthase_(EC:4.1.3.36);_K01661_naphthoate_synthase_[EC:4.1.3.36]	0	0	0	0	0	0	0	0	0	0	0	0	0	0	0	0	0	0	0	0	0	0	0	0	0	0	0	0	0	0	0	0	0	0	0	0	0	0	0	0	0	0	0	0	0	0	0	0	0
>lin:lin1782__hypothetical_protein;_K08680_2-succinyl-6-hydroxy-2,4-cyclohexadiene-1-carboxylate_synthase_[EC:4.2.99.20]	0	0	0	0	0	0	0	0	0	0	0	0	0	1	0	0	0	0	0	0	0	0	0	0	0	0	0	0	0	0	0	0	0	0	0	0	0	0	0	0	0	0	0	0	0	0	0	0	0
EM066T6_34795_>osp:Odosp_0150_1,4-dihydroxy-2-naphthoateoctaprenyltransferase;_K02548_1,4-dihydroxy-2-naphthoate_octaprenyltransferase_[EC:2.5.1.74_2.5.1.-]	0	0	366	0	2	0	0	2	0	0	0	0	0	0	0	141	0	0	0	0	0	0	0	0	650	1	0	0	549	0	0	0	0	0	0	0	274	0	0	0	0	1022	0	0	1706	0	0	0	0
>fal:FRAAL3087__putative_long-chain-fatty-acid_CoA_ligase_(EC:6.2.1.26)	0	0	0	5	0	0	1	1	2	0	0	2	1	0	0	0	0	0	1	0	0	0	0	0	0	0	0	0	0	1	0	0	0	0	1	0	0	0	0	2	0	0	0	0	0	0	0	0	1
>hbo:Hbor_18630__O-succinylbenzoate-CoA_ligase;_K01911_O-succinylbenzoic_acid--CoA_ligase_[EC:6.2.1.26]	2	0	0	0	3	0	0	0	0	0	0	0	0	0	0	1	0	0	0	0	0	1	0	0	0	1	0	0	0	0	0	1	0	0	0	0	0	0	0	0	0	0	0	0	2	0	1	0	4
EM106T6_148611_>pmz:HMPREF0659_A6050_menB;_naphthoate_synthase_(EC:4.1.3.36);_K01661_naphthoate_synthase_[EC:4.1.3.36]	0	0	0	32	5	0	0	0	0	0	0	0	0	0	0	1384	0	0	0	0	0	0	0	0	1	0	28	0	0	0	0	0	0	0	2	0	0	0	0	0	2	1	17	0	0	618	0	0	0
>mhd:Marky_0207__Ubiquinone/menaquinone_biosynthesis_methyltransferase_UbiE;_K03183_ubiquinone/menaquinone_biosynthesis_methyltransferase_[EC:2.1.1.163_2.1.1.-]	0	0	0	0	0	0	0	0	0	1	0	0	0	0	0	0	0	0	0	0	0	3	0	0	0	0	0	0	0	4	0	0	0	0	0	2	0	0	0	0	1	0	0	0	0	0	0	0	1
>aas:Aasi_1786__hypothetical_protein;_K02548_1,4-dihydroxy-2-naphthoate_octaprenyltransferase_[EC:2.5.1.74_2.5.1.-]	0	0	0	0	0	0	0	0	0	0	0	0	0	0	0	0	0	0	0	0	0	0	0	0	1	0	0	0	0	0	0	0	0	0	0	0	0	0	0	0	0	0	0	0	0	0	0	0	0
>bfr:BF1321__O-succinylbenzoic_acid-CoA_ligase;_K01911_O-succinylbenzoic_acid--CoA_ligase_[EC:6.2.1.26]	0	2	0	1	2	0	24	0	0	2	0	15	80	8	31	0	0	3	0	0	0	22	40	382	0	14	1	125	151	29	38	0	0	9	0	0	0	14	29	0	0	21	0	34	4	0	0	1	0
>efe:EFER_0908__menE;_O-succinylbenzoic_acid--CoA_ligase_(EC:6.2.1.26);_K01911_O-succinylbenzoic_acid--CoA_ligase_[EC:6.2.1.26]	0	0	0	0	1	0	0	0	0	0	0	2	0	0	0	0	0	0	0	0	0	0	0	0	0	0	0	0	11	6	0	0	1	0	0	1	0	0	0	0	0	0	0	0	0	0	0	0	0
>slo:Shew_3677__isochorismate_synthase;_K02552_menaquinone-specific_isochorismate_synthase_[EC:5.4.4.2]	0	0	1	1	0	0	2	0	0	0	0	1	0	0	0	2	0	0	0	0	0	0	0	1	0	0	0	0	0	4	0	2	1	0	0	0	0	0	0	0	0	0	0	0	0	0	0	0	3
>bfs:BF1305__menE;_putative_O-succinylbenzoate--CoA_ligase_(EC:6.2.1.26);_K01911_O-succinylbenzoic_acid--CoA_ligase_[EC:6.2.1.26]	0	4	0	0	0	0	49	0	0	2	2	20	203	33	46	2	0	4	0	0	0	47	22	373	0	23	0	80	133	15	39	0	0	24	1	0	0	5	13	0	0	16	0	14	5	0	0	0	0
>cpc:Cpar_0355__O-succinylbenzoate-CoA_ligase;_K01911_O-succinylbenzoic_acid--CoA_ligase_[EC:6.2.1.26]	0	0	0	0	0	0	0	1	0	0	0	0	0	1	0	0	0	0	0	0	0	0	1	0	0	0	0	0	0	0	0	0	0	0	0	0	0	0	0	0	0	0	1	1	0	0	0	1	1
>spe:Spro_3279__O-succinylbenzoic_acid--CoA_ligase;_K01911_O-succinylbenzoic_acid--CoA_ligase_[EC:6.2.1.26]	0	0	0	5	1	0	2	0	0	0	0	0	0	1	0	0	0	1	0	3	1	0	0	0	0	0	2	0	0	0	0	0	0	0	0	0	0	0	0	0	2	0	0	0	0	0	0	1	1
>mav:MAV_4602__O-succinylbenzoic_acid--CoA_ligase_(EC:6.2.1.26);_K01911_O-succinylbenzoic_acid--CoA_ligase_[EC:6.2.1.26]	0	0	0	0	1	0	0	0	0	0	0	0	0	0	0	0	0	0	0	0	0	2	0	0	0	0	0	0	0	1	0	0	0	0	0	0	0	0	0	0	0	0	0	0	0	1	0	0	0
EM144T3_18776_>pdi:BDI_1135_isochorismate_synthase;_K02361_isochorismate_synthase_[EC:5.4.4.2]	0	0	0	0	0	0	0	0	0	0	0	0	0	0	0	160	0	0	0	0	0	1	0	0	0	0	0	0	0	0	0	0	0	0	1	0	0	0	0	0	0	0	0	0	0	0	0	0	0
>yep:YE105_C2742__menaquinone-specific_isochorismate_synthase;_K02552_menaquinone-specific_isochorismate_synthase_[EC:5.4.4.2]	0	0	0	0	0	0	0	0	0	0	0	1	0	0	0	0	0	1	0	0	0	0	0	0	0	0	0	0	0	0	0	0	0	0	0	0	0	0	0	0	0	0	0	0	0	0	0	0	0
>sdy:SDY_2456__menE;_O-succinylbenzoic_acid--CoA_ligase_(EC:6.2.1.26);_K01911_O-succinylbenzoic_acid--CoA_ligase_[EC:6.2.1.26]	0	0	0	0	0	0	0	0	0	0	11	0	0	0	0	0	0	0	0	0	0	101	0	0	2	0	2	0	2	0	0	1	0	0	0	13	0	2	0	0	0	0	0	0	0	0	0	0	0
>ecs:ECs3148__O-succinylbenzoic_acid--CoA_ligase_(EC:6.2.1.26);_K01911_O-succinylbenzoic_acid--CoA_ligase_[EC:6.2.1.26]	0	0	0	0	0	0	0	0	0	0	3	0	0	0	0	0	0	0	0	0	0	27	2	0	0	0	0	0	1	0	0	0	0	0	0	9	0	0	0	0	0	0	0	0	0	0	0	0	0
>cph:Cpha266_2091__naphthoate_synthase_(EC:4.1.3.36);_K01661_naphthoate_synthase_[EC:4.1.3.36]	0	0	0	0	0	0	0	3	0	0	0	0	0	0	0	0	0	0	5	0	1	0	0	0	0	0	0	0	0	0	0	0	0	0	0	0	0	0	0	0	0	0	0	0	0	0	0	0	0
>sfl:SF2339__menE;_O-succinylbenzoic_acid--CoA_ligase_(EC:6.2.1.26);_K01911_O-succinylbenzoic_acid--CoA_ligase_[EC:6.2.1.26]	0	0	0	0	0	0	0	0	0	0	1	0	3	0	0	0	0	0	2	0	0	24	0	1	0	0	0	0	9	0	0	0	0	0	0	35	0	0	0	0	0	0	0	0	0	0	0	0	0
>pon:100172039__NQO1,_DKFZp459H1330;_NAD(P)H_dehydrogenase,_quinone_1_(EC:1.6.5.2);_K00355_NAD(P)H_dehydrogenase_(quinone)_[EC:1.6.5.2]	0	0	0	0	0	0	0	0	0	0	0	0	0	0	0	0	0	0	0	0	0	0	0	0	0	0	0	0	0	0	0	0	0	0	0	0	0	0	0	0	0	0	0	0	0	0	0	0	0
>sfx:S2473__menE;_O-succinylbenzoic_acid--CoA_ligase_(EC:6.2.1.26);_K01911_O-succinylbenzoic_acid--CoA_ligase_[EC:6.2.1.26]	0	0	0	0	0	0	0	0	0	0	0	1	1	0	0	0	0	0	0	0	1	26	0	0	0	0	0	0	7	0	0	0	0	0	0	39	0	0	0	0	0	0	0	0	0	0	0	0	0
>rpa:RPA0653__badI;_2-ketocyclohexanecarboxyl-CoA_hydrolase_(EC:4.1.3.36);_K07536_2-ketocyclohexanecarboxyl-CoA_hydrolase_[EC:3.1.2.-]	0	0	0	0	0	0	0	0	0	0	0	0	0	0	0	1	0	0	0	0	1	0	0	0	0	0	0	0	0	0	0	0	0	0	0	0	0	0	0	0	0	0	0	0	0	0	0	0	0
>hsa:1728__NQO1,_DHQU,_DIA4,_DTD,_NMOR1,_NMORI,_QR1;_NAD(P)H_dehydrogenase,_quinone_1_(EC:1.6.5.2);_K00355_NAD(P)H_dehydrogenase_(quinone)_[EC:1.6.5.2]	0	0	0	0	0	0	0	0	0	0	0	0	0	0	0	0	0	0	0	0	0	0	0	0	0	0	0	0	0	0	0	0	0	0	0	0	0	0	0	0	0	0	0	1	0	0	0	0	0
>ssn:SSON_2321__menE;_O-succinylbenzoic_acid--CoA_ligase_(EC:6.2.1.26);_K01911_O-succinylbenzoic_acid--CoA_ligase_[EC:6.2.1.26]	0	14	0	0	0	0	0	4	0	0	30	4	4	2	2	0	2	8	8	0	0	109	0	6	9	0	2	6	170	8	2	0	12	0	0	51	0	0	0	1	0	2	0	0	0	0	0	2	0
>pst:PSPTO_2595__pchA;_isochorismate_synthase;_K01851_salicylate_biosynthesis_isochorismate_synthase_[EC:5.4.4.2]	0	0	0	0	0	0	1	1	0	0	0	0	0	0	0	0	0	0	0	1	0	0	0	0	0	1	0	0	0	0	0	0	0	0	0	0	0	0	0	0	0	0	0	0	0	0	0	0	1
>sye:Syncc9902_2120__isochorismate_synthase;_K02552_menaquinone-specific_isochorismate_synthase_[EC:5.4.4.2]	0	0	0	1	0	0	0	0	0	0	0	0	0	0	0	0	0	0	0	0	0	0	0	0	0	0	0	0	0	0	0	0	0	0	0	0	0	0	0	0	0	0	0	0	0	0	0	0	0
>pmz:HMPREF0659_A6050__menB;_naphthoate_synthase_(EC:4.1.3.36);_K01661_naphthoate_synthase_[EC:4.1.3.36]	0	0	0	0	0	0	0	0	0	0	0	0	0	0	0	0	0	0	0	0	0	0	0	0	0	0	0	0	0	0	0	0	0	0	0	0	0	0	0	0	0	0	0	0	0	1	0	0	0
>swd:Swoo_0207__O-succinylbenzoate_synthase;_K02549_O-succinylbenzoate_synthase_[EC:4.2.1.113]	0	0	0	0	0	0	0	0	0	0	0	0	0	0	0	0	0	0	0	0	0	0	0	0	0	0	0	0	0	0	0	0	0	0	0	0	0	0	0	0	0	0	0	0	0	0	0	0	0
>dvl:Dvul_0212__ubiquinone/menaquinone_biosynthesis_methyltransferases;_K03183_ubiquinone/menaquinone_biosynthesis_methyltransferase_[EC:2.1.1.163_2.1.1.-]	0	0	0	0	0	0	0	0	0	0	0	0	0	0	0	0	0	0	0	0	0	0	0	0	0	0	0	0	0	0	0	0	0	0	0	0	0	0	0	0	0	0	0	0	0	0	0	0	0
EM391T6_60335_>apt:APA01_12350_ubiquinone/menaquinone_biosynthesis_methyltransferase_UbiE/COQ5;_K03183_ubiquinone/menaquinone_biosynthesis_methyltransferase_[EC:2.1.1.163_2.1.1.-]	0	0	0	0	0	0	0	0	0	0	0	0	0	0	0	0	0	0	0	0	0	0	0	0	0	0	0	0	0	0	0	0	0	0	0	0	0	0	0	0	0	0	0	0	0	0	0	0	0
EM109T6_19580_>aps:CFPG_535_1,4-dihydroxy-2-naphthoate_octaprenyltransferase;_K02548_1,4-dihydroxy-2-naphthoate_octaprenyltransferase_[EC:2.5.1.74_2.5.1.-]	0	0	0	0	0	0	0	0	0	0	0	0	0	0	0	52	0	0	0	0	0	0	1	0	0	0	0	0	0	0	0	0	0	0	0	0	5	0	0	0	0	0	0	0	1	0	0	0	1
>wvi:Weevi_2027__AMP-dependent_synthetase_and_ligase;_K01911_O-succinylbenzoic_acid--CoA_ligase_[EC:6.2.1.26]	0	0	1	0	0	0	0	0	0	0	0	0	0	0	0	0	0	0	0	0	0	0	0	0	0	0	0	0	0	0	0	0	0	0	0	0	0	0	0	0	1	0	0	0	0	0	0	0	0
>paa:Paes_1882__O-succinylbenzoate-CoA_ligase;_K01911_O-succinylbenzoic_acid--CoA_ligase_[EC:6.2.1.26]	0	0	0	0	0	0	0	0	0	0	0	0	0	0	0	0	0	0	0	0	0	0	0	0	1	0	0	0	0	0	0	0	0	0	0	0	0	0	0	0	0	0	0	0	0	0	0	0	0
>rcu:RCOM_0539490__AMP_dependent_ligase,_putative_(EC:6.2.1.26)	0	0	0	0	0	0	0	0	0	0	0	0	0	0	0	0	0	0	0	0	0	0	0	0	0	0	0	0	0	0	0	0	0	0	0	0	0	0	0	0	0	0	0	0	0	1	0	0	0
>fps:FP1601__menE;_O-succinylbenzoate--CoA_ligase_(EC:6.2.1.26);_K01911_O-succinylbenzoic_acid--CoA_ligase_[EC:6.2.1.26]	0	0	0	0	0	0	0	0	0	0	0	0	0	0	0	0	0	0	0	0	0	0	0	0	0	0	0	0	0	0	0	0	0	0	0	0	0	0	0	0	0	0	0	0	0	0	0	0	0
EM242_64065_>vpr:Vpar_0377_O-succinylbenzoate-CoA_ligase;_K01911_O-succinylbenzoic_acid--CoA_ligase_[EC:6.2.1.26]	12	0	0	0	0	1	1	0	0	0	2	9	2	0	0	0	35	0	178	3	4	9	0	3	0	0	0	0	0	0	0	0	0	0	0	0	0	0	0	0	0	0	0	0	0	0	0	0	0
>xce:Xcel_0457__mandelate_racemase/muconate_lactonizing_protein;_K02549_O-succinylbenzoate_synthase_[EC:4.2.1.113]	1	3	1	0	0	0	0	0	0	0	0	0	0	0	0	0	0	0	0	0	0	0	0	0	0	0	0	0	0	0	0	2	0	1	0	0	0	0	0	0	0	0	0	0	0	0	0	0	0
>shl:Shal_0295__O-succinylbenzoate_synthase;_K02549_O-succinylbenzoate_synthase_[EC:4.2.1.113]	0	0	0	1	1	0	0	0	0	0	0	0	0	0	0	0	0	0	0	0	0	0	0	0	0	0	0	0	0	0	0	0	0	0	0	0	0	0	0	0	0	0	0	0	0	0	0	0	0
>bcz:BCZK4611__menF;_menaquinone-specific_isochorismate_synthase_(EC:5.4.4.2);_K02552_menaquinone-specific_isochorismate_synthase_[EC:5.4.4.2]	0	0	0	1	0	0	1	1	0	0	0	0	0	0	0	0	1	0	0	0	0	0	0	0	1	0	1	0	0	0	0	0	0	0	0	1	0	0	0	1	2	3	0	0	0	1	1	0	0
342t6_344_>pdn:HMPREF9137_1704_menB;_naphthoate_synthase_(EC:4.1.3.36);_K01661_naphthoate_synthase_[EC:4.1.3.36]	0	0	0	0	0	0	0	0	0	0	0	0	0	0	0	0	0	0	0	0	0	0	0	1	0	0	0	0	0	0	0	0	0	0	0	0	0	0	0	0	0	0	0	0	0	0	0	0	0
369T3_6755_>pdn:HMPREF9137_1704_menB;_naphthoate_synthase_(EC:4.1.3.36);_K01661_naphthoate_synthase_[EC:4.1.3.36]	0	0	0	0	0	0	0	0	0	0	0	0	0	0	0	0	0	0	0	0	0	2	0	0	0	0	0	0	0	0	0	0	0	0	0	0	0	0	0	1	0	0	0	0	0	3	0	0	1
>lki:LKI_00985__mandelate_racemase/muconate_lactonizing_enzyme_family_protein;_K02549_O-succinylbenzoate_synthase_[EC:4.2.1.113]	0	0	0	2	0	0	0	0	0	0	0	0	0	0	0	0	0	0	0	0	0	0	0	0	0	1	0	1	0	0	0	0	0	0	0	0	0	0	0	1	0	0	0	0	0	0	0	0	0
>cef:CE0477__O-succinylbenzoate_synthase;_K02549_O-succinylbenzoate_synthase_[EC:4.2.1.113]	0	0	0	0	0	0	0	2	1	0	0	0	0	0	1	1	0	1	2	0	0	0	0	0	0	0	0	0	0	0	0	0	0	0	0	0	0	0	0	0	0	0	0	0	0	0	0	0	0
44T6_23315_>pru:PRU_1683_menC;_O-succinylbenzoic_acid_synthetase_(EC:4.2.1.-);_K02549_O-succinylbenzoate_synthase_[EC:4.2.1.113]	0	0	0	0	0	0	0	0	0	0	0	0	0	0	0	0	0	0	0	0	0	0	0	0	0	0	0	0	0	0	0	0	0	0	0	0	0	0	0	0	0	0	0	0	0	0	0	0	0
>bcx:BCA_4992__menF;_menaquinone-specific_isochorismate_synthase_(EC:5.4.4.2);_K02552_menaquinone-specific_isochorismate_synthase_[EC:5.4.4.2]	0	1	0	0	0	1	3	1	0	0	0	0	0	0	0	1	0	4	1	0	0	0	0	0	1	0	3	0	0	3	0	0	0	2	0	0	1	0	1	1	3	0	0	0	0	0	2	0	0
>btk:BT9727_4589__menF;_menaquinone-specific_isochorismate_synthase;_K02552_menaquinone-specific_isochorismate_synthase_[EC:5.4.4.2]	0	0	0	0	1	0	1	0	0	0	0	0	0	0	0	0	0	2	0	0	0	0	0	0	0	0	2	0	0	0	0	0	0	0	0	0	0	0	0	0	1	0	0	0	0	0	0	0	0
>bcy:Bcer98_3494__menaquinone-specific_isochorismate_synthase;_K02552_menaquinone-specific_isochorismate_synthase_[EC:5.4.4.2]	3	0	0	0	0	0	0	1	0	0	0	0	0	0	0	0	0	0	0	1	0	0	1	0	0	0	0	0	0	0	0	0	0	0	0	0	0	0	0	0	2	0	1	0	0	0	7	0	0
>btl:BALH_4422__menF;_menaquinone-specific_isochorismate_synthase_(EC:5.4.4.2);_K02552_menaquinone-specific_isochorismate_synthase_[EC:5.4.4.2]	0	0	0	0	0	0	2	0	0	0	0	0	0	0	0	0	1	4	0	0	0	1	0	0	0	0	1	0	0	0	0	0	0	4	0	0	1	0	0	0	5	0	0	0	0	0	0	0	0
>bcu:BCAH820_4969__menF;_menaquinone-specific_isochorismate_synthase_(EC:5.4.4.2);_K02552_menaquinone-specific_isochorismate_synthase_[EC:5.4.4.2]	0	2	0	0	0	0	3	0	0	1	0	0	0	0	0	0	0	3	0	0	0	0	0	0	0	0	1	0	0	1	0	0	0	2	0	1	0	0	0	0	3	1	0	0	0	0	1	0	0
>bal:BACI_c48620__menF;_menaquinone-specific_isochorismate_synthase;_K02552_menaquinone-specific_isochorismate_synthase_[EC:5.4.4.2]	0	0	0	0	0	0	1	0	0	1	0	0	0	0	0	0	0	1	0	0	0	0	0	0	0	0	1	0	0	0	0	0	0	0	0	0	0	0	0	0	4	1	0	0	0	0	0	0	0
>sse:Ssed_0224__O-succinylbenzoate_synthase;_K02549_O-succinylbenzoate_synthase_[EC:4.2.1.113]	0	0	0	0	0	0	0	0	0	0	0	0	0	0	0	0	0	0	0	0	0	0	0	0	0	0	0	0	0	0	0	0	0	0	0	0	0	0	0	0	0	0	0	0	0	0	0	0	0
>ath:AT1G60600__ABC4;_ABC4_(ABERRANT_CHLOROPLAST_DEVELOPMENT_4);_1,4-dihydroxy-2-naphthoate_octaprenyltransferase/_prenyltransferase;_K02548_1,4-dihydroxy-2-naphthoate_octaprenyltransferase_[EC:2.5.1.74_2.5.1.-]	0	0	0	0	0	0	0	0	0	0	0	0	0	0	0	0	0	0	0	0	0	0	0	0	0	0	0	0	0	0	0	0	0	0	0	0	0	0	0	0	0	0	0	0	0	0	0	0	0
>sed:SeD_A0691__isochorismate_synthase_EntC_(EC:5.4.4.2);_K02361_isochorismate_synthase_[EC:5.4.4.2]	0	0	0	0	0	0	0	0	0	0	0	0	0	0	0	0	0	0	0	0	0	0	0	0	0	0	0	0	0	0	0	1	0	0	0	0	0	0	0	0	0	0	0	0	0	0	0	0	0
>dat:HRM2_15170__ubiE4;_UbiE4_(EC:2.1.1.-);_K03183_ubiquinone/menaquinone_biosynthesis_methyltransferase_[EC:2.1.1.163_2.1.1.-]	0	0	0	0	0	0	0	0	0	0	0	0	0	0	0	0	0	0	0	0	0	0	0	0	0	0	0	0	0	0	0	0	0	0	0	0	0	0	0	0	0	0	0	0	0	0	0	0	0
>sea:SeAg_B0634__isochorismate_synthase_EntC_(EC:5.4.4.2);_K02361_isochorismate_synthase_[EC:5.4.4.2]	0	0	0	0	0	0	0	0	0	0	0	0	1	0	0	0	0	0	0	0	0	0	0	0	0	0	0	0	0	0	0	0	0	0	0	0	0	0	0	0	0	0	0	0	0	0	0	0	0
>eok:G2583_2801__menE;_O-succinylbenzoate-CoA_ligase;_K01911_O-succinylbenzoic_acid--CoA_ligase_[EC:6.2.1.26]	0	0	0	0	0	0	0	0	0	0	8	0	0	0	0	0	0	0	0	0	2	59	0	0	0	0	0	0	2	0	0	0	0	1	0	25	0	0	0	0	0	0	0	0	0	0	0	0	0
>ssd:SPSINT_0742__naphthoate_synthase_(EC:4.1.3.36);_K01661_naphthoate_synthase_[EC:4.1.3.36]	0	0	0	0	0	0	0	0	0	0	0	0	0	0	0	0	0	0	0	0	0	0	0	0	0	0	0	1	0	0	0	0	0	0	0	0	0	0	0	0	0	0	3	0	0	0	0	0	0
>bcz:BCZK4609__hydrolase;_menaquinone_biosynthesis_related_protein;_prolyl_aminopeptidase_(EC:3.4.11.5);_K08680_2-succinyl-6-hydroxy-2,4-cyclohexadiene-1-carboxylate_synthase_[EC:4.2.99.20]	0	0	0	0	0	0	0	0	0	0	0	0	0	0	1	0	0	0	0	0	0	1	0	0	0	0	0	0	0	0	0	0	0	0	0	0	0	0	0	0	0	0	0	0	0	0	0	0	0
138t0_182382_>bfs:BF1305_menE;_putative_O-succinylbenzoate--CoA_ligase_(EC:6.2.1.26);_K01911_O-succinylbenzoic_acid--CoA_ligase_[EC:6.2.1.26]	0	1	0	0	0	0	15	0	0	0	0	8	226	14	30	0	0	2	0	0	0	29	9	159	1	64	2	72	230	4	20	0	0	19	0	0	0	12	9	0	0	9	0	9	3	0	0	0	0
>rsh:Rsph17029_3569__NAD(P)H_dehydrogenase_(quinone)_(EC:1.6.5.2);_K00355_NAD(P)H_dehydrogenase_(quinone)_[EC:1.6.5.2]	0	0	0	0	0	0	0	0	0	0	0	0	0	0	0	0	0	0	0	0	0	0	0	0	0	0	0	0	0	0	0	1	0	0	0	0	0	0	0	0	0	0	0	0	0	0	0	0	3
>rdn:HMPREF0733_10557__entC;_isochorismate_synthase_(EC:5.4.4.2);_K02361_isochorismate_synthase_[EC:5.4.4.2]	0	0	0	0	0	0	0	0	0	0	2	0	1	1	2	0	0	0	0	0	0	1	2	0	2	0	1	0	0	1	0	1	0	1	1	1	0	0	0	0	0	0	0	0	0	0	0	0	0
>cps:CPS_0294__ubiE;_ubiquinone/menaquinone_biosynthesis_methlytransferase_UbiE_(EC:2.1.1.-);_K03183_ubiquinone/menaquinone_biosynthesis_methyltransferase_[EC:2.1.1.163_2.1.1.-]	1	0	0	0	0	0	0	0	0	0	0	0	0	0	0	0	0	0	0	0	0	0	0	0	0	0	0	0	0	0	0	0	0	0	0	0	0	0	0	0	0	0	0	0	0	0	0	0	0
222T6_86807_>amu:Amuc_2104_2-succinyl-6-hydroxy-2,4-cyclohexadiene-1-carboxylate_synthase_(EC:2.5.1.64);_K02551_2-succinyl-5-enolpyruvyl-6-hydroxy-3-cyclohexene-1-carboxylate_synthase_[EC:2.2.1.9]	0	3	0	0	0	0	0	8	1	0	0	0	0	0	0	0	32	0	109	0	0	2	0	0	19	0	0	0	0	0	0	42	0	0	3	0	0	0	0	15	13	0	0	0	1	0	0	0	20
>vvy:VVA1300__vulnibactin-specific_isochorismate_synthase;_K02361_isochorismate_synthase_[EC:5.4.4.2]	0	0	0	0	0	0	0	0	0	0	0	0	0	0	0	0	0	0	0	0	0	0	0	0	0	0	0	0	0	0	0	0	0	0	0	0	0	0	0	0	0	0	0	0	0	0	0	0	0
>hch:HCH_06563__isochorismate_synthase;_K02361_isochorismate_synthase_[EC:5.4.4.2]	0	0	0	0	0	0	0	0	0	0	0	0	0	1	1	0	0	0	0	0	0	0	0	0	0	0	0	0	0	0	0	0	0	0	0	0	0	0	0	0	0	0	0	0	0	0	0	0	0
>spt:SPA2139__entC;_isochorismate_synthase;_K02361_isochorismate_synthase_[EC:5.4.4.2]	0	0	0	0	1	0	0	0	0	0	0	0	0	0	0	0	0	0	0	0	0	0	0	0	0	0	0	0	0	0	0	0	0	0	0	0	0	0	0	0	0	0	0	0	0	0	0	0	0
>btl:BALH_4420__alpha/beta_fold_family_hydrolase;_K08680_2-succinyl-6-hydroxy-2,4-cyclohexadiene-1-carboxylate_synthase_[EC:4.2.99.20]	0	0	0	0	0	0	0	0	0	0	0	0	0	0	0	0	0	0	0	0	0	0	0	0	0	0	0	0	0	0	0	0	0	0	0	0	0	0	0	0	0	0	0	0	0	0	0	0	0
>seh:SeHA_C0707__isochorismate_synthase_EntC_(EC:5.4.4.2);_K02361_isochorismate_synthase_[EC:5.4.4.2]	0	0	0	0	0	0	0	0	0	0	0	0	0	0	0	0	0	0	0	0	0	0	0	0	0	0	0	0	0	0	0	0	0	0	0	0	1	0	0	0	0	0	0	0	0	0	0	0	0
>bcq:BCQ_4672__hydrolase,_alpha/beta_fold_family;_K08680_2-succinyl-6-hydroxy-2,4-cyclohexadiene-1-carboxylate_synthase_[EC:4.2.99.20]	0	0	0	0	0	0	0	0	0	0	0	0	0	0	0	0	0	0	0	0	0	1	0	0	0	0	0	0	0	0	0	0	0	0	0	0	0	0	0	0	0	0	0	0	0	0	0	0	1
>vvu:VV2_0835__isochorismate_synthase_(EC:5.4.4.2);_K02361_isochorismate_synthase_[EC:5.4.4.2]	0	0	0	0	0	0	0	0	0	0	0	0	0	0	0	0	0	0	0	0	0	0	0	0	0	0	0	0	0	0	0	0	0	0	0	0	0	0	0	0	0	0	0	0	0	1	0	0	0
>vvm:VVM_02482__isochorismate_synthase_of_siderophore_biosynthesis_(EC:5.4.4.2);_K02361_isochorismate_synthase_[EC:5.4.4.2]	0	0	0	0	0	0	0	0	0	0	0	0	0	0	0	0	0	0	0	0	0	0	0	0	0	0	0	0	0	0	0	0	0	0	0	0	0	0	0	0	0	0	0	0	0	0	0	0	0
>spe:Spro_3284__isochorismate_synthase;_K02552_menaquinone-specific_isochorismate_synthase_[EC:5.4.4.2]	0	0	0	0	0	0	0	0	0	0	0	0	0	0	0	0	0	0	0	0	0	0	0	0	0	0	0	0	0	0	0	0	0	0	0	0	0	0	0	0	0	0	0	0	0	0	0	0	0
>btk:BT9727_4587__hydrolase;_menaquinone_biosynthesis_related_protein;_prolyl_aminopeptidase_(EC:3.4.11.5);_K08680_2-succinyl-6-hydroxy-2,4-cyclohexadiene-1-carboxylate_synthase_[EC:4.2.99.20]	0	0	0	0	0	0	0	0	0	0	0	0	0	0	0	0	0	0	0	0	0	1	0	0	0	0	0	0	0	0	0	0	0	0	0	0	0	0	0	0	0	0	0	0	0	0	0	0	0
EM214T0_1058_>bvu:BVU_2415_putative_O-succinylbenzoate--CoA_ligase;_K01911_O-succinylbenzoic_acid--CoA_ligase_[EC:6.2.1.26]	10	1	2	118	2	0	1	0	0	1	0	2	3	2	1	0	0	0	0	4	1	1	1	0	0	0	0	1	0	0	2	101	0	0	0	0	0	1	0	1	3	1	0	0	1	0	0	0	0
>sew:SeSA_A0753__isochorismate_synthase_EntC_(EC:5.4.4.2);_K02361_isochorismate_synthase_[EC:5.4.4.2]	0	0	0	0	0	0	0	0	0	0	0	0	0	1	0	0	0	0	0	0	0	0	0	0	0	0	0	0	0	0	0	0	0	0	0	0	1	0	0	0	0	0	0	0	0	0	0	0	0
>ses:SARI_02341__isochorismate_synthase;_K02361_isochorismate_synthase_[EC:5.4.4.2]	0	0	0	0	0	0	0	0	0	0	0	0	0	0	0	0	0	0	0	0	0	0	0	0	0	0	0	0	0	0	0	0	0	0	0	0	0	0	0	0	0	0	0	0	0	0	0	0	0
>sro:Sros_4053__hypothetical_protein;_K02552_menaquinone-specific_isochorismate_synthase_[EC:5.4.4.2]	1	0	0	0	1	0	1	0	0	1	1	0	0	0	0	0	0	0	0	0	0	0	1	0	1	0	0	0	0	0	0	0	0	0	0	0	1	0	0	0	0	0	0	0	0	0	0	0	0
>nca:Noca_0516__isochorismate_synthases;_K02552_menaquinone-specific_isochorismate_synthase_[EC:5.4.4.2]	0	0	0	0	1	0	0	0	0	0	0	0	1	0	0	0	0	0	0	0	0	0	0	0	1	0	0	0	1	0	0	0	0	0	0	0	0	0	0	0	0	0	0	2	1	0	0	0	0
>pmj:P9211_01921__putative_O-succinylbenzoic_acid--CoA_ligase_(OSB-CoA_synthetase)_(EC:6.2.1.26);_K01911_O-succinylbenzoic_acid--CoA_ligase_[EC:6.2.1.26]	0	0	0	0	0	0	0	0	0	0	0	0	0	0	0	0	0	0	0	0	0	0	0	0	0	0	0	0	0	0	0	0	0	0	0	0	0	0	0	0	0	0	0	0	0	0	0	0	0
>bcg:BCG9842_B0253__hydrolase,_alpha/beta_fold_family;_K08680_2-succinyl-6-hydroxy-2,4-cyclohexadiene-1-carboxylate_synthase_[EC:4.2.99.20]	0	0	0	0	0	0	0	0	0	0	0	0	0	0	0	0	0	0	0	0	0	0	0	0	0	0	0	0	0	0	0	0	0	0	0	0	0	0	0	0	0	0	0	0	0	0	0	0	0
>ecm:EcSMS35_2415__menE;_O-succinylbenzoic_acid--CoA_ligase_(EC:6.2.1.26);_K01911_O-succinylbenzoic_acid--CoA_ligase_[EC:6.2.1.26]	0	1	0	0	3	2	0	0	0	0	4	5	0	2	4	0	2	0	0	0	0	30	0	1	0	0	1	81	23	2	0	0	4	0	0	4	0	0	0	1	0	0	0	0	0	0	0	0	0
>mul:MUL_2537__entC;_isochorismate_synthase_EntC;_K02361_isochorismate_synthase_[EC:5.4.4.2]	0	0	0	0	0	0	0	0	0	0	0	0	0	0	0	0	0	0	0	0	0	0	0	0	0	0	0	0	0	0	0	0	0	0	0	0	0	0	0	0	0	0	0	0	0	0	0	0	0
405T6_32693_>pdi:BDI_1135_isochorismate_synthase;_K02361_isochorismate_synthase_[EC:5.4.4.2]	0	0	0	0	124	0	0	0	0	0	0	0	0	0	0	0	0	0	0	0	0	0	0	1	0	0	0	0	0	0	0	0	0	0	0	0	0	0	0	0	0	0	0	0	0	0	1	0	0
EM326_42263_>bsa:Bacsa_2915_naphthoate_synthase_(EC:4.1.3.36);_K01661_naphthoate_synthase_[EC:4.1.3.36]	1	0	1079	0	0	0	0	0	0	0	0	0	0	0	0	0	0	0	0	0	0	0	0	0	0	0	0	0	0	0	0	0	0	0	0	0	0	0	0	0	0	0	0	0	0	0	0	0	0
>ecw:EcE24377A_2556__menE;_O-succinylbenzoic_acid--CoA_ligase_(EC:6.2.1.26);_K01911_O-succinylbenzoic_acid--CoA_ligase_[EC:6.2.1.26]	0	0	0	0	0	0	0	0	0	0	0	6	2	0	0	0	0	1	0	0	0	103	0	2	0	0	0	0	14	0	0	2	0	0	0	90	0	1	0	0	0	0	0	0	0	1	0	0	0
>mjd:JDM601_0535__menE;_O-succinylbenzoic_acid-CoA_ligase_MenE;_K01911_O-succinylbenzoic_acid--CoA_ligase_[EC:6.2.1.26]	0	0	0	0	1	0	0	1	0	0	0	0	0	0	0	0	0	0	0	0	0	0	0	0	0	0	0	0	0	0	0	0	0	1	0	0	0	0	0	0	1	0	0	0	0	0	0	0	0
>sbn:Sbal195_4289__alpha/beta_hydrolase_fold_protein;_K08680_2-succinyl-6-hydroxy-2,4-cyclohexadiene-1-carboxylate_synthase_[EC:4.2.99.20]	0	0	0	0	0	0	0	0	0	0	0	0	0	0	0	1	0	1	0	0	0	0	0	0	0	0	0	0	0	0	0	0	0	0	0	0	0	0	0	0	0	0	0	0	0	0	0	0	0
>sbp:Sbal223_0178__alpha/beta_hydrolase_fold_protein_protein;_K08680_2-succinyl-6-hydroxy-2,4-cyclohexadiene-1-carboxylate_synthase_[EC:4.2.99.20]	0	0	0	0	0	0	0	0	0	0	0	0	0	0	0	0	0	0	0	0	0	0	0	0	0	0	0	0	0	0	0	0	0	0	0	0	0	0	0	0	0	0	0	0	0	0	0	0	0
>sfv:SFV_2331__menE;_O-succinylbenzoic_acid--CoA_ligase_(EC:6.2.1.26);_K01911_O-succinylbenzoic_acid--CoA_ligase_[EC:6.2.1.26]	0	0	0	0	0	0	0	1	0	0	2	2	0	0	0	0	0	1	0	0	0	18	0	1	0	0	0	0	6	0	0	0	0	0	0	26	0	0	0	0	0	0	0	0	0	0	0	0	0
>mmi:MMAR_1342__entC;_isochorismate_synthase_EntC;_K02361_isochorismate_synthase_[EC:5.4.4.2]	0	0	0	0	0	0	0	0	0	0	0	0	0	0	0	0	0	0	0	0	0	0	0	0	0	0	0	0	0	0	0	0	0	0	0	0	0	0	0	0	0	0	0	0	0	0	0	0	0
>mph:MLP_07600__menC;_O-succinylbenzoate_synthase_(EC:4.2.1.113)	1	0	1	0	0	1	0	0	0	6	0	4	0	0	9	0	0	1	0	0	0	2	0	0	0	6	1	2	0	2	0	1	7	0	2	2	0	0	0	0	0	0	0	0	0	0	6	1	2
>ecq:ECED1_2728__menE;_O-succinylbenzoic_acid--CoA_ligase_(EC:6.2.1.26);_K01911_O-succinylbenzoic_acid--CoA_ligase_[EC:6.2.1.26]	0	52	0	2	0	0	0	0	0	0	4	4	31	7	1	0	0	34	0	0	0	24	0	20	0	0	0	58	45	4	20	0	10	1	0	31	6	2	0	0	1	3	0	0	0	0	0	0	0
>eck:EC55989_2508__menE;_O-succinylbenzoic_acid--CoA_ligase_(EC:6.2.1.26);_K01911_O-succinylbenzoic_acid--CoA_ligase_[EC:6.2.1.26]	0	0	0	0	0	0	0	0	0	0	5	0	0	0	0	0	0	0	0	0	0	158	1	0	1	0	2	0	0	0	0	0	0	0	0	45	0	0	0	0	0	0	0	0	0	0	0	0	0
>ypi:YpsIP31758_1483__acyl-CoA_thioester_hydrolase_YfbB;_K08680_2-succinyl-6-hydroxy-2,4-cyclohexadiene-1-carboxylate_synthase_[EC:4.2.99.20]	0	0	0	0	0	0	0	0	0	0	0	0	0	0	0	0	0	0	0	0	0	0	0	0	0	0	0	0	0	0	0	0	0	0	0	0	0	0	0	0	0	0	0	0	0	0	0	0	0
>ect:ECIAI39_2408__menE;_O-succinylbenzoic_acid--CoA_ligase_(EC:6.2.1.26);_K01911_O-succinylbenzoic_acid--CoA_ligase_[EC:6.2.1.26]	0	6	0	3	0	0	0	0	0	0	13	6	6	3	1	0	2	8	0	0	0	6	0	24	0	0	0	76	169	14	10	0	11	0	0	14	0	2	0	0	0	2	0	0	0	0	0	0	0
>ecx:EcHS_A2406__menE;_O-succinylbenzoic_acid--CoA_ligase_(EC:6.2.1.26);_K01911_O-succinylbenzoic_acid--CoA_ligase_[EC:6.2.1.26]	0	0	0	0	0	0	0	0	0	0	1	1	0	0	0	0	0	0	0	0	0	445	0	0	0	0	0	0	0	2	0	0	0	0	0	141	0	0	0	0	0	0	0	0	0	0	0	0	0
>fbc:FB2170_12911__isochorismate_synthase_EntC;_K02361_isochorismate_synthase_[EC:5.4.4.2]	0	0	0	0	0	0	0	0	0	0	0	0	0	0	0	0	0	0	0	0	0	0	0	0	0	0	0	0	0	0	0	0	0	0	0	0	0	0	0	0	0	0	0	0	0	0	0	0	0
>sro:Sros_6822__O-succinylbenzoic_acid_synthetase;_K02549_O-succinylbenzoate_synthase_[EC:4.2.1.113]	0	0	1	0	1	0	0	0	0	0	0	0	0	0	0	0	0	0	0	0	0	1	0	0	0	0	0	0	0	0	0	0	0	0	0	0	0	0	0	0	0	0	0	0	0	0	0	0	1
>ecl:EcolC_1388__O-succinylbenzoic_acid--CoA_ligase;_K01911_O-succinylbenzoic_acid--CoA_ligase_[EC:6.2.1.26]	0	0	0	0	0	0	0	0	0	0	6	0	0	0	0	0	0	0	0	0	0	147	2	1	1	0	2	0	0	0	0	0	0	0	0	35	0	0	0	0	0	0	0	0	0	0	0	0	0
>eum:ECUMN_2603__menE;_O-succinylbenzoic_acid--CoA_ligase_(EC:6.2.1.26);_K01911_O-succinylbenzoic_acid--CoA_ligase_[EC:6.2.1.26]	0	0	0	0	0	0	0	1	0	0	901	8	0	0	2	0	0	0	0	0	46	3	0	0	169	0	0	3	166	4	0	0	19	0	0	3	0	0	0	0	0	0	0	0	6	0	0	0	0
>pgi:PG1525__isochorismate_synthase;_K02361_isochorismate_synthase_[EC:5.4.4.2]	0	0	0	0	0	0	0	0	0	0	0	0	0	0	0	0	0	0	0	0	0	0	0	0	0	0	0	0	0	0	0	0	0	0	0	0	0	0	0	0	0	0	0	0	0	0	0	0	0
>ppn:Palpr_0479__O-succinylbenzoate_synthase_(EC:4.2.1.-);_K02549_O-succinylbenzoate_synthase_[EC:4.2.1.113]	0	0	0	0	0	0	0	0	0	0	0	0	0	0	0	0	0	0	0	0	0	0	0	0	0	0	0	0	0	0	0	1	0	0	0	0	0	0	0	0	0	0	0	0	0	0	0	0	0
160t3_86765_>hif:HIBPF02260_menaquinone_biosynthesis_protein_MenD;_K02551_2-succinyl-5-enolpyruvyl-6-hydroxy-3-cyclohexene-1-carboxylate_synthase_[EC:2.2.1.9]	0	0	0	0	0	0	2	0	3	0	0	0	0	0	0	6	0	0	0	6	0	0	0	0	0	0	0	0	0	7	0	0	0	4	4	0	0	10	3	0	18	0	2	95	2	2	1	0	6
>nml:Namu_0938__1,4-dihydroxy-2-naphthoateoctaprenyltransferase;_K02548_1,4-dihydroxy-2-naphthoate_octaprenyltransferase_[EC:2.5.1.74_2.5.1.-]	0	0	1	0	0	0	0	0	0	0	0	0	0	0	1	0	0	2	0	0	0	0	0	0	0	1	0	0	0	0	0	0	0	0	1	0	0	0	0	0	0	0	0	0	0	1	0	0	0
>lci:LCK_01434__1,4-dihydroxy-2-naphthoate_octaprenyltransferase;_K02548_1,4-dihydroxy-2-naphthoate_octaprenyltransferase_[EC:2.5.1.74_2.5.1.-]	0	5	2	3	0	0	0	0	0	2	0	2	0	0	0	0	1	2	0	3	0	0	0	2	6	0	2	0	0	3	0	2	0	0	0	0	2	0	0	1	0	2	0	0	0	0	0	1	0
EM338_7343_>lsl:LSL_0175_menE;_O-succinylbenzoic_acid--CoA_ligase_(EC:6.2.1.26);_K01911_O-succinylbenzoic_acid--CoA_ligase_[EC:6.2.1.26]	12	0	0	10	0	0	0	0	0	0	8	0	0	0	0	1	0	94	6	0	0	0	0	0	9	0	0	0	0	0	0	0	0	0	0	0	0	0	0	0	0	0	0	0	0	0	0	0	0
>mxa:MXAN_3154__menB;_naphthoate_synthase_(EC:4.1.3.36);_K01661_naphthoate_synthase_[EC:4.1.3.36]	0	0	0	0	1	0	0	0	0	1	0	0	0	0	1	0	0	2	0	0	0	0	0	0	0	0	0	0	0	0	0	0	0	0	0	0	0	0	0	0	0	0	0	0	0	0	0	0	0
>ypi:YpsIP31758_1484__menB;_naphthoate_synthase_(EC:4.1.3.36);_K01661_naphthoate_synthase_[EC:4.1.3.36]	0	0	0	0	0	0	0	0	0	0	0	0	0	0	0	0	0	0	0	0	0	0	0	0	0	0	0	0	0	0	0	0	0	0	0	0	0	0	0	0	0	0	0	0	0	0	0	0	0
>ftn:FTN_0461__ubiE;_menaquinone_biosynthesis_methyltransferase;_K03183_ubiquinone/menaquinone_biosynthesis_methyltransferase_[EC:2.1.1.163_2.1.1.-]	0	0	1	0	1	0	8	1	0	2	0	0	0	7	0	0	0	1	10	9	0	0	2	0	1	0	1	0	0	3	0	0	0	0	1	1	1	2	0	0	0	0	0	0	0	0	0	6	2
>yps:YPTB2558__menB;_naphthoate_synthase_(EC:4.1.3.36);_K01661_naphthoate_synthase_[EC:4.1.3.36]	0	0	0	0	0	0	0	0	0	0	0	0	0	0	0	0	0	0	0	0	0	0	0	0	0	0	0	0	0	0	0	0	0	0	0	0	0	0	0	0	0	0	0	0	0	0	0	0	0
>aha:AHA_0529__menB;_naphthoate_synthase_(EC:4.1.3.36);_K01661_naphthoate_synthase_[EC:4.1.3.36]	0	0	0	0	2	0	2	0	0	1	0	0	0	3	0	0	0	0	0	0	0	0	0	0	0	1	0	0	0	5	0	0	1	0	0	0	6	0	0	0	0	0	0	0	0	0	0	0	0
>ses:SARI_00592__naphthoate_synthase;_K01661_naphthoate_synthase_[EC:4.1.3.36]	0	1	1	0	0	0	0	0	0	0	0	1	0	0	0	0	0	0	0	0	0	0	0	2	0	0	0	0	0	0	0	1	0	0	0	0	0	0	0	0	0	0	0	0	0	0	0	0	0
>ftw:FTW_0751__ubiE;_menaquinone_biosynthesis_methyltransferase;_K03183_ubiquinone/menaquinone_biosynthesis_methyltransferase_[EC:2.1.1.163_2.1.1.-]	4	1	1	0	3	14	27	0	8	11	5	2	0	8	5	0	0	11	13	11	18	7	0	0	12	6	2	2	0	0	0	0	3	0	0	1	1	9	0	0	2	4	0	0	1	0	5	9	3
>ftm:FTM_0519__ubiE;_ubiquinone/menaquinone_biosynthesis_methyltransferase_UbiE;_K03183_ubiquinone/menaquinone_biosynthesis_methyltransferase_[EC:2.1.1.163_2.1.1.-]	3	0	2	0	1	9	3	0	2	6	2	1	0	13	7	0	0	7	1	12	13	6	0	0	4	7	1	2	0	0	0	1	0	0	0	1	1	2	0	0	0	5	0	0	3	0	1	2	0
>adk:Alide2_3598__O-succinylbenzoate--CoA_ligase_(EC:6.2.1.26)	0	1	0	2	1	0	0	1	0	1	0	0	0	1	4	1	2	0	10	7	0	0	0	4	1	2	7	0	0	0	0	0	1	0	8	0	8	0	0	0	0	0	1	0	3	0	0	0	0
EM106T6_142647_>enc:ECL_03614_menD;_2-succinyl-5-enolpyruvyl-6-hydroxy-3-cyclohexene-1-carboxylate_synthase;_K02551_2-succinyl-5-enolpyruvyl-6-hydroxy-3-cyclohexene-1-carboxylate_synthase_[EC:2.2.1.9]	0	0	0	8	0	0	0	0	0	0	0	0	0	0	0	0	0	0	0	0	0	1	0	0	0	0	5	0	0	0	0	1	1	0	0	0	0	0	0	0	0	0	0	0	1	0	0	0	2
>dds:Ddes_1908__ubiquinone/menaquinone_biosynthesis_methyltransferase;_K03183_ubiquinone/menaquinone_biosynthesis_methyltransferase_[EC:2.1.1.163_2.1.1.-]	1	0	5	3	0	0	0	0	0	2	0	0	0	0	0	0	1	1	0	0	0	1	0	0	3	0	2	0	0	0	0	0	6	0	2	0	0	0	0	0	0	0	0	1	0	0	0	0	0
>dda:Dd703_1047__naphthoate_synthase;_K01661_naphthoate_synthase_[EC:4.1.3.36]	0	0	0	0	0	0	0	0	0	0	2	0	0	0	0	1	0	0	0	1	0	0	0	0	6	0	2	0	0	0	0	0	0	0	0	0	0	0	0	0	0	0	1	0	0	0	0	0	0
EM203_18082_>bhl:Bache_3267_1,4-dihydroxy-2-naphtoate_prenyltransferase_(EC:2.5.1.-);_K02548_1,4-dihydroxy-2-naphthoate_octaprenyltransferase_[EC:2.5.1.74_2.5.1.-]	0	359	0	2	0	0	0	0	0	0	0	0	0	0	0	0	0	0	0	0	0	0	0	2	0	0	1	0	0	0	0	0	0	0	2	0	0	0	0	0	0	0	0	0	0	0	0	0	0
>stm:STM2307__menB;_naphthoate_synthase_(EC:4.1.3.36);_K01661_naphthoate_synthase_[EC:4.1.3.36]	0	0	0	0	0	0	0	0	0	0	0	0	0	0	0	0	0	0	0	0	0	0	0	0	0	0	0	0	0	0	0	0	0	0	0	0	0	0	0	0	0	0	0	0	0	0	0	0	0
EM109T6_145446_>ses:SARI_00592_naphthoate_synthase;_K01661_naphthoate_synthase_[EC:4.1.3.36]	0	0	0	0	0	0	0	0	0	0	0	0	0	0	0	0	0	0	0	0	0	0	0	0	0	0	0	0	0	3	0	0	0	0	5	0	0	0	0	1	0	0	0	0	0	0	0	0	0
>aeh:Mlg_1759__UbiA_prenyltransferase;_K02548_1,4-dihydroxy-2-naphthoate_octaprenyltransferase_[EC:2.5.1.74_2.5.1.-]	0	0	0	0	1	0	1	0	0	0	0	0	0	0	0	0	0	0	0	0	0	0	0	0	0	0	0	0	0	1	0	0	0	0	0	0	1	3	9	0	11	0	2	0	0	0	0	0	0
>tcu:Tcur_2404__naphthoate_synthase;_K01661_naphthoate_synthase_[EC:4.1.3.36]	0	0	0	0	0	0	0	0	0	0	0	0	0	0	0	0	0	0	0	0	0	0	0	1	1	0	0	0	0	0	0	1	0	0	0	0	0	0	0	0	0	0	0	0	0	0	0	0	0
>hsm:HSM_1612__naphthoate_synthase;_K01661_naphthoate_synthase_[EC:4.1.3.36]	0	0	0	0	0	0	0	0	0	0	0	0	0	0	0	0	0	0	0	0	0	0	0	0	0	0	0	0	0	0	0	0	0	0	0	0	0	0	0	0	0	0	0	0	0	0	0	0	0
>ent:Ent638_2814__2-succinyl-5-enolpyruvyl-6-hydroxy-3-cyclohexene-1-carboxylate_synthase_(EC:2.5.1.64);_K02551_2-succinyl-5-enolpyruvyl-6-hydroxy-3-cyclohexene-1-carboxylate_synthase_[EC:2.2.1.9]	0	0	0	0	0	0	0	0	0	0	0	0	0	0	0	0	1	0	0	0	0	0	0	0	0	0	0	0	0	0	0	2	0	0	0	0	0	0	0	0	0	0	0	0	0	0	0	0	0
>sha:SH1919__menD;_menaquinone_biosynthesis_protein;_K02551_2-succinyl-5-enolpyruvyl-6-hydroxy-3-cyclohexene-1-carboxylate_synthase_[EC:2.2.1.9]	0	0	0	1	1	0	0	0	0	0	0	0	0	0	1	0	0	0	0	0	1	0	0	0	0	0	0	0	0	0	0	0	0	0	0	0	0	0	1	0	0	0	10	0	0	0	0	0	4
>eca:ECA1213__menB;_naphthoate_synthase_(EC:4.1.3.36);_K01661_naphthoate_synthase_[EC:4.1.3.36]	0	0	0	0	0	0	0	0	0	0	0	0	0	0	0	0	0	0	0	1	0	0	0	0	0	0	0	2	0	0	0	0	0	0	0	0	0	0	0	0	0	0	0	0	0	0	0	0	0
>ppr:PBPRA2623__acyl-CoA_thioester_hydrolase_YfbB;_K08680_2-succinyl-6-hydroxy-2,4-cyclohexadiene-1-carboxylate_synthase_[EC:4.2.99.20]	0	0	0	0	0	0	0	0	0	0	0	0	0	0	0	0	0	0	0	0	0	0	0	0	0	0	0	0	0	0	0	0	0	0	0	0	0	0	0	0	0	0	0	0	0	0	0	0	0
>bvi:Bcep1808_4156__NAD(P)H_dehydrogenase_(quinone)_(EC:1.6.5.2);_K00355_NAD(P)H_dehydrogenase_(quinone)_[EC:1.6.5.2]	0	0	0	0	0	0	0	0	0	0	0	0	0	0	0	0	0	0	0	0	0	0	0	0	0	0	0	0	0	0	0	0	0	0	0	0	0	0	0	0	0	0	0	0	0	0	0	0	0
>bhl:Bache_1415__demethylmenaquinone_methyltransferase_(EC:2.1.1.-);_K03183_ubiquinone/menaquinone_biosynthesis_methyltransferase_[EC:2.1.1.163_2.1.1.-]	0	0	0	0	0	5	0	0	2	3	2	0	1	0	1	0	0	0	0	0	2	0	1	0	0	2	0	0	0	0	0	0	0	0	0	2	1	0	1	0	2	1	0	0	0	0	0	1	0
>pct:PC1_1113__naphthoate_synthase;_K01661_naphthoate_synthase_[EC:4.1.3.36]	0	0	0	0	0	0	0	0	0	0	0	0	0	0	0	0	0	0	0	0	0	0	0	0	0	0	0	0	0	0	0	0	0	0	0	0	0	0	0	0	0	0	0	0	0	0	0	1	0
>hit:NTHI1141__menB;_naphthoate_synthase_(EC:4.1.3.36);_K01661_naphthoate_synthase_[EC:4.1.3.36]	0	0	0	0	0	0	0	0	0	0	0	0	0	0	0	0	0	0	0	0	0	0	0	0	0	0	0	0	0	1	0	0	0	0	0	0	0	0	0	0	0	0	0	0	0	0	0	0	0
>pwa:Pecwa_3201__naphthoate_synthase;_K01661_naphthoate_synthase_[EC:4.1.3.36]	0	0	0	0	0	0	0	0	0	0	0	0	0	0	0	0	0	0	0	2	0	0	0	0	0	0	0	0	0	0	0	0	0	0	0	0	0	0	0	0	0	0	0	0	0	0	0	0	0
>tbd:Tbd_0215__2-octaprenyl-6-methoxy-1,4-benzoquinone_methylase_/_demethylmenaquinone_methyltransferase_(EC:2.1.1.-);_K03183_ubiquinone/menaquinone_biosynthesis_methyltransferase_[EC:2.1.1.163_2.1.1.-]	0	0	0	0	0	0	0	1	0	0	0	0	0	0	0	0	0	0	0	0	0	1	1	0	0	0	0	0	0	0	0	0	0	0	0	0	0	0	0	0	0	0	0	0	0	0	0	0	0
EM223T0_43435_>pdn:HMPREF9137_0103_ubiquinone/menaquinone_biosynthesis_methyltransferase_(EC:2.1.1.-);_K03183_ubiquinone/menaquinone_biosynthesis_methyltransferase_[EC:2.1.1.163_2.1.1.-]	0	0	0	0	0	0	0	0	0	0	0	0	0	0	0	11	0	0	0	0	0	0	0	0	0	0	1	0	0	0	0	0	0	0	0	0	0	0	0	0	0	0	0	0	0	0	0	0	0
264T0_151496_>bfs:BF3503_putative_prenyltransferase;_K02548_1,4-dihydroxy-2-naphthoate_octaprenyltransferase_[EC:2.5.1.74_2.5.1.-]	0	0	0	0	0	0	11	0	0	0	0	1	0	0	0	0	0	0	0	0	0	0	1	0	0	0	0	0	0	0	0	0	0	0	0	0	0	0	0	8	14	0	0	0	0	0	0	40	0
>bgl:bglu_1g30830__ubiE;_ubiquinone/menaquinone_biosynthesis_methyltransferase;_K03183_ubiquinone/menaquinone_biosynthesis_methyltransferase_[EC:2.1.1.163_2.1.1.-]	0	0	0	0	0	0	0	0	0	0	0	0	0	0	0	0	0	0	0	0	0	0	0	0	0	0	0	0	0	0	0	0	0	0	1	0	0	0	0	0	0	0	0	0	0	0	0	0	0
>fbc:FB2170_11391__naphthoate_synthase;_K01661_naphthoate_synthase_[EC:4.1.3.36]	0	6	0	0	0	1	0	0	0	0	0	0	0	0	0	0	0	0	0	0	0	0	0	0	0	0	0	0	0	0	0	0	0	0	0	0	0	0	0	0	0	0	0	0	0	0	0	0	0
>ypb:YPTS_2652__naphthoate_synthase;_K01661_naphthoate_synthase_[EC:4.1.3.36]	0	0	0	0	0	0	0	0	0	0	0	0	0	0	0	0	0	0	0	0	0	0	0	0	0	0	0	0	0	0	0	0	0	0	0	0	0	0	0	0	0	0	0	0	0	0	0	0	0
>ypy:YPK_1591__naphthoate_synthase;_K01661_naphthoate_synthase_[EC:4.1.3.36]	0	0	0	0	0	0	0	0	0	0	0	0	0	0	0	0	0	0	0	0	0	0	0	0	0	0	0	0	0	0	0	0	0	0	0	0	0	0	0	0	0	0	0	0	0	0	0	0	0
>nwa:Nwat_2189__ubiquinone/menaquinone_biosynthesis_methyltransferase;_K03183_ubiquinone/menaquinone_biosynthesis_methyltransferase_[EC:2.1.1.163_2.1.1.-]	0	0	0	0	0	0	0	0	0	0	0	0	0	0	0	0	0	0	0	0	0	0	0	0	0	0	0	0	0	0	0	0	0	0	0	0	0	0	0	0	0	0	0	0	0	0	0	0	0
>cko:CKO_00528__naphthoate_synthase;_K01661_naphthoate_synthase_[EC:4.1.3.36]	0	1	2	0	0	0	0	0	0	0	0	0	0	0	0	0	0	0	0	0	0	0	0	0	0	0	0	0	0	0	0	37	0	0	1	0	0	0	0	0	0	0	0	0	0	0	0	0	0
>rfr:Rfer_2434__NAD(P)H_dehydrogenase_(quinone);_K00355_NAD(P)H_dehydrogenase_(quinone)_[EC:1.6.5.2]	0	0	0	0	0	0	0	0	0	0	0	0	0	0	0	0	0	0	0	0	0	0	0	0	1	0	0	0	0	0	0	0	0	0	0	0	0	0	0	0	0	1	0	0	0	0	0	0	0
>hil:HICON_04320__dihydroxynaphthoic_acid_synthetase;_K01661_naphthoate_synthase_[EC:4.1.3.36]	0	0	0	0	0	0	0	0	0	0	0	0	0	0	0	0	0	0	0	0	0	0	0	0	0	0	0	0	0	0	0	0	0	0	0	0	0	0	0	0	0	0	0	0	0	0	0	0	0
>rma:Rmag_1064__ubiquinone/menaquinone_biosynthesis_methyltransferases;_K03183_ubiquinone/menaquinone_biosynthesis_methyltransferase_[EC:2.1.1.163_2.1.1.-]	0	0	0	0	0	0	0	0	0	0	0	0	0	0	0	0	0	0	0	0	0	0	0	0	2	0	0	0	0	0	0	0	0	0	0	0	0	0	0	0	0	0	0	0	0	0	0	0	0
>hip:CGSHiEE_07120__naphthoate_synthase_(EC:4.1.3.36);_K01661_naphthoate_synthase_[EC:4.1.3.36]	0	0	0	0	0	0	0	0	0	0	0	0	0	0	0	0	0	0	0	0	0	0	0	0	0	0	0	0	0	0	0	0	0	0	0	0	0	0	0	0	0	0	0	0	0	0	0	0	0
>hif:HIBPF12800__dihydroxynaphthoic_acid_synthetase;_K01661_naphthoate_synthase_[EC:4.1.3.36]	0	0	0	0	0	0	0	0	0	0	0	0	0	0	0	0	0	0	0	0	0	0	0	0	0	0	0	0	0	0	0	0	0	0	0	0	0	0	0	0	1	0	0	0	0	0	0	0	0
>cro:ROD_26691__menB;_naphthoate_synthase_(EC:4.1.3.36);_K01661_naphthoate_synthase_[EC:4.1.3.36]	0	0	0	0	0	0	0	0	0	0	0	0	0	0	0	0	0	2	0	0	0	0	0	0	0	0	0	0	0	0	0	0	0	0	0	0	0	0	0	0	0	0	0	0	0	0	1	0	0
>del:DelCs14_0121__O-succinylbenzoate--CoA_ligase_(EC:6.2.1.26);_K12508_feruloyl-CoA_synthase_[EC:6.2.1.34]	0	0	0	0	1	0	0	0	0	0	0	0	1	0	0	0	0	0	1	0	0	0	2	0	0	4	0	0	0	0	0	1	1	0	4	0	0	0	0	0	1	0	0	1	0	0	0	0	0
>xtr:549222__nqo1;_NAD(P)H_dehydrogenase,_quinone_1_(EC:1.6.5.2);_K00355_NAD(P)H_dehydrogenase_(quinone)_[EC:1.6.5.2]	0	0	0	0	0	0	0	0	0	0	0	0	0	0	0	0	0	0	0	0	0	0	0	0	0	0	0	0	0	0	0	0	0	0	0	0	0	0	0	0	0	0	0	0	0	0	0	0	0
>tel:tll2458__menB;_naphthoate_synthase_(EC:4.1.3.36);_K01661_naphthoate_synthase_[EC:4.1.3.36]	0	0	0	0	0	0	0	0	0	0	0	0	0	0	0	0	0	0	0	0	0	0	0	0	0	0	0	0	0	0	0	1	0	0	0	0	0	0	0	0	0	0	0	0	0	0	0	0	0
235t6_24289_>pru:PRU_1686_menF;_menaquinone-specific_isochorismate_synthase_(EC:5.4.4.2);_K02361_isochorismate_synthase_[EC:5.4.4.2]	0	0	0	0	0	0	0	0	0	0	0	0	0	0	0	0	0	0	0	0	0	0	0	0	0	0	0	0	0	0	0	0	0	0	0	0	0	0	0	0	0	0	0	0	0	0	0	0	0
501_80265_>bfs:BF1305_menE;_putative_O-succinylbenzoate--CoA_ligase_(EC:6.2.1.26);_K01911_O-succinylbenzoic_acid--CoA_ligase_[EC:6.2.1.26]	0	0	0	0	0	0	0	0	0	0	0	0	0	0	0	0	56	0	0	0	0	0	0	0	0	0	0	0	0	0	0	0	0	0	0	0	0	0	0	0	0	0	0	0	0	0	0	0	0
>tjr:TherJR_2695__O-succinylbenzoate--CoA_ligase_(EC:6.2.1.26);_K01897_long-chain_acyl-CoA_synthetase_[EC:6.2.1.3]	0	0	0	12	0	0	0	0	0	0	10	0	0	0	0	0	9	0	0	0	2	0	0	0	0	0	0	0	0	1	0	0	0	0	0	0	0	0	0	0	0	0	1	62	0	1	0	1	0
>pvi:Cvib_0395__alpha/beta_hydrolase_fold;_K08680_2-succinyl-6-hydroxy-2,4-cyclohexadiene-1-carboxylate_synthase_[EC:4.2.99.20]	0	0	0	1	0	0	0	0	0	1	0	0	0	0	0	0	0	1	0	0	0	0	1	0	1	2	0	0	0	0	0	0	0	1	1	0	2	0	0	0	3	0	1	1	0	1	0	0	0
>bmi:BMEA_A1341__cobalamin_biosynthesis_protein_(EC:4.1.3.36);_K02227_adenosylcobinamide-phosphate_synthase_CobD_[EC:6.3.1.10]	2	1	0	0	0	0	0	1	0	1	0	0	3	0	1	0	0	0	1	3	0	3	4	6	1	3	0	4	4	1	0	0	1	3	1	2	0	0	3	1	0	0	0	0	0	0	1	0	1
>dvu:DVU3174__ubiE;_ubiquinone/menaquinone_biosynthesis_methlytransferase_UbiE_(EC:2.1.1.-);_K03183_ubiquinone/menaquinone_biosynthesis_methyltransferase_[EC:2.1.1.163_2.1.1.-]	0	0	0	0	0	0	0	0	0	0	0	0	0	0	0	0	0	0	0	0	0	0	0	0	0	0	0	0	0	0	0	0	0	0	0	0	0	0	0	0	0	0	0	0	0	0	0	0	0
>ath:AT1G18870__ICS2;_ICS2_(ISOCHORISMATE_SYNTHASE_2);_isochorismate_synthase;_K02552_menaquinone-specific_isochorismate_synthase_[EC:5.4.4.2]	0	0	0	0	0	0	0	0	0	0	0	0	0	0	0	0	0	0	0	0	0	0	0	0	0	0	0	0	0	0	0	0	0	0	0	0	0	0	0	0	0	0	0	0	0	0	0	0	0
>abo:ABO_2246__ubiE;_methyltransferase,_ubiquinone_biosynthesis_(EC:2.1.1.-);_K03183_ubiquinone/menaquinone_biosynthesis_methyltransferase_[EC:2.1.1.163_2.1.1.-]	0	0	0	0	0	0	0	0	0	0	0	0	0	0	0	0	0	0	0	0	0	0	0	0	0	0	0	0	0	0	0	0	0	0	0	0	0	0	0	0	0	0	0	0	0	0	0	0	0
189t3_27210_>ssg:Selsp_0274_O-succinylbenzoate--CoA_ligase_(EC:6.2.1.26)	0	0	0	0	0	0	0	0	0	0	0	0	0	0	0	0	768	0	0	0	2	0	0	0	0	0	0	0	0	0	0	486	2	0	0	0	0	88	0	0	0	0	0	0	290	0	0	1	0
>pah:Poras_0927__naphthoate_synthase_(EC:4.1.3.36);_K01661_naphthoate_synthase_[EC:4.1.3.36]	0	0	0	0	0	0	0	0	0	0	0	0	0	0	0	0	0	0	0	0	0	0	0	0	0	0	0	0	0	0	0	0	0	0	0	0	0	0	0	0	0	0	0	0	0	0	0	0	0
>tro:trd_A0304__menB;_naphthoate_synthase_(EC:4.1.3.36);_K01661_naphthoate_synthase_[EC:4.1.3.36]	0	2	0	0	0	0	0	0	0	1	2	0	0	0	0	0	0	0	0	0	0	0	1	0	0	0	1	0	0	0	0	1	1	0	0	0	0	0	0	1	0	0	1	0	0	0	0	0	0
>hit:NTHI1142__menC;_O-succinylbenzoate_synthase_(EC:4.2.1.-);_K02549_O-succinylbenzoate_synthase_[EC:4.2.1.113]	0	0	0	0	0	0	0	0	0	0	0	0	0	0	0	0	0	0	0	0	0	0	0	0	0	0	0	0	0	0	0	0	0	0	0	0	0	0	0	0	0	0	0	0	0	0	0	0	0
EM203_157137_>pru:PRU_1685_menD;_2-succinyl-6-hydroxy-2,4-cyclohexadiene-1-carboxylic_acid_synthase/2-oxoglutarate_decarboxylase_(EC:4.1.1.71);_K02551_2-succinyl-5-enolpyruvyl-6-hydroxy-3-cyclohexene-1-carboxylate_synthase_[EC:2.2.1.9]	0	0	0	0	0	0	0	0	0	0	0	0	0	0	0	0	0	0	0	0	0	0	0	0	0	0	0	0	0	0	0	0	0	0	0	0	0	0	0	0	0	0	0	0	0	0	0	0	0
>del:DelCs14_3549__O-succinylbenzoate--CoA_ligase_(EC:6.2.1.26)	0	5	0	0	0	0	0	0	0	0	1	0	1	0	0	1	0	0	0	1	0	1	0	0	1	0	0	0	0	0	0	0	0	0	0	0	0	0	0	0	0	0	0	0	0	0	0	0	0
EM438T3_23656_>vpr:Vpar_0376_naphthoate_synthase;_K01661_naphthoate_synthase_[EC:4.1.3.36]	9	1	0	0	0	4	25	0	20	0	3	9	0	0	2	0	0	5	0	14	0	2	0	0	0	0	0	0	0	0	2	0	0	0	2	6	0	0	2	0	13	0	0	57	4	1	1	0	0
>hut:Huta_0392__O-succinylbenzoate-CoA_ligase;_K01911_O-succinylbenzoic_acid--CoA_ligase_[EC:6.2.1.26]	1	0	2	0	0	0	0	4	0	1	0	1	0	1	4	0	0	0	0	2	0	1	0	0	0	4	1	3	0	5	0	3	2	0	3	1	0	0	1	0	4	0	1	2	0	1	9	0	1
>syn:slr0492__menE;_O-succinylbenzoic_acid--CoA_ligase_(EC:6.2.1.26);_K01911_O-succinylbenzoic_acid--CoA_ligase_[EC:6.2.1.26]	0	0	0	0	0	0	0	0	0	0	0	0	0	0	0	0	0	0	0	0	0	0	0	0	0	0	0	0	0	0	0	0	0	0	0	0	1	0	0	0	0	0	0	0	0	0	0	0	0
>hso:HS_0221__menA;_1,4-dihydroxy-2-naphthoate_octaprenyltransferase_(EC:2.5.1.-);_K02548_1,4-dihydroxy-2-naphthoate_octaprenyltransferase_[EC:2.5.1.74_2.5.1.-]	0	0	0	0	0	0	0	0	0	0	0	0	0	0	0	0	0	0	0	0	0	0	0	0	0	0	0	0	0	0	0	0	0	0	0	0	0	0	0	0	0	0	0	0	0	8	0	0	0
EM204_129505_>bfs:BF1305_menE;_putative_O-succinylbenzoate--CoA_ligase_(EC:6.2.1.26);_K01911_O-succinylbenzoic_acid--CoA_ligase_[EC:6.2.1.26]	0	0	0	0	0	0	0	0	0	0	0	0	0	0	0	0	0	0	0	0	0	0	0	0	0	0	0	0	0	0	0	0	0	0	0	0	0	0	0	0	0	0	0	0	0	0	0	0	0
>svo:SVI_4314__menB;_naphthoate_synthase;_K01661_naphthoate_synthase_[EC:4.1.3.36]	0	0	0	0	0	0	0	0	0	0	0	0	0	0	0	1	0	0	0	0	0	0	0	0	0	0	0	0	0	0	0	0	0	0	1	0	0	0	0	0	0	0	0	0	0	0	0	0	0
>fba:FIC_01439__1,4-dihydroxy-2-naphthoate_octaprenyltransferase_(EC:2.5.1.-);_K02548_1,4-dihydroxy-2-naphthoate_octaprenyltransferase_[EC:2.5.1.74_2.5.1.-]	0	0	0	0	0	0	0	0	0	0	0	0	0	0	0	0	0	0	0	0	0	0	0	0	0	0	0	0	0	0	0	0	0	0	0	0	0	0	0	0	0	0	0	0	0	0	0	0	0
>ctu:CTU_01720__menA;_1,4-dihydroxy-2-naphthoate_octaprenyltransferase;_K02548_1,4-dihydroxy-2-naphthoate_octaprenyltransferase_[EC:2.5.1.74_2.5.1.-]	0	0	1	0	1	0	0	0	0	0	0	0	0	0	0	0	0	0	0	0	0	0	0	0	0	0	0	0	0	0	0	0	0	1	2	0	6	0	0	0	0	0	0	0	0	0	1	0	0
>sea:SeAg_B2443__menB;_naphthoate_synthase_(EC:4.1.3.36);_K01661_naphthoate_synthase_[EC:4.1.3.36]	0	0	0	0	0	0	0	0	0	0	0	0	0	0	0	0	0	0	0	0	0	0	0	0	0	0	0	0	0	1	0	0	0	0	0	0	0	0	0	0	0	0	0	0	0	0	0	0	0
>lsg:lse_1645__1,4-dihydroxy-2-naphthoate_octaprenyltransferase,_putative;_K02548_1,4-dihydroxy-2-naphthoate_octaprenyltransferase_[EC:2.5.1.74_2.5.1.-]	0	0	0	0	0	0	0	0	0	0	0	0	0	0	0	0	0	0	0	0	0	0	0	0	0	0	0	0	0	0	0	0	0	0	0	0	0	0	0	0	0	1	0	0	0	0	0	0	0
>amr:AM1_3823__ubiE;_ubiquinone/menaquinone_biosynthesis_methyltransferase;_K03183_ubiquinone/menaquinone_biosynthesis_methyltransferase_[EC:2.1.1.163_2.1.1.-]	0	0	0	0	0	0	0	0	0	0	0	0	0	0	0	0	0	0	0	0	0	0	0	0	0	0	0	0	0	0	0	0	0	0	0	0	0	0	0	0	0	0	0	0	0	0	0	0	0
361T6_16284_>bhl:Bache_3267_1,4-dihydroxy-2-naphtoate_prenyltransferase_(EC:2.5.1.-);_K02548_1,4-dihydroxy-2-naphthoate_octaprenyltransferase_[EC:2.5.1.74_2.5.1.-]	5	2	0	1	0	0	0	0	0	0	0	9	0	1	0	3	0	2	1	0	0	0	0	0	0	0	0	0	1	0	0	2	0	0	1	0	0	2	2	0	1	0	0	6	3	0	0	0	2
RBB166_136310_>enc:ECL_03614_menD;_2-succinyl-5-enolpyruvyl-6-hydroxy-3-cyclohexene-1-carboxylate_synthase;_K02551_2-succinyl-5-enolpyruvyl-6-hydroxy-3-cyclohexene-1-carboxylate_synthase_[EC:2.2.1.9]	0	0	0	12	0	0	0	0	0	1	0	0	0	0	0	0	0	0	0	0	1	1	0	0	0	0	2	0	0	1	0	0	0	0	0	0	0	0	0	0	0	0	1	0	0	0	0	0	0
RBB166_74415_>lrf:LAR_1030_1,4-dihydroxy-2-naphthoate_octaprenyltransferase;_K02548_1,4-dihydroxy-2-naphthoate_octaprenyltransferase_[EC:2.5.1.74_2.5.1.-]	0	0	0	0	0	0	0	1	0	0	0	0	0	0	0	0	0	0	0	0	0	0	0	11	0	0	0	0	0	0	0	0	1	0	0	0	0	0	0	0	0	0	0	0	0	0	0	0	0
>det:DET0399__ubiquinone/menaquinone_biosynthesis_methlytransferase_UbiE,_putative;_K03183_ubiquinone/menaquinone_biosynthesis_methyltransferase_[EC:2.1.1.163_2.1.1.-]	0	0	0	0	0	0	0	0	0	0	0	0	0	0	0	0	0	0	0	0	0	0	0	0	0	0	0	0	0	0	0	0	0	0	0	0	0	0	0	0	0	0	0	0	0	0	0	0	0
413t3_79466_>bfr:BF1321_O-succinylbenzoic_acid-CoA_ligase;_K01911_O-succinylbenzoic_acid--CoA_ligase_[EC:6.2.1.26]	0	2	0	0	0	0	5	0	0	0	0	12	45	3	11	0	0	0	0	0	0	13	9	190	0	0	0	47	15	17	9	1	0	8	0	0	0	1	13	0	0	10	0	20	0	0	0	0	0
>sew:SeSA_A2535__menB;_naphthoate_synthase_(EC:4.1.3.36);_K01661_naphthoate_synthase_[EC:4.1.3.36]	0	0	0	0	0	0	0	0	0	0	0	0	0	0	0	0	0	0	0	0	0	0	0	0	0	0	0	0	0	0	0	0	0	0	0	0	0	0	0	0	0	0	0	0	0	0	0	0	0
>seh:SeHA_C2547__menB;_naphthoate_synthase_(EC:4.1.3.36);_K01661_naphthoate_synthase_[EC:4.1.3.36]	0	0	0	0	0	0	0	0	0	0	0	0	0	0	0	0	0	0	0	0	0	0	0	0	0	0	0	0	0	0	0	0	0	0	0	0	0	0	0	0	0	0	0	0	0	0	0	0	0
448T0_112590_>pdi:BDI_1988_ubiE;_ubiquinone/menaquinone_biosynthesis_methyltransferase;_K03183_ubiquinone/menaquinone_biosynthesis_methyltransferase_[EC:2.1.1.163_2.1.1.-]	0	0	0	4	2	0	0	76	0	0	2	0	1	1	0	2	0	0	0	0	0	0	0	0	1	0	1	0	0	0	0	0	0	30	1	0	0	0	20	0	0	0	2	0	0	4	0	0	0
>sei:SPC_1404__menB;_naphthoate_synthase;_K01661_naphthoate_synthase_[EC:4.1.3.36]	0	0	0	0	0	0	0	0	0	0	0	0	0	0	0	0	0	0	0	0	0	0	0	0	0	0	0	1	0	0	0	0	0	0	0	0	0	0	0	0	0	0	0	0	0	0	0	0	0
>see:SNSL254_A2492__menB;_naphthoate_synthase_(EC:4.1.3.36);_K01661_naphthoate_synthase_[EC:4.1.3.36]	0	0	0	0	0	0	0	0	0	0	0	0	0	0	0	0	0	0	0	0	0	0	0	0	0	0	3	0	0	0	0	0	0	0	0	0	0	0	0	0	0	0	0	0	0	0	0	0	0
EM203_37800_>mtt:Ftrac_2976_demethylmenaquinone_methyltransferase_(EC:2.1.1.-);_K03183_ubiquinone/menaquinone_biosynthesis_methyltransferase_[EC:2.1.1.163_2.1.1.-]	0	0	19	9	0	0	0	0	0	0	0	0	0	0	0	4	0	0	0	0	0	0	0	1	0	0	2	0	0	0	0	0	0	0	0	0	0	126	0	0	1	0	0	0	4	0	0	0	0
>enc:ECL_03613__menH;_2-succinyl-6-hydroxy-2,4-cyclohexadiene-1-carboxylate_synthase;_K08680_2-succinyl-6-hydroxy-2,4-cyclohexadiene-1-carboxylate_synthase_[EC:4.2.99.20]	0	0	0	3	0	0	0	0	0	0	0	0	0	0	0	0	0	0	0	0	0	0	0	0	0	0	6	0	0	1	0	0	1	0	0	0	0	0	0	0	0	0	0	0	0	0	0	0	0
>sil:SPO0145__ubiE;_ubiquinone/menaquinone_biosynthesis_methyltransferase_UbiE;_K03183_ubiquinone/menaquinone_biosynthesis_methyltransferase_[EC:2.1.1.163_2.1.1.-]	0	0	0	0	1	0	0	0	0	0	0	0	0	0	0	0	0	0	0	0	0	0	0	0	0	0	0	0	0	0	0	0	0	0	0	0	0	0	0	0	0	0	0	0	0	0	0	0	0
>dde:Dde_2882__hypothetical_protein;_K03183_ubiquinone/menaquinone_biosynthesis_methyltransferase_[EC:2.1.1.163_2.1.1.-]	0	0	0	0	0	0	0	0	0	0	0	0	0	0	0	0	0	0	0	0	0	0	0	0	0	0	0	0	0	0	0	0	0	0	0	0	0	0	0	0	0	0	0	0	0	0	0	0	0
>seg:SG2336__menB;_naphthoate_synthase_(EC:4.1.3.36);_K01661_naphthoate_synthase_[EC:4.1.3.36]	0	0	0	1	0	0	0	0	0	0	0	0	0	0	0	0	0	0	0	0	0	0	0	0	0	0	0	0	0	0	0	0	0	0	0	0	0	0	0	0	0	0	0	0	0	0	0	0	0
>bcj:BCAS0623__putative_NAD(P)H_dehydrogenase_(quinone)_(EC:1.6.5.2);_K00355_NAD(P)H_dehydrogenase_(quinone)_[EC:1.6.5.2]	0	0	0	0	0	0	0	0	0	0	0	0	0	1	0	0	0	0	0	0	0	0	0	0	0	0	0	0	0	0	0	0	1	0	0	0	0	1	0	0	0	0	0	0	0	0	0	0	0
>cyj:Cyan7822_5849__O-succinylbenzoic_acid_(OSB)_synthetase;_K02549_O-succinylbenzoate_synthase_[EC:4.2.1.113]	0	1	0	3	1	7	2	0	0	3	3	0	0	0	0	0	0	0	0	1	1	0	0	1	0	0	4	0	4	0	0	0	0	1	0	0	2	0	1	1	3	1	3	0	1	4	0	2	2
>sed:SeD_A2651__menB;_naphthoate_synthase_(EC:4.1.3.36);_K01661_naphthoate_synthase_[EC:4.1.3.36]	0	0	0	0	1	0	0	0	0	0	0	0	0	0	1	0	0	0	0	0	0	0	0	0	0	0	0	0	0	0	0	0	0	0	0	0	0	0	0	0	0	0	0	0	0	0	0	0	0
>aai:AARI_24530__menB;_naphthoate_synthase_(EC:4.1.3.36);_K01661_naphthoate_synthase_[EC:4.1.3.36]	0	0	0	0	0	0	0	0	0	0	0	0	1	0	0	0	0	0	0	0	0	0	0	0	0	0	0	0	0	0	0	0	0	0	0	0	0	0	0	0	0	0	0	0	0	0	0	0	0
>jde:Jden_0533__mandelate_racemase/muconate_lactonizing_protein;_K02549_O-succinylbenzoate_synthase_[EC:4.2.1.113]	0	0	0	0	1	0	1	1	0	0	0	0	0	0	0	0	0	0	0	0	0	0	0	0	0	0	0	0	0	0	0	0	0	0	0	0	0	0	0	0	0	0	0	0	0	0	0	0	0
>fsy:FsymDg_2379__O-succinylbenzoate--CoA_ligase_(EC:6.2.1.26)	0	0	1	1	0	0	0	0	0	0	0	0	0	0	0	0	0	0	0	0	0	0	0	0	0	0	0	0	0	0	0	0	0	0	1	0	0	0	0	0	0	0	0	0	0	0	0	0	1
>alv:Alvin_0623__1,4-dihydroxy-2-naphthoate_octaprenyltransferase;_K02548_1,4-dihydroxy-2-naphthoate_octaprenyltransferase_[EC:2.5.1.74_2.5.1.-]	1	0	0	0	0	0	0	0	0	0	0	1	0	0	1	3	0	0	0	1	0	0	0	0	0	0	1	0	0	0	0	1	0	0	2	0	0	1	1	0	0	0	0	0	0	0	0	0	0
>ppp:PHYPADRAFT_140685__hypothetical_protein;_K03183_ubiquinone/menaquinone_biosynthesis_methyltransferase_[EC:2.1.1.163_2.1.1.-]	0	0	0	0	0	0	0	0	0	0	0	0	0	0	0	0	0	0	0	0	0	0	0	0	0	0	0	0	0	0	0	0	0	0	0	0	0	0	0	0	0	0	0	0	0	0	0	0	0
EM338_10896_>pru:PRU_1360_menA;_1,4-dihydroxy-2-naphthoate_octaprenyltransferase_(EC:2.5.-.-);_K02548_1,4-dihydroxy-2-naphthoate_octaprenyltransferase_[EC:2.5.1.74_2.5.1.-]	0	0	0	0	0	1	0	1	0	0	0	2	0	0	0	0	0	0	0	0	0	0	1	0	0	0	0	0	0	0	0	0	0	0	1	0	0	1	1	0	0	0	0	0	0	0	0	0	0
>nca:Noca_0507__1,4-dihydroxy-2-naphthoate_octaprenyltransferase_(EC:2.5.1.-);_K02548_1,4-dihydroxy-2-naphthoate_octaprenyltransferase_[EC:2.5.1.74_2.5.1.-]	0	0	0	0	0	0	1	0	0	0	0	0	0	0	0	0	2	0	0	0	0	0	0	0	0	0	0	0	0	0	0	0	0	0	0	0	0	0	0	0	0	0	0	0	0	0	0	0	1
>sfr:Sfri_2723__1,4-dihydroxy-2-naphthoate_octaprenyltransferase;_K02548_1,4-dihydroxy-2-naphthoate_octaprenyltransferase_[EC:2.5.1.74_2.5.1.-]	0	0	0	0	0	0	0	0	0	0	0	0	0	0	0	0	0	0	0	0	0	0	0	0	0	0	0	0	0	0	0	0	0	0	0	0	0	0	0	0	0	0	0	0	0	0	0	0	0
>zpr:ZPR_3065__1,4-dihydroxy-2-naphthoateoctaprenyltransferase;_K02548_1,4-dihydroxy-2-naphthoate_octaprenyltransferase_[EC:2.5.1.74_2.5.1.-]	0	0	0	0	0	0	0	0	0	0	0	0	0	0	0	0	0	0	0	0	0	0	0	0	0	0	0	0	0	0	0	0	0	1	0	0	0	0	0	0	0	0	0	0	0	0	0	0	0
>pdx:Psed_5597__naphthoate_synthase_(EC:4.1.3.36);_K01661_naphthoate_synthase_[EC:4.1.3.36]	0	0	0	1	0	0	0	0	0	0	0	0	0	0	0	0	0	0	0	0	0	0	0	0	0	0	0	0	0	0	0	0	0	0	0	0	0	0	0	0	0	0	0	0	0	0	0	0	0
>apa:APP7_1468__1,4-dihydroxy-2-naphthoateoctaprenyltransferase_(EC:2.5.1.-);_K02548_1,4-dihydroxy-2-naphthoate_octaprenyltransferase_[EC:2.5.1.74_2.5.1.-]	0	0	0	0	0	0	0	0	0	0	0	0	0	0	0	0	0	0	0	0	0	0	0	0	0	0	0	0	0	0	0	0	0	0	0	0	0	0	0	0	0	0	0	0	0	0	0	0	0
>xbo:XBJ1_4286__menA;_1,4-dihydroxy-2-naphthoate_octaprenyltransferase_(EC:2.5.1.-);_K02548_1,4-dihydroxy-2-naphthoate_octaprenyltransferase_[EC:2.5.1.74_2.5.1.-]	0	0	0	0	0	1	0	0	0	0	0	0	0	0	0	0	0	0	0	0	0	0	0	0	0	0	0	0	0	0	0	0	0	0	0	0	0	0	0	0	0	0	0	0	0	0	0	0	0
>cyj:Cyan7822_0437__1,4-dihydroxy-2-naphthoate_phytyltransferase;_K02548_1,4-dihydroxy-2-naphthoate_octaprenyltransferase_[EC:2.5.1.74_2.5.1.-]	0	0	0	0	0	0	0	1	0	0	0	0	0	0	0	0	0	0	0	0	0	0	0	0	0	0	0	0	0	0	0	0	0	0	0	0	0	0	0	0	0	0	0	0	0	0	0	0	0
>shl:Shal_4273__naphthoate_synthase;_K01661_naphthoate_synthase_[EC:4.1.3.36]	0	0	2	2	0	0	0	0	2	0	0	3	0	0	0	0	0	0	0	0	2	0	1	0	0	1	2	0	0	0	0	2	0	0	0	0	0	0	2	0	1	0	1	0	0	0	1	1	0
>spl:Spea_4225__naphthoate_synthase;_K01661_naphthoate_synthase_[EC:4.1.3.36]	0	1	0	0	0	0	0	0	0	0	0	0	0	0	0	0	0	0	0	0	0	0	0	0	0	0	0	0	0	0	0	0	0	0	0	0	0	0	0	0	0	0	0	0	0	0	0	0	0
>pru:PRU_1360__menA;_1,4-dihydroxy-2-naphthoate_octaprenyltransferase_(EC:2.5.-.-);_K02548_1,4-dihydroxy-2-naphthoate_octaprenyltransferase_[EC:2.5.1.74_2.5.1.-]	0	0	0	0	0	0	0	0	0	0	0	0	0	0	0	0	0	0	0	0	0	0	0	0	0	0	0	0	0	0	0	0	0	0	0	0	0	0	0	0	0	0	0	0	0	0	0	0	0
190T0_191694_>amu:Amuc_2104_2-succinyl-6-hydroxy-2,4-cyclohexadiene-1-carboxylate_synthase_(EC:2.5.1.64);_K02551_2-succinyl-5-enolpyruvyl-6-hydroxy-3-cyclohexene-1-carboxylate_synthase_[EC:2.2.1.9]	0	0	0	0	0	0	0	0	0	0	0	0	0	0	0	0	0	0	0	0	0	0	0	0	0	0	0	0	0	0	0	0	0	0	0	0	0	0	0	0	1	0	0	0	0	0	0	0	0
>ecb:100067312__similar_to_vitamin_K-dependent_gamma-glutamyl_carboxylase;_K10106_vitamin_K-dependent_gamma-carboxylase_[EC:6.4.-.-]	0	0	0	0	0	1	0	0	0	0	0	0	0	0	0	0	0	0	0	0	0	0	0	0	0	0	0	0	0	0	0	0	0	0	0	0	0	0	0	0	0	0	0	0	0	0	0	0	0
>cpu:cpfrc_00291__1,4-dihydroxy-2-naphthoateoctaprenyltransferase_(EC:2.5.1.-);_K02548_1,4-dihydroxy-2-naphthoate_octaprenyltransferase_[EC:2.5.1.74_2.5.1.-]	0	0	0	0	0	0	0	0	0	0	0	0	0	0	0	0	0	0	0	0	0	0	0	0	0	0	0	0	0	0	0	0	0	0	0	0	0	0	0	0	0	0	0	0	0	0	0	0	0
362T3_136793_>blb:BBMN68_1007_decarboxylase_with_tpp_domain+d236;_K02551_2-succinyl-5-enolpyruvyl-6-hydroxy-3-cyclohexene-1-carboxylate_synthase_[EC:2.2.1.9]	0	0	0	0	0	0	0	0	0	0	0	0	1	0	0	0	0	0	0	0	0	0	0	1	0	1	0	0	0	0	0	0	0	0	0	0	0	0	0	0	0	0	0	65	0	0	0	0	0
>hma:rrnAC0838__menD;_2-succinyl-6-hydroxy-2_4-cyclohexadiene-1-carboxylate_synthase;_K02551_2-succinyl-5-enolpyruvyl-6-hydroxy-3-cyclohexene-1-carboxylate_synthase_[EC:2.2.1.9]	4	0	1	0	1	0	0	3	0	5	0	4	0	6	13	0	0	0	1	0	1	3	0	0	1	6	2	3	0	8	0	2	8	0	3	1	0	0	1	0	3	0	0	0	1	0	7	1	1
>aoe:Clos_2774__alpha/beta_hydrolase_fold;_K08680_2-succinyl-6-hydroxy-2,4-cyclohexadiene-1-carboxylate_synthase_[EC:4.2.99.20]	0	0	0	0	0	0	0	0	0	0	0	0	0	0	0	0	0	0	0	0	0	0	1	0	0	0	0	0	0	0	0	0	0	0	0	0	0	0	0	0	6	0	1	0	0	1	0	0	0
>car:cauri_0330__menA;_1,4-dihydroxy-2-naphthoateoctaprenyltransferase;_K02548_1,4-dihydroxy-2-naphthoate_octaprenyltransferase_[EC:2.5.1.74_2.5.1.-]	0	7	1	0	0	0	0	0	0	0	0	0	0	0	0	0	0	0	1	0	0	0	0	0	0	0	0	0	0	1	0	0	0	2	0	0	0	0	3	3	1	0	0	0	0	0	0	7	0
>mph:MLP_50840__menB;_naphthoate_synthase_(EC:4.1.3.36)	0	0	0	0	0	0	0	0	0	0	0	0	0	0	0	0	0	0	0	0	0	0	1	0	0	0	0	0	0	0	0	0	0	0	0	0	0	0	0	0	0	0	0	0	0	0	0	0	0
>sgr:SGR_3001__hypothetical_protein;_K11782_chorismate_futalosine-lyase_[EC:4.1.99.-]	0	0	0	0	4	0	0	0	0	0	0	0	0	0	2	0	0	0	0	0	0	4	0	0	0	0	0	0	0	1	0	0	1	0	0	0	0	0	1	0	0	0	0	0	0	2	0	0	1
>cyb:CYB_2045__menD;_2-succinyl-5-enolpyruvyl-6-hydroxy-3-cyclohexene-1-carboxylate_synthase_(EC:4.1.1.71_2.2.1.9);_K02551_2-succinyl-5-enolpyruvyl-6-hydroxy-3-cyclohexene-1-carboxylate_synthase_[EC:2.2.1.9]	0	0	0	0	0	0	0	0	0	3	0	1	0	0	0	0	0	0	0	1	0	3	0	0	0	4	0	0	0	0	0	0	1	0	0	2	0	0	0	0	0	0	0	0	1	0	2	0	0
>pfr:PFREUD_05080__menA;_1,4-dihydroxy-2-naphthoate_octaprenyltransferase_(EC:2.5.1.-);_K02548_1,4-dihydroxy-2-naphthoate_octaprenyltransferase_[EC:2.5.1.74_2.5.1.-]	0	0	1	0	1	0	0	0	0	0	0	0	1	0	0	0	0	1	0	0	0	0	0	1	0	0	0	0	0	0	1	0	0	0	1	0	0	0	0	1	0	0	2	0	0	0	0	0	0
>cgt:cgR_0570__2-succinyl-5-enolpyruvyl-6-hydroxy-3-cyclohexene-1-carboxylate_synthase_(EC:4.1.1.71_2.2.1.9);_K02551_2-succinyl-5-enolpyruvyl-6-hydroxy-3-cyclohexene-1-carboxylate_synthase_[EC:2.2.1.9]	0	0	0	0	1	0	0	0	0	0	0	0	0	0	0	0	0	0	0	0	0	0	0	0	0	0	0	0	0	0	0	0	0	0	0	0	0	0	0	0	0	0	0	0	0	0	0	0	0
>lme:LEUM_0752__2-succinyl-6-hydroxy-2,4-cyclohexadiene-1-carboxylate_synthase_(EC:2.5.1.64);_K02551_2-succinyl-5-enolpyruvyl-6-hydroxy-3-cyclohexene-1-carboxylate_synthase_[EC:2.2.1.9]	0	0	1	1	0	0	0	0	0	0	0	0	0	0	0	0	20	0	0	0	0	0	0	0	0	1	0	0	0	0	0	19	0	0	0	0	0	0	0	0	0	0	2	0	0	0	0	237	1
EM144T3_18777_>pdi:BDI_1136_2-oxoglutarate_decarboxylase_and_2-succinyl-6-hydroxy-2,4-cyclohexadiene-1-carboxylate_synthase;_K02551_2-succinyl-5-enolpyruvyl-6-hydroxy-3-cyclohexene-1-carboxylate_synthase_[EC:2.2.1.9]	0	2	0	0	0	0	0	1	0	0	0	0	0	0	0	237	1	0	0	0	0	0	0	0	0	0	0	0	0	0	0	0	0	1	0	0	0	0	0	2	0	0	0	0	0	0	0	0	0
>cdi:DIP0422__menC;_O-succinylbenzoate_synthase;_K02549_O-succinylbenzoate_synthase_[EC:4.2.1.113]	0	0	0	0	0	0	1	0	0	0	0	0	0	0	0	0	0	0	0	0	1	0	0	0	0	0	0	0	0	0	0	0	0	0	0	0	0	0	0	0	0	0	0	0	0	0	0	0	0
>fte:Fluta_0278__Chorismate-binding_domain-containing_protein;_K02361_isochorismate_synthase_[EC:5.4.4.2]	0	0	0	0	0	0	0	0	0	0	0	0	0	0	0	0	0	0	0	0	0	0	0	1	0	0	0	0	0	0	0	0	0	0	0	0	0	0	0	0	0	0	0	0	0	0	0	0	0
>art:Arth_3153__mandelate_racemase/muconate_lactonizing_protein;_K02549_O-succinylbenzoate_synthase_[EC:4.2.1.113]	0	0	0	0	0	0	0	1	0	0	0	0	0	0	0	0	1	0	0	0	0	0	2	0	0	0	0	0	0	0	0	0	0	0	0	0	0	0	1	0	0	0	0	0	0	0	1	0	2
>bur:Bcep18194_C6898__AMP-dependent_synthetase_and_ligase_(EC:6.2.1.26)	0	0	0	0	0	0	0	0	1	0	0	0	0	0	0	0	0	0	0	0	1	0	1	0	0	0	0	0	0	0	0	1	0	0	0	0	0	0	0	0	0	1	0	0	0	0	0	0	0
>pfr:PFREUD_07540__menB;_naphthoate_synthase_(dihydroxynaphthoic_acid_synthetase)_(EC:4.1.3.36);_K01661_naphthoate_synthase_[EC:4.1.3.36]	0	0	2	0	0	0	1	1	1	0	0	2	2	1	2	0	1	0	0	0	0	0	0	6	1	0	0	1	0	0	0	1	1	1	5	0	1	0	0	1	0	0	0	0	1	1	4	1	2
>mel:Metbo_2002__UbiA_prenyltransferase;_K02548_1,4-dihydroxy-2-naphthoate_octaprenyltransferase_[EC:2.5.1.74_2.5.1.-]	0	0	0	0	0	0	0	0	0	0	0	0	0	0	0	0	0	1	0	0	0	0	0	0	0	0	0	0	0	0	0	0	0	0	0	0	0	0	0	0	0	0	0	0	0	0	0	0	0
>bmd:BMD_2219__menA;_1,4-dihydroxy-2-naphthoate_octaprenyltransferase_(EC:2.5.-.-);_K02548_1,4-dihydroxy-2-naphthoate_octaprenyltransferase_[EC:2.5.1.74_2.5.1.-]	0	0	0	0	0	0	0	0	0	0	0	0	0	0	0	0	0	0	0	0	0	0	0	0	0	0	0	0	0	0	0	0	0	0	0	0	0	0	0	0	0	0	0	0	0	0	0	0	0
249T0_94255_>blb:BBMN68_1007_decarboxylase_with_tpp_domain+d236;_K02551_2-succinyl-5-enolpyruvyl-6-hydroxy-3-cyclohexene-1-carboxylate_synthase_[EC:2.2.1.9]	0	0	0	0	1	0	0	0	0	0	0	0	0	0	0	0	0	1	0	0	0	0	0	0	0	0	0	0	0	0	0	0	0	0	0	0	0	0	0	0	0	0	0	0	0	0	0	0	0
>bmq:BMQ_2263__menA;_1,4-dihydroxy-2-naphthoate_octaprenyltransferase_(EC:2.5.-.-);_K02548_1,4-dihydroxy-2-naphthoate_octaprenyltransferase_[EC:2.5.1.74_2.5.1.-]	0	0	0	0	0	0	0	0	0	0	0	0	0	0	0	0	0	0	0	0	0	0	0	0	0	0	0	0	0	0	0	0	0	0	0	0	0	0	0	0	0	0	0	0	0	0	0	0	1
>cyt:cce_1865__menD;_2-succinyl-5-enolpyruvyl-6-hydroxy-3-cyclohexene-1-carboxylate_synthase;_K02551_2-succinyl-5-enolpyruvyl-6-hydroxy-3-cyclohexene-1-carboxylate_synthase_[EC:2.2.1.9]	0	3	0	0	0	2	0	0	0	0	0	0	0	0	0	0	0	0	0	0	0	0	0	0	0	0	0	0	0	0	0	0	0	0	2	0	0	2	0	0	0	0	0	0	0	0	0	0	0
44T6_23313_>pru:PRU_1685_menD;_2-succinyl-6-hydroxy-2,4-cyclohexadiene-1-carboxylic_acid_synthase/2-oxoglutarate_decarboxylase_(EC:4.1.1.71);_K02551_2-succinyl-5-enolpyruvyl-6-hydroxy-3-cyclohexene-1-carboxylate_synthase_[EC:2.2.1.9]	0	0	0	1	2	0	0	0	0	0	0	0	0	0	0	0	0	0	0	0	0	0	0	0	0	0	0	0	0	0	0	0	0	0	0	0	0	0	0	0	0	0	0	0	0	0	0	0	0
>fba:FIC_02456__2-succinyl-5-enolpyruvyl-6-hydroxy-3-cyclohexene-1-carboxylic-acid_synthase_(EC:2.2.1.9);_K02551_2-succinyl-5-enolpyruvyl-6-hydroxy-3-cyclohexene-1-carboxylate_synthase_[EC:2.2.1.9]	0	0	0	0	0	0	1	1	0	0	0	0	0	0	0	0	1	0	0	1	0	0	0	0	0	0	0	0	0	0	1	0	0	0	0	0	0	0	0	0	0	0	0	0	0	0	0	0	1
>mew:MSWAN_0617__UbiA_prenyltransferase;_K02548_1,4-dihydroxy-2-naphthoate_octaprenyltransferase_[EC:2.5.1.74_2.5.1.-]	1	1	0	0	0	0	0	0	0	0	0	0	0	0	0	0	0	0	0	0	0	0	1	0	0	0	0	0	0	0	0	3	0	1	1	0	0	0	0	0	1	0	0	0	0	0	0	0	0
>slt:Slit_0513__UbiA_prenyltransferase;_K02548_1,4-dihydroxy-2-naphthoate_octaprenyltransferase_[EC:2.5.1.74_2.5.1.-]	0	0	0	0	1	0	0	0	0	0	0	0	0	0	1	0	0	0	0	0	0	1	0	0	0	0	0	0	0	0	0	0	0	0	0	0	0	0	0	0	0	0	0	0	0	0	0	0	0
EM338_40264_>osp:Odosp_0150_1,4-dihydroxy-2-naphthoateoctaprenyltransferase;_K02548_1,4-dihydroxy-2-naphthoate_octaprenyltransferase_[EC:2.5.1.74_2.5.1.-]	0	0	0	450	4	0	0	0	0	0	0	0	0	0	0	0	0	0	0	0	0	0	0	0	0	0	0	0	0	0	0	0	0	0	0	0	8	0	0	0	0	0	0	0	446	0	0	0	1
>wvi:Weevi_0016__2-succinyl-5-enolpyruvyl-6-hydroxy-3-cyclohexene-1-carboxylate_synthase;_K02551_2-succinyl-5-enolpyruvyl-6-hydroxy-3-cyclohexene-1-carboxylate_synthase_[EC:2.2.1.9]	0	0	0	0	0	0	0	0	0	0	0	0	0	1	1	0	0	1	0	0	0	0	2	0	0	0	0	0	0	0	0	0	0	0	0	0	0	0	1	0	0	2	1	0	0	0	1	0	0
RBB178_19376_>osp:Odosp_0150_1,4-dihydroxy-2-naphthoateoctaprenyltransferase;_K02548_1,4-dihydroxy-2-naphthoate_octaprenyltransferase_[EC:2.5.1.74_2.5.1.-]	0	0	1	719	0	0	0	0	0	0	0	0	0	0	0	1	0	0	0	3	0	0	0	0	0	0	0	0	0	0	0	0	0	0	0	0	2	61	0	0	0	0	0	0	644	0	0	0	0
RBB166_87987_>bfs:BF1305_menE;_putative_O-succinylbenzoate--CoA_ligase_(EC:6.2.1.26);_K01911_O-succinylbenzoic_acid--CoA_ligase_[EC:6.2.1.26]	0	0	42	0	2	24	3	0	21	2	0	7	2	40	7	0	0	10	13	0	0	67	71	0	2	10	9	0	1	43	0	0	0	0	24	34	0	14	8	0	35	0	18	29	0	0	0	11	0
>cti:RALTA_B1488__badI;_2-ketocyclohexanecarboxyl-CoA_hydrolase_(EC:4.1.3.36);_K07536_2-ketocyclohexanecarboxyl-CoA_hydrolase_[EC:3.1.2.-]	0	0	0	0	0	0	1	0	0	0	0	0	0	0	0	0	0	2	0	0	0	0	0	0	0	0	0	0	0	0	0	0	0	0	1	0	0	0	0	0	0	0	0	0	0	0	0	0	0
EM203_9206_>bsa:Bacsa_2916_2-succinyl-5-enolpyruvyl-6-hydroxy-3-cyclohexene-1-carboxylate_synthase;_K02551_2-succinyl-5-enolpyruvyl-6-hydroxy-3-cyclohexene-1-carboxylate_synthase_[EC:2.2.1.9]	0	0	0	0	2	0	0	0	0	0	0	0	0	0	0	0	0	0	0	0	0	0	0	0	0	0	0	0	0	0	0	0	0	0	0	0	0	0	0	0	0	0	0	0	0	0	0	0	0
>aca:ACP_3134__ubiE;_menaquinone_biosynthesis_methyltransferase_UbiE;_K03183_ubiquinone/menaquinone_biosynthesis_methyltransferase_[EC:2.1.1.163_2.1.1.-]	0	0	0	0	0	0	0	0	0	0	0	0	0	0	0	0	0	0	0	0	0	0	0	0	0	1	0	0	0	0	0	1	0	0	0	0	0	0	0	0	0	0	0	0	0	0	0	0	0
>hfe:Hfelis_02140__ubiE;_ubiquinone\menaquinone_biosynthesis_methlytransferase_(EC:2.1.1.-);_K03183_ubiquinone/menaquinone_biosynthesis_methyltransferase_[EC:2.1.1.163_2.1.1.-]	0	0	0	0	0	0	0	0	0	0	0	0	0	0	0	0	0	0	0	0	0	0	0	0	0	0	0	0	0	0	0	0	0	0	0	0	0	0	0	0	0	0	0	0	0	0	0	0	0
>bts:Btus_1759__ubiquinone/menaquinone_biosynthesis_methyltransferase;_K03183_ubiquinone/menaquinone_biosynthesis_methyltransferase_[EC:2.1.1.163_2.1.1.-]	0	0	0	0	0	0	0	0	0	0	0	0	0	0	0	0	0	0	0	0	0	0	0	0	0	0	0	0	0	1	0	0	0	0	0	0	0	0	0	0	0	0	0	0	0	0	0	0	0
>esi:Exig_0626__alpha/beta_hydrolase_fold;_K08680_2-succinyl-6-hydroxy-2,4-cyclohexadiene-1-carboxylate_synthase_[EC:4.2.99.20]	0	0	0	0	0	0	0	0	0	0	0	0	0	0	0	0	0	0	0	0	0	0	0	0	0	0	0	0	0	0	0	0	0	0	0	0	0	0	0	0	0	0	0	0	0	0	0	0	0
>pwa:Pecwa_3202__acyl-CoA_thioester_hydrolase_YfbB;_K08680_2-succinyl-6-hydroxy-2,4-cyclohexadiene-1-carboxylate_synthase_[EC:4.2.99.20]	0	0	0	0	0	0	0	0	0	0	0	0	0	0	0	0	0	0	0	0	0	0	0	0	0	0	0	0	0	0	0	0	0	0	0	0	0	0	0	0	0	0	0	0	0	0	0	0	0
260T0_150502_>bsa:Bacsa_0143_ubiquinone/menaquinone_biosynthesis_methyltransferase_UbiE;_K03183_ubiquinone/menaquinone_biosynthesis_methyltransferase_[EC:2.1.1.163_2.1.1.-]	0	0	29	6	0	0	0	0	0	11	10	12	0	0	29	0	0	8	0	0	10	0	34	0	2	2	8	9	0	0	5	0	0	3	22	0	13	0	6	0	0	0	5	0	36	0	7	0	0
119t6_89855_>bth:BT_4701_2-oxoglutarate_decarboxylase_and_2-succinyl-6-hydroxy-2,4-cyclohexadiene-1-carboxylate_synthase;_K02551_2-succinyl-5-enolpyruvyl-6-hydroxy-3-cyclohexene-1-carboxylate_synthase_[EC:2.2.1.9]	0	0	2	0	0	0	32	0	10	10	5	0	0	0	0	0	2	0	0	0	0	0	15	4	0	0	4	0	117	0	94	0	0	0	0	19	0	0	0	63	4	0	0	2	0	0	0	14	0
>msm:MSMEG_4114__menB;_naphthoate_synthase_(EC:4.1.3.36);_K01661_naphthoate_synthase_[EC:4.1.3.36]	0	0	0	2	0	0	0	1	0	0	0	1	1	0	0	0	2	0	0	0	0	1	5	0	0	0	0	0	0	0	0	0	0	0	0	0	0	0	0	0	0	0	0	0	0	0	0	0	0
>ppn:Palpr_0377__ubiquinone/menaquinone_biosynthesis_methyltransferase;_K03183_ubiquinone/menaquinone_biosynthesis_methyltransferase_[EC:2.1.1.163_2.1.1.-]	0	0	0	1	0	0	0	0	0	0	0	0	0	0	0	0	0	0	0	0	0	0	0	0	0	0	0	0	0	0	1	0	0	0	0	0	0	0	0	0	0	0	0	0	0	0	0	0	0
>eta:ETA_02350__ubiE;_ubiquinone/menaquinone_biosynthesis_methyltransferase_(EC:2.1.1.-);_K03183_ubiquinone/menaquinone_biosynthesis_methyltransferase_[EC:2.1.1.163_2.1.1.-]	0	2	0	0	0	0	0	0	0	0	0	0	0	0	0	0	0	0	0	0	0	0	0	0	0	0	1	0	0	0	0	0	0	0	2	0	0	0	1	0	0	0	0	0	0	0	0	0	0
EM432T6_297425_>bhl:Bache_1415_demethylmenaquinone_methyltransferase_(EC:2.1.1.-);_K03183_ubiquinone/menaquinone_biosynthesis_methyltransferase_[EC:2.1.1.163_2.1.1.-]	0	1	0	0	1	0	0	0	0	0	0	0	0	0	0	0	0	1	0	0	0	0	0	0	0	0	0	0	0	0	0	0	0	0	0	0	0	0	0	0	0	0	0	0	0	0	0	0	0
110T3_46578_>bsa:Bacsa_0143_ubiquinone/menaquinone_biosynthesis_methyltransferase_UbiE;_K03183_ubiquinone/menaquinone_biosynthesis_methyltransferase_[EC:2.1.1.163_2.1.1.-]	0	0	0	0	0	0	0	0	0	0	0	0	0	0	0	0	0	0	0	0	1	0	0	0	0	0	0	0	0	0	0	0	0	0	0	0	0	0	0	0	0	0	0	0	0	0	0	0	0
>rms:RMA_1069__ubiE;_ubiquinone/menaquinone_biosynthesis_methyltransferase;_K03183_ubiquinone/menaquinone_biosynthesis_methyltransferase_[EC:2.1.1.163_2.1.1.-]	0	0	0	0	0	0	0	0	0	0	0	0	0	0	0	0	2	0	0	0	1	0	0	0	0	0	0	1	0	0	0	0	0	0	0	0	0	0	0	0	0	0	0	0	0	0	0	0	0
>shl:Shal_3879__ubiquinone/menaquinone_biosynthesis_methyltransferase;_K03183_ubiquinone/menaquinone_biosynthesis_methyltransferase_[EC:2.1.1.163_2.1.1.-]	0	0	0	0	0	0	0	0	0	0	0	0	0	0	0	0	0	0	0	0	0	0	0	0	0	0	0	0	0	0	0	0	0	0	0	0	0	0	0	0	0	0	0	0	0	0	0	0	0
>hap:HAPS_1371__ubiE;_ubiquinone/menaquinone_biosynthesis_methyltransferase;_K03183_ubiquinone/menaquinone_biosynthesis_methyltransferase_[EC:2.1.1.163_2.1.1.-]	0	0	0	0	0	0	0	0	0	0	0	0	0	0	0	0	0	0	0	0	0	0	0	0	0	0	0	0	0	0	0	0	0	0	0	0	0	0	0	0	0	0	0	0	0	0	0	0	0
>amr:AM1_4012__hypothetical_protein;_K08680_2-succinyl-6-hydroxy-2,4-cyclohexadiene-1-carboxylate_synthase_[EC:4.2.99.20]	0	0	0	0	0	0	0	0	0	0	0	0	0	0	0	0	0	0	0	0	0	0	0	0	0	0	0	0	0	0	0	0	0	0	0	0	0	0	0	0	0	0	0	0	0	0	0	0	0
>axy:AXYL_00497__ubiE;_methyltransferase_(EC:2.1.1.-);_K03183_ubiquinone/menaquinone_biosynthesis_methyltransferase_[EC:2.1.1.163_2.1.1.-]	0	0	1	0	0	0	1	0	0	0	0	0	0	0	0	0	0	0	0	0	0	0	0	0	0	0	0	0	0	2	1	0	0	0	0	0	0	0	0	0	1	0	0	0	0	0	0	0	0
>cph:Cpha266_0478__demethylmenaquinone_methyltransferase_(EC:2.1.1.-);_K03183_ubiquinone/menaquinone_biosynthesis_methyltransferase_[EC:2.1.1.163_2.1.1.-]	0	0	0	0	0	0	0	0	0	0	0	0	1	0	0	0	0	0	0	0	0	0	0	0	0	0	0	0	0	1	0	0	0	0	0	0	1	0	0	1	0	0	0	0	0	0	0	0	0
EM232-D1_170034_>osp:Odosp_0383_naphthoate_synthase_(EC:4.1.3.36);_K01661_naphthoate_synthase_[EC:4.1.3.36]	0	0	0	0	0	0	0	0	0	0	0	0	0	0	0	0	0	0	0	0	0	0	0	0	0	0	0	0	0	0	0	0	0	0	0	0	0	0	0	0	0	0	0	0	0	0	0	0	0
188T6_100193_>dds:Ddes_0874_UbiA_prenyltransferase;_K02548_1,4-dihydroxy-2-naphthoate_octaprenyltransferase_[EC:2.5.1.74_2.5.1.-]	8	0	3	1	27	0	28	13	0	16	3	15	26	3	8	0	0	5	12	0	5	2	2	97	3	0	7	0	8	5	15	3	3	4	15	0	2	2	0	10	18	0	9	0	5	0	0	4	0
EM370T0_94252_>osp:Odosp_0383_naphthoate_synthase_(EC:4.1.3.36);_K01661_naphthoate_synthase_[EC:4.1.3.36]	0	0	0	0	0	0	0	0	0	0	105	0	0	0	0	0	0	0	0	0	0	0	0	0	0	0	0	0	0	0	0	0	0	0	0	0	0	0	0	0	0	0	0	0	0	0	0	0	0
EM326_79939_>amu:Amuc_0351_naphthoate_synthase;_K01661_naphthoate_synthase_[EC:4.1.3.36]	0	0	7	0	0	0	0	0	0	0	0	0	0	0	0	0	0	0	0	0	4	0	0	0	0	0	0	0	0	0	0	0	0	0	2	0	0	0	0	0	0	0	0	0	0	0	0	0	0
364t0_187513_>ele:Elen_2971_AMP-dependent_synthetase_and_ligase;_K02549_O-succinylbenzoate_synthase_[EC:4.2.1.113]	0	0	0	2	0	0	1	18	0	0	0	7	0	0	0	0	0	1	0	0	1	27	0	0	10	16	1	0	0	1	0	12	0	3	0	1	0	0	0	0	2	0	0	0	0	1	1	1	0
>ctu:CTU_28940__menB;_dihydroxynaphthoic_acid_synthetase_(EC:4.1.3.36);_K01661_naphthoate_synthase_[EC:4.1.3.36]	0	0	0	0	0	0	0	0	0	0	0	0	0	0	0	0	0	0	1	0	0	0	0	0	0	0	0	0	0	2	0	0	0	0	0	0	0	0	0	0	0	1	0	0	0	0	0	0	0
>vch:VC1973__naphthoate_synthase_(EC:4.1.3.36);_K01661_naphthoate_synthase_[EC:4.1.3.36]	0	0	0	0	0	0	0	0	0	0	0	0	0	0	0	0	0	0	0	0	0	0	0	0	0	0	0	0	0	0	0	0	0	0	0	0	0	0	0	0	0	0	0	0	0	0	0	0	1
188T6_78909_>ele:Elen_1594_UbiA_prenyltransferase;_K02548_1,4-dihydroxy-2-naphthoate_octaprenyltransferase_[EC:2.5.1.74_2.5.1.-]	1	0	0	0	0	0	0	0	0	1	0	2	2	0	0	0	0	0	0	0	0	0	0	27	0	1	0	0	0	2	0	2	7	0	0	1	0	0	0	0	0	0	0	0	0	0	0	0	0
>syg:sync_1527__menB;_naphthoate_synthase_(EC:4.1.3.36);_K01661_naphthoate_synthase_[EC:4.1.3.36]	0	1	0	0	1	0	0	0	0	0	0	0	0	0	0	1	0	1	0	0	0	0	0	0	0	0	0	0	1	0	0	0	0	0	0	1	0	0	0	0	0	0	0	0	0	0	0	0	0
>caa:Caka_0851__naphthoate_synthase;_K01661_naphthoate_synthase_[EC:4.1.3.36]	0	1	10	0	0	0	0	5	0	0	0	0	0	0	0	0	0	0	0	0	0	0	0	0	0	0	0	0	0	0	0	0	0	0	0	0	0	0	0	0	0	0	0	0	0	0	0	0	0
316t3_156270_>vpr:Vpar_0376_naphthoate_synthase;_K01661_naphthoate_synthase_[EC:4.1.3.36]	8	0	0	0	0	65	110	0	0	0	4	10	0	0	0	0	7	28	24	0	0	32	0	9	0	0	0	0	0	0	11	0	0	0	0	3	0	1	0	0	2	2	0	0	0	6	0	0	0
>bcy:Bcer98_3492__alpha/beta_hydrolase_fold;_K08680_2-succinyl-6-hydroxy-2,4-cyclohexadiene-1-carboxylate_synthase_[EC:4.2.99.20]	0	0	0	1	0	0	1	0	0	0	0	0	0	0	0	0	0	0	1	1	0	0	0	0	0	0	0	0	0	0	0	0	0	0	0	0	0	0	0	0	2	0	0	0	0	0	0	0	0
>rpb:RPB_0823__NAD(P)H_dehydrogenase_(quinone);_K00355_NAD(P)H_dehydrogenase_(quinone)_[EC:1.6.5.2]	0	0	0	0	0	0	1	0	0	0	0	0	0	0	0	2	0	4	0	0	0	0	0	0	0	0	0	0	0	0	0	0	0	1	1	0	0	0	0	0	0	0	0	0	0	0	0	0	2
49T6_13148_>dhd:Dhaf_0471_alpha/beta_hydrolase_fold_protein;_K08680_2-succinyl-6-hydroxy-2,4-cyclohexadiene-1-carboxylate_synthase_[EC:4.2.99.20]	0	0	0	0	0	0	0	0	0	0	0	0	0	5	10	0	0	0	0	0	0	14	0	0	0	0	0	0	7	30	0	0	4	0	1	0	0	0	0	0	0	0	0	0	0	0	0	0	0
>gpb:HDN1F_23520__ubiE;_ubiquinone/menaquinone_biosynthesis_methyltransferase;_K03183_ubiquinone/menaquinone_biosynthesis_methyltransferase_[EC:2.1.1.163_2.1.1.-]	0	0	0	0	0	0	0	1	0	0	0	0	0	0	0	0	0	0	0	0	0	0	0	0	0	0	0	0	0	0	0	0	0	0	0	0	0	1	0	0	0	0	0	0	0	0	0	0	0
>bss:BSUW23_14950__menB;_naphthoate_synthase_(EC:4.1.3.36);_K01661_naphthoate_synthase_[EC:4.1.3.36]	0	0	0	0	0	0	0	0	0	0	0	0	0	0	0	0	0	0	0	0	0	0	0	0	0	0	0	0	0	0	0	0	0	0	0	0	0	0	0	0	0	0	0	0	0	0	1	0	0
47T6_12863_>osp:Odosp_0383_naphthoate_synthase_(EC:4.1.3.36);_K01661_naphthoate_synthase_[EC:4.1.3.36]	0	0	0	0	0	0	0	0	0	0	0	0	0	0	0	0	0	0	0	0	0	0	0	0	0	0	0	0	0	0	0	0	0	0	0	0	0	0	0	0	0	0	0	0	0	0	0	0	0
146t3_80021_>bth:BT_4701_2-oxoglutarate_decarboxylase_and_2-succinyl-6-hydroxy-2,4-cyclohexadiene-1-carboxylate_synthase;_K02551_2-succinyl-5-enolpyruvyl-6-hydroxy-3-cyclohexene-1-carboxylate_synthase_[EC:2.2.1.9]	0	0	0	0	0	0	0	0	0	0	0	0	0	0	0	0	0	0	0	0	0	0	0	0	0	0	0	0	0	0	0	0	0	0	0	0	0	0	0	0	0	0	0	0	0	0	0	0	0
>psl:Psta_1787__ubiquinone/menaquinone_biosynthesis_methyltransferase;_K03183_ubiquinone/menaquinone_biosynthesis_methyltransferase_[EC:2.1.1.163_2.1.1.-]	0	0	1	0	0	0	0	0	0	0	0	0	0	0	0	0	0	0	0	0	0	0	0	0	0	0	0	0	0	0	0	0	0	0	0	0	0	0	0	0	0	0	0	0	0	0	0	0	0
>lki:LKI_00990__hypothetical_protein;_K08680_2-succinyl-6-hydroxy-2,4-cyclohexadiene-1-carboxylate_synthase_[EC:4.2.99.20]	0	0	0	0	0	0	0	0	0	0	0	0	0	0	0	0	0	0	0	0	0	0	0	0	0	0	0	0	0	0	0	2	0	0	0	0	0	0	0	0	0	0	0	0	0	0	0	0	0
>gbe:GbCGDNIH1_0158__ubiquinone/menaquinone_biosynthesis_methyltransferase_UbiE_(EC:2.1.1.-);_K03183_ubiquinone/menaquinone_biosynthesis_methyltransferase_[EC:2.1.1.163_2.1.1.-]	0	0	0	0	0	0	0	0	0	0	0	0	0	0	0	0	0	0	0	0	0	0	0	0	0	0	0	0	0	0	0	0	0	0	0	0	0	0	0	0	0	0	0	0	0	0	0	0	0
222T6_30465_>tjr:TherJR_2695_O-succinylbenzoate--CoA_ligase_(EC:6.2.1.26);_K01897_long-chain_acyl-CoA_synthetase_[EC:6.2.1.3]	5	1	0	0	0	0	0	0	1	0	274	20	0	0	1	0	2	1	0	0	1	0	0	6	0	0	0	0	0	1	0	15	0	1	2	0	1	0	0	0	0	60	161	0	0	1	0	6	0
>oih:OB2322__menE;_O-succinylbenzoic_acid--CoA_ligase_(EC:6.2.1.26);_K01911_O-succinylbenzoic_acid--CoA_ligase_[EC:6.2.1.26]	0	0	0	0	0	0	0	0	0	0	0	0	0	0	0	0	0	0	0	0	0	0	0	0	0	0	0	0	0	0	0	0	0	0	0	0	0	0	0	0	0	0	0	0	0	0	0	0	0
>mph:MLP_07720__menD;_2-succinyl-5-enolpyruvyl-6-hydroxy-3-cyclohexene-1-carboxylate_synthase_(EC:2.2.1.9)	0	0	0	3	0	0	0	1	0	0	0	0	0	0	0	0	2	0	0	0	1	0	0	2	0	0	0	1	0	0	0	0	1	0	0	0	0	0	0	0	0	0	0	1	0	0	0	0	0
EM013T0_42574_>lrf:LAR_0834_O-succinylbenzoate-CoA_ligase;_K01911_O-succinylbenzoic_acid--CoA_ligase_[EC:6.2.1.26]	0	0	0	0	0	0	0	0	0	0	0	0	0	0	0	0	0	0	0	0	0	0	0	5	0	0	0	0	0	0	0	0	0	0	0	0	0	0	0	0	0	0	0	0	0	1	0	0	0
278T0_16143_>osp:Odosp_0974_O-succinylbenzoate--CoA_ligase_(EC:6.2.1.26)	0	0	0	0	0	0	0	0	0	0	0	0	0	0	0	0	0	0	0	0	0	1	0	0	0	0	0	0	0	1	0	0	0	0	0	0	0	0	0	0	0	0	392	0	0	0	1	0	0
>adk:Alide2_2953__O-succinylbenzoate--CoA_ligase_(EC:6.2.1.26)	0	0	0	0	0	0	0	0	0	0	0	0	0	0	0	0	0	0	0	0	0	0	0	0	1	0	0	0	0	1	0	0	0	0	0	0	0	0	0	0	0	0	0	0	0	0	0	0	0
>rdn:HMPREF0733_10423__menE;_acyl-CoA_synthetase_(EC:6.2.1.26);_K01911_O-succinylbenzoic_acid--CoA_ligase_[EC:6.2.1.26]	0	0	0	0	2	0	0	0	0	0	0	0	1	0	0	1	0	1	0	0	0	0	0	0	0	1	0	0	0	0	0	0	0	0	0	0	1	0	0	0	1	0	0	1	0	0	0	0	2
>ttr:Tter_1229__O-succinylbenzoate-CoA_ligase;_K01911_O-succinylbenzoic_acid--CoA_ligase_[EC:6.2.1.26]	0	0	0	0	0	0	0	0	0	0	0	0	0	0	0	0	0	0	0	0	0	0	0	0	0	0	0	0	0	0	0	0	0	0	0	0	0	0	0	0	0	0	0	0	0	0	0	0	0
>swd:Swoo_0206__O-succinylbenzoate-CoA_ligase;_K01911_O-succinylbenzoic_acid--CoA_ligase_[EC:6.2.1.26]	0	0	0	0	0	0	0	0	0	0	0	0	0	0	0	0	0	0	0	0	0	0	0	0	0	0	0	0	0	0	0	0	0	0	0	0	0	0	0	0	0	0	0	0	0	0	0	0	0
>cyn:Cyan7425_2233__O-succinylbenzoic_acid--CoA_ligase;_K01911_O-succinylbenzoic_acid--CoA_ligase_[EC:6.2.1.26]	0	0	0	0	0	0	0	0	0	0	0	0	0	0	0	0	0	0	0	0	0	0	0	0	0	0	0	0	0	0	0	0	0	0	0	0	0	0	0	0	0	0	3	0	0	0	0	0	0
>sar:SAR1877__AMP-binding_enzyme;_K01911_O-succinylbenzoic_acid--CoA_ligase_[EC:6.2.1.26]	0	0	0	0	0	0	0	0	0	0	0	0	0	0	0	0	0	0	0	0	0	0	0	2	0	0	0	0	0	0	0	0	1	0	0	0	0	0	0	0	0	0	0	1	0	0	0	2	0
261t3_60407_>ssg:Selsp_0274_O-succinylbenzoate--CoA_ligase_(EC:6.2.1.26)	0	0	0	0	0	1	0	0	80	0	91	0	53	346	0	0	0	2	0	0	0	57	0	0	0	0	0	165	0	1	0	0	260	21	0	144	2	8	0	0	122	0	10	0	0	0	64	15	54
>bja:blr4049__O-succinylbenzoic_acid--CoA_ligase_(EC:6.2.1.26);_K01911_O-succinylbenzoic_acid--CoA_ligase_[EC:6.2.1.26]	0	1	2	0	1	0	0	1	0	0	1	4	0	0	0	0	1	0	0	0	0	3	0	0	0	0	0	0	0	2	1	0	0	0	1	4	0	0	0	0	0	0	0	3	0	1	0	0	1
>sab:SAB1651c__O-succinylbenzoate-CoA_ligase_(EC:6.2.1.26);_K01911_O-succinylbenzoic_acid--CoA_ligase_[EC:6.2.1.26]	0	0	0	0	0	0	0	0	0	0	0	0	0	0	0	0	0	0	0	0	0	0	0	2	0	0	0	0	0	0	0	0	1	0	0	0	0	0	0	0	1	0	0	0	0	0	0	0	0
>rme:Rmet_5827__AMP-dependent_synthetase_and_ligase_(EC:6.2.1.26);_K01897_long-chain_acyl-CoA_synthetase_[EC:6.2.1.3]	0	12	4	0	1	0	0	1	1	0	0	0	0	0	1	0	13	3	2	0	0	7	0	0	0	7	0	10	1	0	0	0	1	0	1	1	0	0	0	0	4	0	2	0	1	0	19	0	0
>pdx:Psed_3988__O-succinylbenzoate--CoA_ligase_(EC:6.2.1.26);_K00666_fatty-acyl-CoA_synthase_[EC:6.2.1.-]	1	0	4	1	5	0	11	16	3	9	6	7	11	5	27	2	4	13	4	4	13	20	65	9	7	19	3	3	10	23	17	11	26	2	6	8	2	5	6	3	8	0	8	8	6	1	16	8	18
>ica:Intca_0682__2-succinyl-6-hydroxy-2,4-cyclohexadiene-1-carboxylic_acid_synthase/2-oxoglutarate_decarboxylase;_K02551_2-succinyl-5-enolpyruvyl-6-hydroxy-3-cyclohexene-1-carboxylate_synthase_[EC:2.2.1.9]	0	0	0	0	0	0	0	0	0	0	0	1	0	0	0	0	0	0	0	0	0	0	0	0	1	0	0	0	0	0	0	0	3	0	0	0	0	0	0	0	0	0	0	0	0	0	0	0	0
>rcu:RCOM_0999840__AMP_dependent_ligase,_putative_(EC:6.2.1.26)	0	0	0	1	0	0	0	0	0	0	0	0	0	0	0	0	0	0	0	0	0	0	0	0	0	0	0	0	0	0	0	0	0	0	0	0	0	0	0	0	0	0	0	0	0	0	0	0	0
261t3_32745_>bsa:Bacsa_1552_O-succinylbenzoate--CoA_ligase_(EC:6.2.1.26)	12	4	22	4	37	36	22	22	52	60	11	70	26	73	34	7	22	40	48	59	12	33	7	55	26	26	17	13	18	13	76	14	69	36	16	144	40	28	35	42	24	39	14	23	46	20	43	77	27
>sar:SAR1017__menaquinone_biosynthesis_bifunctional_protein;_K02551_2-succinyl-5-enolpyruvyl-6-hydroxy-3-cyclohexene-1-carboxylate_synthase_[EC:2.2.1.9]	0	0	0	0	0	0	0	0	0	0	0	0	0	0	0	0	0	0	0	0	0	0	0	0	0	0	0	0	0	0	0	1	0	0	0	0	0	0	0	0	0	0	0	0	0	0	0	0	0
>shl:Shal_0155__isochorismate_synthase;_K02552_menaquinone-specific_isochorismate_synthase_[EC:5.4.4.2]	0	0	0	0	0	0	0	0	0	0	0	0	0	0	0	0	0	0	0	0	0	0	0	0	0	0	0	0	0	0	0	0	0	0	0	0	0	0	0	0	0	0	0	0	0	0	0	0	0
>aai:AARI_24160__menF;_isochorismate_synthase_(EC:5.4.4.2);_K02552_menaquinone-specific_isochorismate_synthase_[EC:5.4.4.2]	0	0	0	0	0	0	0	2	0	0	0	0	0	0	0	0	0	0	0	0	0	0	0	0	0	0	0	0	0	0	0	0	0	0	0	0	0	0	0	0	0	0	1	0	0	0	0	0	0
>dze:Dd1591_3015__isochorismate_synthase;_K02552_menaquinone-specific_isochorismate_synthase_[EC:5.4.4.2]	0	2	0	1	0	0	0	0	0	0	0	0	0	0	0	0	0	0	0	0	0	0	0	0	0	0	0	0	0	0	0	0	0	0	0	0	0	0	0	0	0	0	0	0	0	0	0	0	0
>ypb:YPTS_2654__2-succinyl-5-enolpyruvyl-6-hydroxy-3-cyclohexene-1-carboxylate_synthase_(EC:4.1.1.71);_K02551_2-succinyl-5-enolpyruvyl-6-hydroxy-3-cyclohexene-1-carboxylate_synthase_[EC:2.2.1.9]	0	0	0	0	0	0	0	0	0	0	0	0	0	0	0	0	0	0	0	0	0	0	0	0	0	0	0	0	0	0	0	0	0	0	0	0	0	0	0	0	0	0	0	0	0	0	0	0	0
>ypy:YPK_1589__2-succinyl-5-enolpyruvyl-6-hydroxy-3-cyclohexene-1-carboxylate_synthase_(EC:2.2.1.9);_K02551_2-succinyl-5-enolpyruvyl-6-hydroxy-3-cyclohexene-1-carboxylate_synthase_[EC:2.2.1.9]	0	0	0	0	0	0	0	0	0	0	0	0	0	0	0	0	0	0	0	0	0	0	0	0	0	0	0	0	0	0	0	0	0	0	0	0	0	0	0	0	0	0	0	0	0	0	0	0	0
>ypi:YpsIP31758_1482__menD;_2-succinyl-5-enolpyruvyl-6-hydroxy-3-cyclohexene-1-carboxylate_synthase_(EC:4.1.1.71);_K02551_2-succinyl-5-enolpyruvyl-6-hydroxy-3-cyclohexene-1-carboxylate_synthase_[EC:2.2.1.9]	0	0	0	0	0	0	0	0	0	0	0	0	0	0	0	0	0	0	0	0	0	0	0	0	0	0	0	0	0	0	0	0	0	0	0	0	0	0	0	0	0	0	0	0	0	0	0	0	0
>ypp:YPDSF_1937__2-succinyl-5-enolpyruvyl-6-hydroxy-3-cyclohexene-1-carboxylate_synthase_(EC:4.1.1.71_2.2.1.9);_K02551_2-succinyl-5-enolpyruvyl-6-hydroxy-3-cyclohexene-1-carboxylate_synthase_[EC:2.2.1.9]	0	0	0	0	0	0	0	0	0	0	0	0	0	0	0	0	0	0	0	0	0	0	0	0	0	0	0	0	0	0	0	0	0	0	0	0	0	0	0	0	0	0	0	0	0	0	0	0	0
>yps:YPTB2560__menD;_2-succinyl-5-enolpyruvyl-6-hydroxy-3-cyclohexene-1-carboxylate_synthase_(EC:4.1.1.71_2.2.1.9);_K02551_2-succinyl-5-enolpyruvyl-6-hydroxy-3-cyclohexene-1-carboxylate_synthase_[EC:2.2.1.9]	0	0	0	0	0	0	0	0	0	0	0	0	0	0	0	0	0	0	0	0	0	0	0	0	1	0	0	0	0	0	0	0	0	0	0	0	0	0	0	0	0	0	0	0	0	0	0	0	0
>vvy:VV1115__menaquinone-specific_isochorismate_synthase;_K02552_menaquinone-specific_isochorismate_synthase_[EC:5.4.4.2]	0	0	0	0	0	0	0	0	0	0	0	0	0	0	0	0	0	0	0	0	0	0	0	0	0	0	0	0	0	0	0	0	0	0	0	0	0	0	0	0	0	0	0	0	0	0	0	0	0
>sab:SAB0910__2-oxoglutarate_decarboxylase_(EC:1.2.4.2);_K02551_2-succinyl-5-enolpyruvyl-6-hydroxy-3-cyclohexene-1-carboxylate_synthase_[EC:2.2.1.9]	0	0	0	0	0	0	0	2	0	0	0	0	0	0	0	0	0	0	0	0	0	0	0	0	0	0	0	0	0	0	0	0	3	0	0	0	0	0	0	0	0	0	0	0	0	0	0	0	0
517_25366_>osp:Odosp_0974_O-succinylbenzoate--CoA_ligase_(EC:6.2.1.26)	0	0	0	0	0	0	1	0	0	1	0	0	0	0	0	702	0	0	0	0	0	0	1	0	1	0	0	0	0	0	0	1	0	0	0	0	0	0	0	0	0	0	0	0	0	0	0	0	2
>rme:Rmet_1718__AMP-dependent_synthetase_and_ligase_(EC:6.2.1.26);_K00666_fatty-acyl-CoA_synthase_[EC:6.2.1.-]	0	0	0	0	1	0	0	0	0	0	0	0	0	0	0	0	0	0	0	0	0	0	0	0	0	0	0	0	0	0	0	0	0	0	0	0	0	0	0	0	0	0	0	0	0	0	0	0	0
362T3_63160_>slo:Shew_1408_thiamine_pyrophosphate_binding_domain-containing_protein;_K02551_2-succinyl-5-enolpyruvyl-6-hydroxy-3-cyclohexene-1-carboxylate_synthase_[EC:2.2.1.9]	0	0	0	0	0	0	0	0	0	0	0	0	0	0	0	0	0	0	0	0	0	0	0	0	0	0	0	0	0	0	0	0	0	0	0	0	0	0	0	0	0	0	0	186	0	0	0	0	0
>mhd:Marky_0038__O-succinylbenzoate--CoA_ligase_(EC:6.2.1.26)	0	1	1	0	0	0	1	3	0	0	0	0	0	0	0	0	4	0	0	0	0	1	1	0	0	1	0	0	0	1	0	0	0	0	0	0	1	0	0	0	1	0	1	0	0	0	0	0	1
>pdx:Psed_4221__O-succinylbenzoate--CoA_ligase_(EC:6.2.1.26);_K00666_fatty-acyl-CoA_synthase_[EC:6.2.1.-]	1	0	0	0	0	0	0	0	0	0	0	0	1	1	0	0	1	3	4	11	0	14	0	6	0	0	6	0	0	0	0	0	1	0	8	6	2	0	0	0	1	0	0	0	0	2	0	2	0
>pmi:PMT9312_0179__isochorismate_synthase;_K02552_menaquinone-specific_isochorismate_synthase_[EC:5.4.4.2]	3	0	2	1	3	1	5	2	0	4	0	1	0	0	0	2	0	17	0	0	0	0	3	0	1	0	1	1	0	29	0	0	0	0	9	0	0	0	1	0	0	0	4	0	1	2	1	4	12
405T6_540_>slo:Shew_1408_thiamine_pyrophosphate_binding_domain-containing_protein;_K02551_2-succinyl-5-enolpyruvyl-6-hydroxy-3-cyclohexene-1-carboxylate_synthase_[EC:2.2.1.9]	0	0	0	0	1	10	0	0	0	0	1	7	0	0	1	0	0	0	0	0	0	0	1	0	0	0	0	0	0	0	0	0	0	0	0	0	0	0	0	0	0	0	0	0	0	0	0	0	0
EM144T3_176075_>osp:Odosp_0974_O-succinylbenzoate--CoA_ligase_(EC:6.2.1.26)	0	0	0	0	0	0	0	0	0	0	0	0	0	0	0	0	0	0	0	0	0	0	0	0	0	0	0	0	0	0	0	0	0	0	0	0	0	0	0	0	0	0	0	0	0	0	0	0	0
59t6_6792_>bsa:Bacsa_1552_O-succinylbenzoate--CoA_ligase_(EC:6.2.1.26)	38	64	36	8	362	219	118	86	232	133	93	94	144	170	138	1	22	110	190	195	196	137	73	215	102	96	844	74	142	23	228	100	108	60	80	409	192	95	113	258	50	91	50	115	121	59	183	178	27
>pwa:Pecwa_3199__O-succinylbenzoic_acid--CoA_ligase;_K01911_O-succinylbenzoic_acid--CoA_ligase_[EC:6.2.1.26]	0	0	0	2	2	0	0	1	0	1	0	1	0	0	3	0	0	1	0	1	0	1	0	0	0	0	0	0	0	0	0	0	0	0	0	0	0	0	0	0	0	0	0	0	1	0	0	0	1
EM223T0_178866_>blf:BLIF_0378_hypothetical_protein;_K02551_2-succinyl-5-enolpyruvyl-6-hydroxy-3-cyclohexene-1-carboxylate_synthase_[EC:2.2.1.9]	0	0	0	0	0	0	0	0	0	0	0	0	0	0	1	0	0	0	0	0	0	0	0	0	0	0	0	0	0	0	0	0	0	0	0	0	0	0	0	0	0	0	0	0	0	0	0	0	0
>caa:Caka_0686__isochorismate_synthase;_K02552_menaquinone-specific_isochorismate_synthase_[EC:5.4.4.2]	0	0	0	0	0	0	0	0	0	0	0	0	0	0	0	0	0	0	0	0	0	0	0	0	0	0	0	0	0	0	0	0	0	0	0	0	0	0	0	0	0	0	0	0	0	0	0	0	0
>gwc:GWCH70_0826__mandelate_racemase/muconate_lactonizing_protein;_K02549_O-succinylbenzoate_synthase_[EC:4.2.1.113]	0	0	0	0	0	0	0	0	0	0	0	0	0	0	0	0	0	0	0	0	0	1	0	0	0	0	0	0	0	0	0	0	0	0	0	0	0	0	0	0	0	0	0	0	0	0	0	0	0
>lsp:Bsph_4367__O-succinylbenzoate_synthase_(EC:4.2.1.-);_K02549_O-succinylbenzoate_synthase_[EC:4.2.1.113]	0	0	0	0	3	0	0	0	0	0	0	0	0	0	0	0	0	0	0	0	0	0	0	0	0	0	7	0	0	0	0	0	0	0	0	0	0	0	0	0	0	0	0	0	0	0	0	0	0
>afl:Aflv_1313__menC;_O-succinylbenzoate-CoA_synthase;_K02549_O-succinylbenzoate_synthase_[EC:4.2.1.113]	0	0	0	1	0	0	0	0	0	0	0	0	0	0	0	0	0	0	0	0	0	0	0	0	0	0	0	0	0	0	0	0	0	0	0	0	0	0	0	0	0	0	0	0	0	0	0	0	0
342t6_346_>bsa:Bacsa_2917_isochorismate_synthase;_K02361_isochorismate_synthase_[EC:5.4.4.2]	0	0	0	0	0	0	1	1	0	0	1	0	0	0	0	0	0	0	0	0	0	0	0	0	0	0	0	0	0	1	0	0	0	0	0	0	0	2	1	0	0	3	0	0	0	0	0	0	0
>rme:Rmet_5158__acyl-CoA_ligase_(EC:6.2.1.26);_K01913__[EC:6.2.1.-]	0	0	0	0	0	0	0	12	0	0	0	0	0	0	0	0	0	0	0	0	0	0	0	0	0	0	0	1	0	0	0	0	0	0	0	0	0	0	0	0	0	0	0	0	0	0	0	0	0
>mrb:Mrub_1741__mandelate_racemase/muconate_lactonizing_protein;_K02549_O-succinylbenzoate_synthase_[EC:4.2.1.113]	0	0	0	1	0	0	0	3	0	3	0	0	0	0	0	0	1	0	0	1	0	0	0	1	0	0	1	0	1	0	0	0	0	0	0	0	0	0	0	0	0	0	0	0	0	0	0	0	2
Sample-515gene_id_33332_>bvu:BVU_2415_putative_O-succinylbenzoate--CoA_ligase;_K01911_O-succinylbenzoic_acid--CoA_ligase_[EC:6.2.1.26]	0	0	1	0	0	0	0	0	3	0	0	0	0	0	0	1	0	0	0	0	0	0	0	0	0	0	15	0	0	0	0	0	0	0	0	0	2	0	0	0	0	0	0	0	0	0	0	2	0
>ctu:CTU_30470__entC;_isochorismate_synthase_EntC_(EC:5.4.4.2);_K02361_isochorismate_synthase_[EC:5.4.4.2]	0	0	0	0	0	0	0	0	0	0	0	0	0	0	7	0	0	0	0	0	1	1	0	0	0	1	0	0	0	1	0	0	0	0	0	0	0	0	0	0	0	0	0	0	0	0	0	0	0
>del:DelCs14_2028__O-succinylbenzoate--CoA_ligase_(EC:6.2.1.26)	0	0	1	1	2	0	0	2	0	0	0	0	0	2	2	1	0	2	1	3	0	4	0	0	1	2	4	0	0	2	0	1	1	0	1	0	3	0	1	0	0	0	0	0	2	0	0	0	0
>ote:Oter_2807__O-succinylbenzoic_acid--CoA_ligase;_K01911_O-succinylbenzoic_acid--CoA_ligase_[EC:6.2.1.26]	0	0	0	0	0	0	0	0	0	0	0	0	0	1	0	0	0	0	0	0	0	0	0	0	0	0	0	0	0	0	0	1	0	0	0	0	0	0	0	0	0	0	0	0	0	0	0	1	0
342t6_34837_>pru:PRU_1682_O-succinylbenzoic_acid--CoA_ligase-like_protein;_K01911_O-succinylbenzoic_acid--CoA_ligase_[EC:6.2.1.26]	0	0	0	0	0	0	0	0	0	0	0	0	0	0	0	0	0	0	0	0	0	0	0	0	0	0	0	0	0	0	0	0	0	0	0	0	0	0	0	0	0	0	0	0	0	0	0	0	0
>kfl:Kfla_6312__AMP-dependent_synthetase_and_ligase;_K01911_O-succinylbenzoic_acid--CoA_ligase_[EC:6.2.1.26]	0	0	1	0	0	0	0	0	0	0	0	0	0	0	0	0	0	0	0	0	0	0	0	0	0	1	0	0	0	0	0	0	0	0	0	0	0	0	0	0	0	0	0	0	3	0	0	0	0
>kra:Krad_0643__mandelate_racemase/muconate_lactonizing_protein;_K02549_O-succinylbenzoate_synthase_[EC:4.2.1.113]	0	0	5	0	0	0	0	0	0	1	0	0	0	0	11	0	0	0	0	0	0	0	0	0	0	5	1	0	0	1	0	0	0	0	2	0	0	0	0	0	0	0	2	0	1	0	0	1	0
>cao:Celal_3411__O-succinylbenzoic_acid-CoA_ligase;_K01911_O-succinylbenzoic_acid--CoA_ligase_[EC:6.2.1.26]	15	0	0	1	0	0	0	0	0	0	0	0	0	0	0	0	0	0	0	0	0	0	0	0	0	0	0	0	0	0	0	0	0	0	0	0	0	0	0	0	0	0	0	0	0	0	0	0	0
>cpc:Cpar_0356__mandelate_racemase/muconate_lactonizing_protein;_K02549_O-succinylbenzoate_synthase_[EC:4.2.1.113]	0	0	0	0	0	0	0	0	0	1	0	0	0	0	1	0	0	0	0	1	0	0	0	0	0	0	0	0	0	0	0	1	0	0	1	0	0	0	0	0	0	0	0	0	0	0	0	0	1
>pdx:Psed_0559__O-succinylbenzoate--CoA_ligase_(EC:6.2.1.26);_K00666_fatty-acyl-CoA_synthase_[EC:6.2.1.-]	0	2	0	0	2	0	1	4	1	0	0	0	0	0	1	0	0	3	0	0	3	1	1	1	2	0	0	0	0	0	0	1	1	1	0	0	0	0	2	0	0	0	0	0	0	0	1	1	1
>mtt:Ftrac_0514__amp-dependent_synthetase_and_ligase;_K01911_O-succinylbenzoic_acid--CoA_ligase_[EC:6.2.1.26]	0	0	0	0	0	0	0	0	0	0	0	0	0	0	0	0	0	0	0	0	0	0	0	0	0	0	0	0	0	0	0	0	0	0	0	0	0	0	0	0	0	0	0	0	0	0	0	0	0
>gbr:Gbro_1156__mandelate_racemase/muconate_lactonizing_protein;_K02549_O-succinylbenzoate_synthase_[EC:4.2.1.113]	0	0	0	0	0	0	0	0	0	0	0	0	0	0	0	0	0	0	0	0	0	0	1	0	0	1	0	0	0	0	0	0	0	1	0	0	0	0	0	0	0	0	0	0	0	0	0	0	0
EM134T6_143327_>hif:HIBPF02260_menaquinone_biosynthesis_protein_MenD;_K02551_2-succinyl-5-enolpyruvyl-6-hydroxy-3-cyclohexene-1-carboxylate_synthase_[EC:2.2.1.9]	0	0	4	0	0	0	5	0	7	0	0	2	0	0	3	5	0	0	0	6	0	0	0	0	0	0	0	0	0	34	0	2	0	0	7	0	0	20	6	0	64	0	3	199	0	0	4	3	3
>bca:BCE_5011__N-acylamino_acid_racemase;_K02549_O-succinylbenzoate_synthase_[EC:4.2.1.113]	0	0	0	0	0	0	0	0	0	0	0	0	0	0	0	0	3	0	0	0	0	0	0	0	0	0	0	0	0	0	0	0	0	0	0	0	0	0	0	0	0	0	0	0	0	0	0	0	0
>aba:Acid345_2187__O-succinylbenzoate_synthase_(EC:4.2.1.-);_K02549_O-succinylbenzoate_synthase_[EC:4.2.1.113]	0	0	0	0	0	0	0	0	0	0	0	0	0	0	0	0	0	0	0	0	0	0	0	0	0	0	0	0	0	0	0	0	0	0	1	0	0	0	0	0	0	0	0	0	0	0	0	0	1
>avr:B565_0487__Menaquinone-specific_isochorismate_synthase;_K02552_menaquinone-specific_isochorismate_synthase_[EC:5.4.4.2]	1	0	0	0	0	0	1	0	0	0	0	0	0	0	0	0	0	0	0	0	0	0	0	0	0	0	0	0	0	1	0	0	2	0	0	0	0	0	0	0	0	0	0	0	0	0	1	0	0
>cur:cur_0253__O-succinylbenzoic_acid--CoA_ligase_(EC:6.2.1.26);_K01911_O-succinylbenzoic_acid--CoA_ligase_[EC:6.2.1.26]	1	0	0	1	0	0	0	0	0	0	0	0	0	0	2	0	0	0	1	0	0	0	0	0	0	0	0	0	0	0	0	2	0	0	0	0	0	0	0	0	0	0	0	0	1	0	0	0	0
>ahe:Arch_0290__isochorismate_synthase;_K02552_menaquinone-specific_isochorismate_synthase_[EC:5.4.4.2]	0	0	0	0	0	0	0	0	0	0	0	0	0	0	0	0	0	0	0	0	0	0	0	0	0	0	0	1	0	0	0	0	0	0	0	0	0	0	0	0	0	0	0	0	0	0	0	0	0
>sch:Sphch_0164__O-succinylbenzoate--CoA_ligase_(EC:6.2.1.26)	0	0	0	0	1	0	0	3	0	1	0	0	0	0	0	0	0	6	0	0	0	0	0	0	0	0	0	0	0	0	0	2	0	0	0	0	0	0	0	0	1	0	0	0	0	2	1	0	0
>aha:AHA_0532__menF;_menaquinone-specific_isochorismate_synthase_(EC:5.4.4.2);_K02552_menaquinone-specific_isochorismate_synthase_[EC:5.4.4.2]	0	0	0	5	1	0	0	0	0	0	1	0	0	0	0	0	0	0	0	0	1	0	0	1	0	0	0	0	0	0	0	0	0	0	0	1	0	0	0	0	0	0	0	2	0	0	1	0	0
>gyc:GYMC61_0567__isochorismate_synthase;_K02552_menaquinone-specific_isochorismate_synthase_[EC:5.4.4.2]	0	0	0	0	0	0	0	0	0	0	0	0	0	0	0	0	0	0	0	0	0	0	0	0	0	0	0	0	0	0	0	0	0	0	0	0	0	0	0	0	0	0	0	0	0	0	0	0	0
844_52176_>osp:Odosp_0974_O-succinylbenzoate--CoA_ligase_(EC:6.2.1.26)	0	0	0	0	0	0	0	0	1	0	0	23	0	0	1	0	0	0	0	0	6	0	0	0	0	0	0	0	0	0	0	1	0	2	0	0	0	0	0	0	2	1	1	0	0	3	0	0	0
>pin:Ping_0189__O-succinylbenzoic_acid--CoA_ligase;_K01911_O-succinylbenzoic_acid--CoA_ligase_[EC:6.2.1.26]	0	0	0	0	0	0	0	0	0	0	0	0	0	0	0	0	0	0	0	0	0	0	0	0	0	0	0	0	0	0	0	0	0	0	0	0	0	0	0	0	0	0	0	0	0	0	0	0	0
>vvy:VV1120__O-succinylbenzoic_acid--CoA_ligase_(EC:6.2.1.26);_K01911_O-succinylbenzoic_acid--CoA_ligase_[EC:6.2.1.26]	0	0	0	0	0	0	0	0	0	0	0	0	0	0	0	0	0	0	0	0	0	0	0	0	0	0	0	0	0	0	0	0	0	0	0	0	0	0	0	0	0	0	0	0	0	0	0	0	0
>asa:ASA_3738__menF;_menaquinone-specific_isochorismate_synthase;_K02552_menaquinone-specific_isochorismate_synthase_[EC:5.4.4.2]	0	0	0	0	0	0	0	0	0	0	0	0	0	0	0	0	0	0	0	0	0	0	0	0	0	0	0	0	0	0	0	0	0	0	0	0	0	0	0	0	0	0	0	0	0	0	0	1	0
>hha:Hhal_1131__O-succinylbenzoate-CoA_ligase;_K01911_O-succinylbenzoic_acid--CoA_ligase_[EC:6.2.1.26]	0	0	0	0	1	0	1	1	0	0	2	0	0	0	1	0	4	1	0	0	0	0	0	0	0	0	0	0	0	2	0	0	0	0	2	0	0	0	0	0	0	0	2	0	0	0	1	0	0
>bfa:Bfae_24140__isochorismate_synthase_family_protein;_K02552_menaquinone-specific_isochorismate_synthase_[EC:5.4.4.2]	3	1	1	0	2	0	27	59	3	0	8	1	5	3	0	2	0	16	10	0	10	1	40	29	0	6	1	5	25	4	40	0	68	5	3	11	7	0	0	0	2	0	0	8	0	1	10	1	48
>pme:NATL1_02491__menE;_putative_O-succinylbenzoic_acid--CoA_ligase_(OSB-CoA_synthetase)_(EC:6.2.1.26);_K01911_O-succinylbenzoic_acid--CoA_ligase_[EC:6.2.1.26]	0	0	1	0	0	0	0	0	0	0	0	0	0	0	1	0	0	1	0	0	0	0	0	0	0	0	0	0	0	0	0	0	0	0	0	0	0	0	0	0	0	0	0	0	0	0	0	0	0
>rme:Rmet_5438__AMP-dependent_synthetase_and_ligase_(EC:6.2.1.26)	0	0	1	1	1	0	1	9	0	2	1	1	1	2	0	0	0	0	6	4	0	2	1	0	1	1	2	0	2	0	0	0	1	0	1	1	6	0	0	0	1	0	12	0	0	0	1	0	0
>pac:PPA0906__O-succinylbenzoic_acid-CoA_ligase_(EC:6.2.1.26);_K01911_O-succinylbenzoic_acid--CoA_ligase_[EC:6.2.1.26]	0	0	0	0	0	0	0	0	0	0	0	0	0	0	0	0	0	0	0	0	0	0	0	2	0	0	0	0	0	0	0	0	0	0	0	0	0	0	0	0	0	0	0	0	0	0	0	0	0
>kpu:KP1_1557__entC;_isochorismate_synthase;_K02361_isochorismate_synthase_[EC:5.4.4.2]	0	0	0	0	0	0	0	2	0	0	1	0	1	2	0	0	0	0	0	16	0	87	0	0	0	0	20	0	0	0	3	0	0	0	74	65	16	0	0	0	0	0	0	0	0	0	5	0	0
>mpc:Mar181_2165__isochorismate_synthase_(EC:5.4.4.2);_K02361_isochorismate_synthase_[EC:5.4.4.2]	0	0	0	0	0	0	0	0	0	0	0	0	0	0	0	0	0	0	0	0	0	0	0	0	0	0	0	0	0	0	0	0	0	0	0	0	0	0	0	0	0	0	0	0	0	0	0	0	0
138t0_132821_>wvi:Weevi_0385_chorismate_binding_domain-containing_protein;_K02361_isochorismate_synthase_[EC:5.4.4.2]	0	0	209	0	0	0	0	0	0	0	0	0	0	0	0	50	0	82	0	0	0	0	0	0	0	163	0	0	0	0	0	0	0	0	0	0	0	244	0	0	0	0	0	0	1	0	0	33	0
EM106T6_142648_>enc:ECL_03615_menF;_menaquinone-specific_isochorismate_synthase;_K02552_menaquinone-specific_isochorismate_synthase_[EC:5.4.4.2]	0	0	0	3	0	0	0	0	0	0	0	0	0	0	0	0	0	0	0	0	0	0	0	0	0	2	1	0	0	0	0	0	0	0	0	0	1	0	0	0	0	0	0	0	0	0	0	0	0
>hdu:HD0621__menF;_menaquinone-specific_isochorismate_synthase;_K02552_menaquinone-specific_isochorismate_synthase_[EC:5.4.4.2]	0	0	0	0	0	0	0	0	0	0	0	0	0	0	0	0	0	0	0	0	0	0	0	0	0	0	0	0	0	0	0	0	0	1	0	0	0	0	0	0	0	0	0	0	0	0	0	0	0
>sch:Sphch_3385__O-succinylbenzoate--CoA_ligase_(EC:6.2.1.26)	1	0	0	3	1	0	2	0	0	1	0	5	0	1	5	1	0	0	0	0	0	0	0	0	0	0	1	0	1	0	0	0	1	2	1	0	0	0	4	0	0	0	0	0	0	0	0	0	2
>pfr:PFREUD_07520__menF;_isochorismate_synthetase_(enterochelin_biosynthesis)_(EC:5.4.4.2);_K02552_menaquinone-specific_isochorismate_synthase_[EC:5.4.4.2]	0	0	0	1	0	0	0	0	1	0	1	0	0	0	0	0	0	1	0	0	0	1	0	0	0	0	0	0	0	0	0	0	1	0	0	0	0	0	0	0	0	0	0	0	0	0	0	0	0
>rme:Rmet_3798__AMP-dependent_synthetase_and_ligase_(EC:6.2.1.26)	0	1	0	0	0	0	0	0	0	0	2	0	0	0	0	0	0	0	0	0	0	0	0	1	0	0	0	0	0	0	0	0	0	0	0	0	0	0	0	0	0	0	0	0	0	0	0	0	0
EM336T3_16702_>bsa:Bacsa_0143_ubiquinone/menaquinone_biosynthesis_methyltransferase_UbiE;_K03183_ubiquinone/menaquinone_biosynthesis_methyltransferase_[EC:2.1.1.163_2.1.1.-]	0	0	0	0	0	0	0	0	0	0	0	0	0	0	0	0	0	0	0	0	0	0	0	0	0	0	0	0	0	0	0	0	0	0	0	0	0	0	0	0	0	0	0	0	0	0	0	0	0
521_55807_>bth:BT_4701_2-oxoglutarate_decarboxylase_and_2-succinyl-6-hydroxy-2,4-cyclohexadiene-1-carboxylate_synthase;_K02551_2-succinyl-5-enolpyruvyl-6-hydroxy-3-cyclohexene-1-carboxylate_synthase_[EC:2.2.1.9]	2	1	0	0	0	0	0	0	0	0	0	0	1	0	0	0	0	1	0	0	0	0	0	0	0	0	0	0	0	0	0	0	0	0	0	0	0	0	0	0	0	0	0	1	0	0	1	0	1
844_100210_>ele:Elen_2971_AMP-dependent_synthetase_and_ligase;_K02549_O-succinylbenzoate_synthase_[EC:4.2.1.113]	0	0	1	0	0	0	0	0	0	0	0	2	0	0	0	0	0	0	0	0	0	2	0	0	0	0	0	0	1	0	0	0	0	1	0	0	0	0	0	0	0	0	0	0	0	0	0	0	0
EM024T0_114813_>bsa:Bacsa_0280_thiamine_pyrophosphate_TPP-binding_domain-containing_protein;_K02551_2-succinyl-5-enolpyruvyl-6-hydroxy-3-cyclohexene-1-carboxylate_synthase_[EC:2.2.1.9]	0	0	0	0	0	0	0	0	0	0	0	0	0	0	0	0	0	0	2	0	0	0	0	0	0	0	0	0	0	0	0	0	0	0	0	0	0	0	0	0	0	0	0	0	0	0	0	0	0
EM381T6_103982_>pdi:BDI_1136_2-oxoglutarate_decarboxylase_and_2-succinyl-6-hydroxy-2,4-cyclohexadiene-1-carboxylate_synthase;_K02551_2-succinyl-5-enolpyruvyl-6-hydroxy-3-cyclohexene-1-carboxylate_synthase_[EC:2.2.1.9]	0	1	7	4	3	3	1	0	12	9	5	9	1	1	0	0	0	7	19	39	29	9	0	0	0	4	1	2	5	5	0	0	21	0	3	9	4	0	0	4	0	4	0	1	1	0	3	5	0
508_85650_>bhl:Bache_1415_demethylmenaquinone_methyltransferase_(EC:2.1.1.-);_K03183_ubiquinone/menaquinone_biosynthesis_methyltransferase_[EC:2.1.1.163_2.1.1.-]	0	0	1	2	0	0	1	0	2	0	0	0	0	3	0	5	0	0	1	0	0	3	1	0	1	0	0	0	1	1	0	0	0	0	2	0	1	0	0	4	2	6	0	0	0	0	0	6	0
EM205_187476_>osp:Odosp_0383_naphthoate_synthase_(EC:4.1.3.36);_K01661_naphthoate_synthase_[EC:4.1.3.36]	0	0	0	0	0	0	0	0	0	0	0	0	0	0	0	0	0	0	0	0	0	0	0	0	0	0	0	0	0	0	0	0	0	0	0	0	0	0	0	0	0	0	0	0	0	0	0	0	0
EM106T6_107799_>msi:Msm_0374_long-chain_fatty-acid-CoA_ligase_(AMP-forming),_CaiC_(EC:6.2.1.26)	0	0	0	0	1	0	0	1	0	0	0	0	0	0	0	0	0	0	5	0	0	0	31	0	0	0	0	0	1	0	0	0	0	1	21	0	2	0	0	0	3	0	0	0	0	0	2	4	0
264T3_142935_>bth:BT_2015_putative_menaquinone_biosynthesis_protein;_K02548_1,4-dihydroxy-2-naphthoate_octaprenyltransferase_[EC:2.5.1.74_2.5.1.-]	0	0	0	0	0	0	0	0	0	0	0	0	0	0	0	0	0	19	0	0	0	0	0	0	0	0	0	0	0	0	0	0	0	0	0	0	0	0	0	0	0	0	0	0	0	0	0	0	0
514_145994_>pdn:HMPREF9137_1704_menB;_naphthoate_synthase_(EC:4.1.3.36);_K01661_naphthoate_synthase_[EC:4.1.3.36]	0	0	0	0	0	0	0	0	0	0	0	0	0	0	0	1	0	0	0	0	0	0	0	0	0	0	0	0	0	0	0	0	0	0	0	0	0	0	0	0	0	0	0	0	0	0	0	0	0
143T0_185463_>bsa:Bacsa_0143_ubiquinone/menaquinone_biosynthesis_methyltransferase_UbiE;_K03183_ubiquinone/menaquinone_biosynthesis_methyltransferase_[EC:2.1.1.163_2.1.1.-]	0	1	0	0	0	0	0	0	1	0	0	0	0	0	0	0	0	0	0	0	0	0	0	0	0	0	0	0	0	0	0	0	0	0	10	0	0	0	0	0	0	0	0	0	0	7	0	0	0
369T3_129815_>pdi:BDI_1136_2-oxoglutarate_decarboxylase_and_2-succinyl-6-hydroxy-2,4-cyclohexadiene-1-carboxylate_synthase;_K02551_2-succinyl-5-enolpyruvyl-6-hydroxy-3-cyclohexene-1-carboxylate_synthase_[EC:2.2.1.9]	0	0	0	0	0	0	0	0	0	0	0	0	0	0	0	13	0	0	0	0	0	0	0	0	0	0	0	0	0	0	0	0	0	0	0	0	0	0	0	0	0	0	0	0	0	0	0	0	0
364t0_143275_>amu:Amuc_0351_naphthoate_synthase;_K01661_naphthoate_synthase_[EC:4.1.3.36]	0	0	5	0	0	0	0	21	0	0	0	0	0	0	0	0	3	0	107	0	1	0	0	0	1	0	0	0	0	0	0	2	0	0	0	0	0	2	1	13	0	0	0	0	0	0	0	0	1
190T0_142283_>ssa:SSA_0903_NAD(P)H_dehydrogenase_(quinone)_(EC:1.6.5.2)	0	5	3	10	9	1	0	6	1	3	11	9	3	3	0	3	0	17	3	0	0	5	2	0	19	0	5	0	1	11	0	5	3	26	56	2	7	17	9	16	10	1	6	45	9	3	339	0	58
>pmg:P9301_01931__thioesterase;_K12073_1,4-dihydroxy-2-naphthoyl-CoA_hydrolase_[EC:3.1.2.28]	0	0	0	0	0	0	0	0	0	0	0	0	0	0	0	0	0	0	0	0	0	0	0	0	0	0	0	0	0	0	0	0	0	0	0	0	0	0	0	0	0	0	0	0	0	0	0	0	0
EM223T0_128542_>bth:BT_4702_naphthoate_synthase_(EC:4.1.3.36);_K01661_naphthoate_synthase_[EC:4.1.3.36]	0	0	0	7	5	40	5	0	2	5	0	3	2	2	0	0	0	0	15	0	0	0	0	3	0	0	2	10	51	1	3	0	0	0	0	0	0	1	0	18	0	0	0	1	16	1	0	17	0
EM203_144140_>pru:PRU_0722_ubiE;_ubiquinone/menaquinone_biosynthesis_methyltransferase;_K03183_ubiquinone/menaquinone_biosynthesis_methyltransferase_[EC:2.1.1.163_2.1.1.-]	0	0	0	0	0	0	0	0	0	0	0	0	0	0	0	0	0	0	0	0	0	0	0	0	0	0	0	0	0	0	0	0	0	0	0	0	0	0	0	0	0	0	0	0	0	0	0	0	0
>tgo:TGME49_049760__vitamin_K_epoxide_reductase_complex_subunit_1,_putative_(EC:1.1.4.1)	0	0	0	0	0	0	0	0	0	0	0	0	0	0	0	0	0	0	0	0	0	0	0	0	0	0	0	0	0	0	0	0	0	0	0	0	0	1	0	0	0	0	0	0	0	0	0	0	0
EM336T3_44676_>mxa:MXAN_3525_ubiE;_ubiquinone/menaquinone_biosynthesis_methyltransferase_(EC:2.1.1.-);_K03183_ubiquinone/menaquinone_biosynthesis_methyltransferase_[EC:2.1.1.163_2.1.1.-]	0	0	23	0	0	0	0	0	0	0	0	0	0	0	0	0	0	0	0	0	0	0	0	0	0	0	0	0	0	0	0	0	0	0	1	0	0	0	0	0	0	0	0	0	0	0	0	0	0
EM253T0_100718_>ral:Rumal_3610_thiamine_pyrophosphate_binding_domain-containing_protein;_K02551_2-succinyl-5-enolpyruvyl-6-hydroxy-3-cyclohexene-1-carboxylate_synthase_[EC:2.2.1.9]	0	0	0	3	0	0	0	0	0	1	0	0	0	0	0	0	0	0	9	0	0	0	0	0	0	0	0	0	0	0	0	0	0	0	0	0	3	0	0	0	0	0	0	0	0	0	0	0	0
160t3_77570_>hif:HIBPF02250_hypothetical_protein;_K08680_2-succinyl-6-hydroxy-2,4-cyclohexadiene-1-carboxylate_synthase_[EC:4.2.99.20]	0	0	0	0	0	0	0	0	0	0	0	0	0	0	0	0	0	0	0	0	0	0	0	0	0	0	0	0	0	0	0	0	0	0	0	0	0	0	0	0	0	0	1	0	0	0	0	0	0
119t6_169729_>alv:Alvin_0623_1,4-dihydroxy-2-naphthoate_octaprenyltransferase;_K02548_1,4-dihydroxy-2-naphthoate_octaprenyltransferase_[EC:2.5.1.74_2.5.1.-]	0	0	6	15	0	0	0	0	0	1	0	0	0	0	0	0	0	0	0	0	11	0	0	0	1	0	0	0	0	0	0	0	0	0	9	0	0	0	0	0	0	0	0	0	0	0	0	0	0
Sample-515gene_id_157391_>pru:PRU_1682_O-succinylbenzoic_acid--CoA_ligase-like_protein;_K01911_O-succinylbenzoic_acid--CoA_ligase_[EC:6.2.1.26]	0	0	0	0	0	0	0	0	0	0	0	0	0	0	0	50	0	0	0	0	0	0	0	0	0	0	0	0	0	0	0	0	0	0	0	0	0	0	0	0	0	0	0	0	0	0	0	0	0
190T0_182166_>blo:BL0231_decarboxylase;_K02551_2-succinyl-5-enolpyruvyl-6-hydroxy-3-cyclohexene-1-carboxylate_synthase_[EC:2.2.1.9]	0	0	0	0	0	0	0	0	0	0	0	0	0	0	0	0	0	0	0	0	0	0	0	0	0	0	0	0	0	0	0	0	0	0	0	0	0	0	0	0	0	0	0	0	0	0	0	0	0
133t3_257784_>amu:Amuc_1816_hypothetical_protein;_K02549_O-succinylbenzoate_synthase_[EC:4.2.1.113]	4	0	0	0	0	0	2	0	0	0	2	0	0	0	0	0	0	0	0	1	0	0	0	0	0	0	0	0	0	0	0	0	0	0	0	0	0	0	0	0	0	0	0	0	0	0	0	1	0
271to_186374_>pdi:BDI_1988_ubiE;_ubiquinone/menaquinone_biosynthesis_methyltransferase;_K03183_ubiquinone/menaquinone_biosynthesis_methyltransferase_[EC:2.1.1.163_2.1.1.-]	0	0	3	2	0	0	0	0	0	2	5	3	0	0	1	0	0	0	0	0	1	0	5	0	0	0	2	1	0	0	0	0	0	2	1	0	4	0	2	0	0	0	0	0	5	0	3	0	0
EM291_80629_>bpb:bpr_I1501_AMP-binding_enzyme_(EC:6.2.1.26)	0	6	2	0	2	0	0	1	0	0	0	0	1	8	3	0	1	12	0	1	0	1	0	0	0	0	0	0	0	2	0	2	0	0	0	0	2	0	2	0	0	3	0	0	2	2	0	0	3
61T0_127632_>enc:ECL_03611_menC;_O-succinylbenzoate_synthase;_K02549_O-succinylbenzoate_synthase_[EC:4.2.1.113]	0	0	0	1	0	0	0	0	0	0	0	0	0	0	0	0	0	0	0	0	0	0	0	0	0	0	5	0	0	0	0	0	0	0	0	0	0	0	0	0	0	0	0	0	0	0	0	0	0
184t3_181944_>bde:BDP_0515_menA;_1,4-dihydroxy-2-naphthoate_polyprenyltransferase;_K02548_1,4-dihydroxy-2-naphthoate_octaprenyltransferase_[EC:2.5.1.74_2.5.1.-]	0	0	0	0	0	0	0	0	0	0	0	0	0	0	0	0	1	0	0	0	0	0	0	0	0	84	0	0	0	0	0	0	0	0	0	0	0	0	0	0	0	0	0	0	0	0	0	0	0
235t6_204363_>hsm:HSM_1611_O-succinylbenzoate_synthase;_K02549_O-succinylbenzoate_synthase_[EC:4.2.1.113]	0	0	0	0	0	0	0	0	0	0	0	0	0	0	0	0	0	0	0	2	0	0	0	0	0	0	0	0	0	1	0	0	0	0	0	0	0	0	1	0	6	0	0	0	0	0	0	0	0
190T0_294352_>slo:Shew_1408_thiamine_pyrophosphate_binding_domain-containing_protein;_K02551_2-succinyl-5-enolpyruvyl-6-hydroxy-3-cyclohexene-1-carboxylate_synthase_[EC:2.2.1.9]	0	0	0	0	0	0	0	0	0	0	0	0	0	0	0	0	0	0	0	0	0	0	0	0	0	0	0	0	23	0	0	0	0	0	0	0	0	0	0	0	0	0	0	0	0	0	0	6	0
EM221_44779_>kpe:KPK_3967_entC;_isochorismate_synthase_EntC_(EC:5.4.4.2);_K02361_isochorismate_synthase_[EC:5.4.4.2]	0	0	0	3	0	0	0	1	0	0	8	1	0	0	0	0	0	1	1	44	0	27	0	2	0	0	1	0	8	0	1	0	0	0	14	16	5	0	0	0	0	0	0	0	0	0	0	0	0
EM172_201163_>bth:BT_4704_O-succinylbenzoic_acid--CoA_ligase;_K01911_O-succinylbenzoic_acid--CoA_ligase_[EC:6.2.1.26]	0	0	0	0	3	0	0	0	13	0	0	4	0	8	3	0	0	0	0	1	0	1	0	0	2	0	0	0	0	0	0	0	0	0	0	0	0	0	1	1	0	1	3	0	0	0	0	4	0
RBB169_148520_>pdi:BDI_1988_ubiE;_ubiquinone/menaquinone_biosynthesis_methyltransferase;_K03183_ubiquinone/menaquinone_biosynthesis_methyltransferase_[EC:2.1.1.163_2.1.1.-]	0	1	1	0	0	0	1	0	0	0	2	0	0	0	5	1	5	0	0	2	3	0	2	0	0	0	1	1	1	5	2	0	3	4	0	1	5	0	0	3	1	1	1	0	0	0	1	0	0
136t0_64861_>blo:BL0231_decarboxylase;_K02551_2-succinyl-5-enolpyruvyl-6-hydroxy-3-cyclohexene-1-carboxylate_synthase_[EC:2.2.1.9]	0	0	0	0	0	0	0	0	0	0	1	0	0	0	0	0	0	0	0	0	0	0	0	2	0	0	0	0	0	1	0	0	0	0	0	0	0	0	0	0	0	0	0	0	0	0	0	0	0
RBB178_206824_>vpr:Vpar_0377_O-succinylbenzoate-CoA_ligase;_K01911_O-succinylbenzoic_acid--CoA_ligase_[EC:6.2.1.26]	0	0	0	0	0	0	0	0	0	0	0	0	0	0	0	0	0	0	0	0	0	1	0	0	0	0	0	0	0	0	0	0	0	0	0	0	0	0	0	0	0	0	0	0	0	0	0	0	0
100T6_99077_>pru:PRU_0722_ubiE;_ubiquinone/menaquinone_biosynthesis_methyltransferase;_K03183_ubiquinone/menaquinone_biosynthesis_methyltransferase_[EC:2.1.1.163_2.1.1.-]	0	0	0	0	0	0	0	0	0	0	0	0	0	0	0	0	0	0	0	0	0	0	0	0	0	0	0	0	0	0	0	0	0	0	0	0	0	0	0	0	0	0	0	0	0	0	0	0	0
448T0_102724_>osp:Odosp_0382_2-succinyl-5-enolpyruvyl-6-hydroxy-3-cyclohexene_-1-carboxylatesynthase;_K02551_2-succinyl-5-enolpyruvyl-6-hydroxy-3-cyclohexene-1-carboxylate_synthase_[EC:2.2.1.9]	0	0	0	0	0	0	0	0	0	0	0	0	0	0	0	0	0	0	0	0	0	1	0	0	0	1	0	0	0	1	0	0	0	0	0	0	0	0	0	0	0	0	0	0	0	0	0	0	0
342t6_70426_>eck:EC55989_2508_menE;_O-succinylbenzoic_acid--CoA_ligase_(EC:6.2.1.26);_K01911_O-succinylbenzoic_acid--CoA_ligase_[EC:6.2.1.26]	0	0	0	0	0	0	0	0	0	0	0	0	0	0	0	0	0	0	0	0	0	6	0	0	0	0	0	0	0	0	0	0	0	0	0	1	0	0	0	0	0	0	0	0	0	0	0	0	0
EM432T6_334132_>tbe:Trebr_0443_thiamine_pyrophosphate_TPP-binding_domain-containing_protein;_K02551_2-succinyl-5-enolpyruvyl-6-hydroxy-3-cyclohexene-1-carboxylate_synthase_[EC:2.2.1.9]	0	0	0	0	0	0	0	0	0	0	0	0	0	0	0	0	0	0	0	0	0	0	0	0	0	0	0	0	0	0	0	0	0	0	0	0	0	0	0	0	0	0	0	0	0	0	0	0	0
372t3_59444_>bth:BT_4701_2-oxoglutarate_decarboxylase_and_2-succinyl-6-hydroxy-2,4-cyclohexadiene-1-carboxylate_synthase;_K02551_2-succinyl-5-enolpyruvyl-6-hydroxy-3-cyclohexene-1-carboxylate_synthase_[EC:2.2.1.9]	0	0	0	0	0	0	0	0	0	0	0	0	0	0	1	0	0	0	0	0	0	3	0	0	0	0	0	0	0	1	0	0	0	0	0	0	0	0	0	0	0	0	0	0	0	0	1	0	0
104T3_2945_>pdi:BDI_1988_ubiE;_ubiquinone/menaquinone_biosynthesis_methyltransferase;_K03183_ubiquinone/menaquinone_biosynthesis_methyltransferase_[EC:2.1.1.163_2.1.1.-]	0	0	0	0	0	0	0	0	0	0	0	0	0	0	0	27	0	0	0	0	0	0	0	0	0	0	0	0	0	0	0	0	0	0	0	0	0	0	0	0	0	0	0	0	0	0	0	0	0
EM205_110125_>rbi:RB2501_15744_putative_isochorismate_synthase;_K02361_isochorismate_synthase_[EC:5.4.4.2]	0	0	0	0	0	0	0	0	0	0	0	0	0	0	0	0	0	0	0	0	0	0	0	0	0	0	0	0	0	0	0	0	0	0	0	0	1	0	0	0	0	0	0	0	0	0	0	0	0
354t0_87525_>bhl:Bache_1415_demethylmenaquinone_methyltransferase_(EC:2.1.1.-);_K03183_ubiquinone/menaquinone_biosynthesis_methyltransferase_[EC:2.1.1.163_2.1.1.-]	0	0	0	0	0	0	2	0	4	0	7	0	0	9	8	0	0	0	0	0	0	0	20	11	2	1	0	3	0	0	0	0	1	0	1	9	3	0	0	0	5	0	1	13	11	1	0	0	0
EM088T3_78830_>hiq:CGSHiGG_04205_acyl-CoA_thioester_hydrolase_YfbB;_K08680_2-succinyl-6-hydroxy-2,4-cyclohexadiene-1-carboxylate_synthase_[EC:4.2.99.20]	0	0	0	0	0	0	9	0	6	0	0	0	0	0	0	6	2	0	0	2	0	0	0	0	0	0	0	0	0	4	0	0	0	0	0	0	0	6	34	0	17	0	3	22	0	0	0	0	3
>lsg:lse_1917__menH;_2-heptaprenyl-1,4-naphthoquinonemethyltransferase_(EC:2.1.1.-);_K03183_ubiquinone/menaquinone_biosynthesis_methyltransferase_[EC:2.1.1.163_2.1.1.-]	0	0	0	0	0	0	0	0	0	0	0	0	0	0	0	0	0	0	0	0	0	0	0	0	0	0	0	0	0	0	0	0	0	0	0	0	1	0	0	0	0	0	0	0	0	0	0	0	0
222T6_195408_>amu:Amuc_0351_naphthoate_synthase;_K01661_naphthoate_synthase_[EC:4.1.3.36]	0	0	6	0	0	0	0	0	0	0	0	1	2	0	0	0	11	0	8	0	0	0	0	0	4	0	0	0	0	0	0	4	0	0	0	0	0	0	4	1	0	0	0	0	0	1	0	0	4
413t3_157046_>vpr:Vpar_0373_isochorismate_synthase;_K02552_menaquinone-specific_isochorismate_synthase_[EC:5.4.4.2]	1	0	1	5	0	2	0	0	0	0	0	0	0	0	0	0	0	0	0	1	0	1	0	0	0	0	0	0	0	0	0	0	0	0	0	1	0	0	0	0	3	0	0	7	0	0	0	1	0
801_74922_>rmr:Rmar_2332_ubiquinone/menaquinone_biosynthesis_methyltransferase;_K03183_ubiquinone/menaquinone_biosynthesis_methyltransferase_[EC:2.1.1.163_2.1.1.-]	0	0	0	2	6	0	33	0	1	5	0	8	13	2	32	2	0	3	1	1	1	4	0	0	2	18	0	0	0	4	0	1	3	0	0	0	0	0	0	0	0	0	0	0	0	0	0	0	0
EM120T3_179392_>bsa:Bacsa_2915_naphthoate_synthase_(EC:4.1.3.36);_K01661_naphthoate_synthase_[EC:4.1.3.36]	0	0	1	0	0	0	0	0	0	0	0	0	0	0	0	0	0	0	2	3	0	0	0	0	0	0	0	0	0	0	0	0	0	0	0	0	0	0	0	0	0	0	0	0	0	0	0	0	0
60T0_100796_>bsa:Bacsa_1552_O-succinylbenzoate--CoA_ligase_(EC:6.2.1.26)	0	0	0	0	0	0	0	0	0	0	0	0	0	0	0	1	0	0	0	1	0	0	0	0	0	0	0	0	1	2	0	0	1	0	0	0	1	0	0	1	0	0	0	0	0	0	1	1	0
EM432T6_270524_>bth:BT_4216_ubiE;_ubiquinone/menaquinone_biosynthesis_methyltransferase;_K03183_ubiquinone/menaquinone_biosynthesis_methyltransferase_[EC:2.1.1.163_2.1.1.-]	0	0	0	0	0	0	0	0	0	0	0	0	0	0	0	0	0	0	0	0	0	0	0	0	0	0	0	0	0	0	0	13	0	0	0	0	0	0	0	0	0	0	0	0	0	0	0	0	0
>scb:SCAB_38161__methyltransferase;_K03183_ubiquinone/menaquinone_biosynthesis_methyltransferase_[EC:2.1.1.163_2.1.1.-]	0	0	0	0	0	0	0	0	0	0	0	0	0	0	0	0	0	0	0	0	0	0	0	0	0	0	0	0	0	0	0	0	0	0	1	0	0	0	0	0	0	0	0	0	0	0	0	0	0
60T6_119829_>osp:Odosp_0381_isochorismate_synthase_(EC:5.4.4.2);_K02361_isochorismate_synthase_[EC:5.4.4.2]	0	12	5	0	3	0	13	18	12	2	24	14	27	4	7	0	0	3	7	6	0	5	6	0	12	46	12	0	0	32	0	0	25	25	4	4	10	12	11	1	17	20	8	14	3	0	14	10	0
273T0_217291_>osp:Odosp_0383_naphthoate_synthase_(EC:4.1.3.36);_K01661_naphthoate_synthase_[EC:4.1.3.36]	0	2	0	4	0	0	0	0	2	9	0	1	0	1	1	0	0	0	0	0	0	3	0	0	1	0	2	0	0	2	0	0	8	0	2	0	1	0	0	0	18	0	1	0	0	0	0	4	0
235t6_276121_>hiq:CGSHiGG_03580_O-succinylbenzoic_acid--CoA_ligase_(EC:6.2.1.26);_K01911_O-succinylbenzoic_acid--CoA_ligase_[EC:6.2.1.26]	0	0	0	0	0	0	0	0	0	0	0	0	0	0	0	0	0	0	0	0	0	0	0	0	0	0	0	0	0	0	0	0	0	0	0	0	0	0	0	0	0	0	0	0	0	0	0	0	0
>npu:Npun_R4434__ubiE;_ubiquinone/menaquinone_biosynthesis_methyltransferase;_K03183_ubiquinone/menaquinone_biosynthesis_methyltransferase_[EC:2.1.1.163_2.1.1.-]	0	0	0	0	0	0	0	0	0	0	0	0	0	0	0	0	0	0	0	0	0	0	0	0	0	0	0	0	0	0	0	0	0	0	0	0	0	0	0	0	0	0	0	0	0	0	0	0	0
>bta:508566__NQO2,_MGC127852;_NAD(P)H_dehydrogenase,_quinone_2_(EC:1.6.5.2);_K08071_ribosyldihydronicotinamide_dehydrogenase_(quinone)_[EC:1.10.99.2]	0	0	0	0	0	0	0	0	0	0	0	0	0	0	0	0	0	0	1	0	0	0	0	0	0	0	0	0	0	0	0	0	0	0	0	2	0	0	0	0	0	0	0	0	0	0	0	0	0
206T6_154036_>eae:EAE_24320_O-succinylbenzoic_acid--CoA_ligase_(EC:6.2.1.26)	0	0	0	0	0	0	0	0	0	0	0	0	0	0	0	0	0	0	0	0	0	0	0	0	0	0	0	0	0	0	0	0	0	0	0	0	3	0	0	0	0	0	0	0	0	0	0	0	0
>hmr:Hipma_0337__ubiquinone/menaquinone_biosynthesis_methyltransferase_UbiE;_K03183_ubiquinone/menaquinone_biosynthesis_methyltransferase_[EC:2.1.1.163_2.1.1.-]	0	0	0	0	0	0	0	0	0	0	0	0	0	0	0	0	0	0	0	0	0	0	0	0	0	0	0	0	0	0	0	0	0	0	0	0	0	0	0	0	0	0	0	0	0	0	0	0	0
369T3_131087_>pdi:BDI_1139_putative_O-succinylbenzoate--CoA_ligase;_K01911_O-succinylbenzoic_acid--CoA_ligase_[EC:6.2.1.26]	0	0	0	0	0	0	0	0	0	0	0	0	0	0	0	5	0	0	0	0	0	0	0	0	0	0	0	0	0	0	0	0	0	0	0	0	0	0	0	0	0	0	0	0	0	0	0	0	0
>nri:NRI_0909__ubiquinone/menaquinone_biosynthesis_methyltransferase_UbiE_(EC:2.1.1.-);_K03183_ubiquinone/menaquinone_biosynthesis_methyltransferase_[EC:2.1.1.163_2.1.1.-]	0	0	0	0	0	0	0	0	0	0	0	0	0	0	0	0	0	0	0	0	0	0	0	0	0	0	0	0	0	0	0	0	0	0	0	0	0	0	0	0	0	0	0	0	0	0	0	0	0
>eba:ebA3016__ubiE;_ubiquinone/menaquinone_biosynthesis_methyltransferase_UbiE_(EC:2.1.1.-);_K03183_ubiquinone/menaquinone_biosynthesis_methyltransferase_[EC:2.1.1.163_2.1.1.-]	0	3	0	0	0	0	0	0	0	0	0	0	0	0	0	0	9	1	0	1	4	0	2	1	0	0	0	0	0	0	0	0	0	0	0	0	1	0	0	0	0	0	0	1	0	0	0	0	0
EM338_13160_>pru:PRU_0722_ubiE;_ubiquinone/menaquinone_biosynthesis_methyltransferase;_K03183_ubiquinone/menaquinone_biosynthesis_methyltransferase_[EC:2.1.1.163_2.1.1.-]	0	0	0	0	0	0	0	0	0	0	0	0	0	0	0	0	2	0	0	0	0	0	0	0	0	0	0	0	0	0	0	0	0	0	0	0	0	0	0	0	0	0	0	1	0	0	0	0	0
>mei:Msip34_1998__ubiquinone/menaquinone_biosynthesis_methyltransferase;_K03183_ubiquinone/menaquinone_biosynthesis_methyltransferase_[EC:2.1.1.163_2.1.1.-]	0	0	0	0	0	0	0	0	0	0	0	0	0	0	0	0	0	0	0	0	0	0	0	0	0	0	0	0	0	0	0	0	0	0	0	0	0	0	0	0	0	0	0	0	0	0	0	0	0
>mep:MPQ_2021__ubiquinone/menaquinone_biosynthesis_methyltransferase;_K03183_ubiquinone/menaquinone_biosynthesis_methyltransferase_[EC:2.1.1.163_2.1.1.-]	0	0	0	0	0	0	0	0	0	0	0	0	0	0	0	0	0	0	0	0	0	0	1	0	0	0	0	0	0	0	0	0	0	0	0	0	0	0	0	0	0	0	0	0	0	0	0	0	0
433T0_140333_>pdi:BDI_1988_ubiE;_ubiquinone/menaquinone_biosynthesis_methyltransferase;_K03183_ubiquinone/menaquinone_biosynthesis_methyltransferase_[EC:2.1.1.163_2.1.1.-]	0	0	0	0	0	0	0	1	0	0	0	0	0	0	3	0	5	0	1	1	0	0	0	0	0	0	0	0	1	1	0	0	0	0	0	1	0	0	0	0	0	0	1	0	1	0	1	0	0
342t6_7219_>pdn:HMPREF9137_0103_ubiquinone/menaquinone_biosynthesis_methyltransferase_(EC:2.1.1.-);_K03183_ubiquinone/menaquinone_biosynthesis_methyltransferase_[EC:2.1.1.163_2.1.1.-]	0	0	0	0	0	0	0	0	0	0	1	0	0	0	0	0	0	0	0	0	0	0	0	0	0	0	0	0	0	0	0	0	0	0	0	0	0	0	0	0	0	0	0	0	0	0	0	0	0
271to_29123_>mxa:MXAN_3525_ubiE;_ubiquinone/menaquinone_biosynthesis_methyltransferase_(EC:2.1.1.-);_K03183_ubiquinone/menaquinone_biosynthesis_methyltransferase_[EC:2.1.1.163_2.1.1.-]	0	0	29	0	21	0	0	0	0	0	16	0	0	0	0	0	0	0	0	0	0	0	5	0	0	0	0	0	0	0	0	0	0	0	140	0	0	0	0	0	0	0	16	0	162	0	0	0	0
>pcu:pc1060__ubiE;_ubiquinone/menaquinone_biosynthesis_methyltransferase;_K03183_ubiquinone/menaquinone_biosynthesis_methyltransferase_[EC:2.1.1.163_2.1.1.-]	0	0	0	0	0	0	0	0	0	0	0	0	0	0	0	0	0	0	0	0	0	0	0	0	0	0	0	0	0	0	0	0	0	0	1	0	0	0	0	0	0	0	0	0	0	0	0	0	1
369T3_8296_>pru:PRU_0722_ubiE;_ubiquinone/menaquinone_biosynthesis_methyltransferase;_K03183_ubiquinone/menaquinone_biosynthesis_methyltransferase_[EC:2.1.1.163_2.1.1.-]	0	0	0	0	0	0	0	0	0	0	0	0	0	0	0	0	0	0	0	0	0	0	0	0	0	0	0	0	0	0	0	0	0	0	0	0	0	0	0	0	0	0	0	0	0	0	0	0	0
>pmz:HMPREF0659_A6715__ubiquinone/menaquinone_biosynthesis_methyltransferase_(EC:2.1.1.-);_K03183_ubiquinone/menaquinone_biosynthesis_methyltransferase_[EC:2.1.1.163_2.1.1.-]	0	0	0	0	0	0	0	0	0	0	0	0	0	0	0	0	0	0	0	0	0	0	0	0	0	0	0	0	0	0	0	0	0	0	0	0	0	0	0	1	0	0	0	0	0	0	0	0	0
>cat:CA2559_12248__ubiquinone/menaquinone_biosynthesis_methyltransferase;_K03183_ubiquinone/menaquinone_biosynthesis_methyltransferase_[EC:2.1.1.163_2.1.1.-]	0	0	0	1	0	0	0	0	0	0	0	0	0	0	0	0	0	2	0	0	0	0	0	0	0	0	0	0	0	0	0	0	0	2	0	0	0	0	0	1	0	1	0	0	0	0	0	0	0
>pfu:PF0728__hypothetical_protein;_K03183_ubiquinone/menaquinone_biosynthesis_methyltransferase_[EC:2.1.1.163_2.1.1.-]	0	0	0	0	0	0	0	0	0	0	0	0	0	0	0	0	0	0	0	0	0	0	0	0	0	0	0	0	0	0	0	0	0	0	0	0	0	0	0	0	0	0	0	0	0	0	0	0	0
RBB169_265895_>ele:Elen_2971_AMP-dependent_synthetase_and_ligase;_K02549_O-succinylbenzoate_synthase_[EC:4.2.1.113]	0	0	1	0	0	0	0	0	0	0	0	0	0	0	0	0	0	0	0	0	0	5	0	0	0	0	0	0	2	0	0	0	0	0	0	0	0	0	0	0	0	0	0	0	0	0	0	0	0
196t6_128970_>osp:Odosp_0383_naphthoate_synthase_(EC:4.1.3.36);_K01661_naphthoate_synthase_[EC:4.1.3.36]	0	0	1	0	0	0	0	0	0	0	0	0	0	0	1	0	0	0	0	0	0	0	0	0	2	0	0	0	0	0	0	0	1	0	0	0	0	0	0	0	1	0	0	1	0	0	0	0	0
EM170T0_117915_>bca:BCE_1640_ubiE;_ubiquinone/menaquinone_biosynthesis_methyltransferase_(EC:2.1.1.-);_K03183_ubiquinone/menaquinone_biosynthesis_methyltransferase_[EC:2.1.1.163_2.1.1.-]	0	0	0	0	0	0	1	0	0	0	1	0	1	0	0	0	0	0	0	0	0	0	18	0	0	9	0	5	0	0	0	0	3	0	0	0	0	0	0	0	0	0	0	0	1	0	0	0	0
33t0_58414_>bvu:BVU_2415_putative_O-succinylbenzoate--CoA_ligase;_K01911_O-succinylbenzoic_acid--CoA_ligase_[EC:6.2.1.26]	0	4	0	0	0	0	2	7	2	2	0	0	0	8	0	1	0	0	0	0	0	0	6	0	0	0	0	0	0	0	0	0	1	0	0	0	4	0	2	7	3	0	1	0	0	0	0	0	0
EM144T3_149649_>bae:BATR1942_13200_O-succinylbenzoate-CoA_synthase;_K02549_O-succinylbenzoate_synthase_[EC:4.2.1.113]	0	0	0	0	0	0	0	0	0	20	0	0	0	0	0	7	0	0	5	0	0	0	0	0	0	0	0	0	0	0	0	0	0	0	0	0	0	0	0	0	0	0	0	0	0	0	0	0	0
>apo:Arcpr_0875__methyltransferase_type_11;_K03183_ubiquinone/menaquinone_biosynthesis_methyltransferase_[EC:2.1.1.163_2.1.1.-]	0	0	0	0	0	0	0	0	0	0	0	0	0	0	0	0	0	0	0	0	0	0	0	0	0	0	0	0	0	0	0	0	0	0	0	0	0	0	0	0	0	0	0	0	0	0	0	0	0
364t0_120391_>vpr:Vpar_0378_mandelate_racemase/muconate_lactonizing_protein;_K02549_O-succinylbenzoate_synthase_[EC:4.2.1.113]	2	0	0	0	0	0	0	0	0	0	0	1	0	0	0	0	15	2	25	3	0	0	0	0	0	0	0	0	0	0	0	0	0	0	1	0	0	1	0	0	1	0	0	0	0	0	0	0	0
EM088T3_65322_>hif:HIBPF12800_dihydroxynaphthoic_acid_synthetase;_K01661_naphthoate_synthase_[EC:4.1.3.36]	0	0	0	0	0	0	0	0	3	0	0	0	0	0	0	0	0	0	0	0	0	0	0	0	0	0	0	0	0	0	0	0	0	0	0	0	0	2	0	0	1	0	1	0	0	0	0	2	1
224t3_191233_>bvu:BVU_1640_1,4-dihydroxy-2-naphthoate_octaprenyltransferase;_K02548_1,4-dihydroxy-2-naphthoate_octaprenyltransferase_[EC:2.5.1.74_2.5.1.-]	0	0	0	0	2	0	0	0	0	483	0	0	0	0	0	1	0	0	0	0	0	0	0	0	21	0	0	0	0	0	0	0	0	0	0	0	0	0	0	329	0	3	10	0	0	0	0	0	0
145t6_144962_>cef:CE2780_putative_naphthoate_synthase;_K01661_naphthoate_synthase_[EC:4.1.3.36]	0	0	0	0	0	0	0	0	0	6	0	1	0	2	6	0	0	0	0	0	0	1	0	0	7	0	5	0	0	0	0	5	10	0	4	0	0	0	0	1	1	0	0	0	0	0	0	0	0
110T3_173725_>pdi:BDI_1139_putative_O-succinylbenzoate--CoA_ligase;_K01911_O-succinylbenzoic_acid--CoA_ligase_[EC:6.2.1.26]	0	0	0	0	2	0	0	0	0	0	0	0	0	0	0	0	0	0	0	0	0	0	0	0	0	0	12	0	0	0	0	0	0	0	0	0	0	0	0	0	0	0	0	0	1	0	0	0	0
30T0_182724_>bpt:Bpet0482_ubiE;_ubiquinone/menaquinone_biosynthesis_methyltransferase_(EC:2.1.1.-);_K03183_ubiquinone/menaquinone_biosynthesis_methyltransferase_[EC:2.1.1.163_2.1.1.-]	1	0	0	1	0	0	0	44	0	3	8	36	0	17	39	3	326	0	0	0	0	8	14	0	0	57	0	0	14	7	0	0	0	0	45	0	1	0	0	11	12	0	0	35	0	0	0	0	0
EM088T3_70920_>apa:APP7_1910_naphthoate_synthase_(EC:4.1.3.36);_K01661_naphthoate_synthase_[EC:4.1.3.36]	0	0	0	0	0	0	0	0	0	0	0	1	0	0	0	0	0	0	0	3	0	0	1	0	0	0	0	0	0	1	0	0	0	0	0	0	0	0	0	0	11	0	0	17	0	1	0	0	0
>pub:SAR11_1255__putative_NADPH-quinone_reductase;_K00355_NAD(P)H_dehydrogenase_(quinone)_[EC:1.6.5.2]	0	7	0	0	0	0	0	0	0	0	0	0	0	0	0	0	0	0	0	0	0	0	0	0	0	0	0	0	0	0	0	0	0	0	0	0	0	5	0	0	0	0	0	0	0	0	0	0	0
136t0_86338_>phe:Phep_0977_ubiquinone/menaquinone_biosynthesis_methyltransferase;_K03183_ubiquinone/menaquinone_biosynthesis_methyltransferase_[EC:2.1.1.163_2.1.1.-]	0	0	1	0	0	0	0	0	0	0	0	2	0	0	33	0	0	0	0	1	0	14	0	0	0	6	0	0	0	0	0	0	0	0	0	0	0	0	0	0	0	0	0	0	0	0	0	0	0
>mar:MAE_01970__menF;_salicylate_biosynthesis_isochorismate_synthase;_K02552_menaquinone-specific_isochorismate_synthase_[EC:5.4.4.2]	0	0	0	0	0	0	0	0	0	0	0	0	0	0	0	0	0	2	0	0	0	0	0	0	0	1	0	0	0	0	0	0	0	0	0	0	0	0	0	0	0	0	0	0	0	0	0	0	0
>ctu:CTU_06760__kefF;_glutathione-regulated_potassium-efflux_system_ancillary_protein_KefF_(EC:1.6.5.2);_K11746_glutathione-regulated_potassium-efflux_system_ancillary_protein_KefF	0	0	0	0	0	0	1	1	0	0	3	0	0	1	0	0	0	3	2	2	0	67	0	0	0	0	0	0	0	1	0	0	0	1	2	9	1	0	1	0	0	0	0	0	0	0	4	0	0
>bpr:GBP346_A1729__wrbA;_NAD(P)H:quinone_oxidoreductase,_type_IV_(EC:1.6.5.2);_K03809_Trp_repressor_binding_protein	0	0	0	0	0	0	0	0	0	0	0	0	0	0	0	0	0	0	0	0	0	0	0	0	0	0	0	0	1	0	0	0	0	0	1	0	0	0	0	0	0	0	0	0	0	0	0	0	0
>cmi:CMM_2373__putative_NAD(P)H_oxidoreductase;_K00355_NAD(P)H_dehydrogenase_(quinone)_[EC:1.6.5.2]	0	0	0	0	0	1	0	0	0	1	0	0	0	0	2	0	0	0	0	0	0	1	1	0	0	0	0	0	0	0	0	0	0	0	0	0	0	1	0	0	0	0	3	0	0	0	0	0	0
>ctu:CTU_15840__wrbA;_flavoprotein_WrbA_(EC:1.6.5.2);_K03809_Trp_repressor_binding_protein	0	0	0	2	1	0	0	0	0	0	0	0	0	0	0	0	0	0	0	0	0	0	0	0	0	0	1	0	0	0	0	0	0	0	0	0	0	0	0	0	0	0	0	0	0	0	0	0	0
>sbn:Sbal195_4288__2-succinyl-5-enolpyruvyl-6-hydroxy-3-cyclohexene-1-carboxylate_synthase;_K02551_2-succinyl-5-enolpyruvyl-6-hydroxy-3-cyclohexene-1-carboxylate_synthase_[EC:2.2.1.9]	0	0	0	0	0	0	0	0	0	0	0	0	0	0	0	0	0	0	0	0	0	0	0	0	0	0	0	0	0	0	0	0	0	0	0	0	0	0	0	0	0	0	0	0	0	0	0	0	0
EM432T6_315396_>bvu:BVU_2415_putative_O-succinylbenzoate--CoA_ligase;_K01911_O-succinylbenzoic_acid--CoA_ligase_[EC:6.2.1.26]	0	0	0	0	0	0	0	0	0	0	0	0	0	0	0	0	0	0	0	0	2	0	0	0	0	0	0	0	0	0	0	0	0	0	0	0	0	0	0	0	0	0	0	0	0	0	0	0	0
301t3_165596_>pmz:HMPREF0659_A6050_menB;_naphthoate_synthase_(EC:4.1.3.36);_K01661_naphthoate_synthase_[EC:4.1.3.36]	0	0	0	253	55	0	0	0	0	0	0	0	0	0	0	458	0	0	0	0	0	6	0	0	43	0	475	0	0	8	0	0	0	0	8	0	0	0	0	0	0	41	227	0	0	109	0	0	0
224t3_111968_>pdi:BDI_1137_naphthoate_synthase_(EC:4.1.3.36);_K01661_naphthoate_synthase_[EC:4.1.3.36]	0	7	0	0	0	8	5	0	1	2	8	2	0	13	0	0	103	0	35	2	2	0	0	1	0	0	4	5	26	49	0	0	1	0	0	0	18	0	0	28	0	0	0	2	0	0	12	3	0
EM391T6_186494_>pdi:BDI_1137_naphthoate_synthase_(EC:4.1.3.36);_K01661_naphthoate_synthase_[EC:4.1.3.36]	0	5	1	2	0	2	3	0	1	3	0	3	1	5	1	0	58	0	20	28	0	0	0	1	0	0	0	2	8	13	0	1	1	1	0	0	22	0	0	13	0	1	1	3	0	3	12	0	0
>tgo:TGME49_003720__vitamin_K_epoxide_reductase_complex_subunit_1,_putative_(EC:1.1.4.1)	0	0	0	0	0	0	0	0	0	0	0	0	0	0	0	0	0	0	0	0	0	0	0	0	0	0	0	0	0	0	0	0	0	0	0	0	0	0	0	0	0	0	0	0	0	0	0	0	0
>ecm:EcSMS35_2416__menC;_O-succinylbenzoate_synthase_(EC:4.2.1.-);_K02549_O-succinylbenzoate_synthase_[EC:4.2.1.113]	0	1	0	0	0	0	0	0	0	0	3	5	0	0	2	0	2	0	0	0	0	6	0	0	2	0	4	0	11	0	0	0	0	0	0	1	0	0	0	0	0	0	0	0	0	0	0	0	0
364t0_165009_>bth:BT_4704_O-succinylbenzoic_acid--CoA_ligase;_K01911_O-succinylbenzoic_acid--CoA_ligase_[EC:6.2.1.26]	0	0	30	3	2	0	4	0	0	10	9	0	1	0	0	0	0	19	0	3	8	0	2	0	9	4	16	1	0	3	0	0	5	6	2	0	2	0	0	1	0	19	0	0	0	0	1	0	0
>ecg:E2348C_2406__menC;_O-succinylbenzoate_synthase;_K02549_O-succinylbenzoate_synthase_[EC:4.2.1.113]	0	7	0	8	0	1	0	0	0	0	0	0	16	7	0	0	0	12	0	0	0	17	0	49	0	0	0	11	46	4	10	1	1	0	0	34	1	0	0	0	2	0	0	0	0	0	0	0	0
>bal:BACI_c32550__NAD(P)H_dehydrogenase,_quinone_family_(EC:1.6.5.2)	0	0	0	0	0	0	0	0	0	0	0	0	0	0	0	0	0	0	0	0	0	0	0	0	0	0	0	0	0	0	0	0	0	0	0	0	0	0	0	0	0	0	0	0	0	0	0	0	0
119t6_150868_>bhl:Bache_3267_1,4-dihydroxy-2-naphtoate_prenyltransferase_(EC:2.5.1.-);_K02548_1,4-dihydroxy-2-naphthoate_octaprenyltransferase_[EC:2.5.1.74_2.5.1.-]	0	13	0	0	3	0	0	0	5	0	0	0	0	0	0	1	0	0	0	0	0	0	0	0	0	12	0	3	0	0	0	0	0	0	0	0	0	0	0	0	1	0	2	0	0	1	6	0	0
364t0_87296_>vpr:Vpar_0411_1,4-dihydroxy-2-naphthoateoctaprenyltransferase;_K02548_1,4-dihydroxy-2-naphthoate_octaprenyltransferase_[EC:2.5.1.74_2.5.1.-]	0	0	0	0	0	12	11	0	0	0	0	1	0	0	0	0	0	2	3	0	0	2	0	0	0	0	0	0	0	0	0	0	0	0	0	0	0	0	0	0	0	0	0	0	0	0	0	0	0
371t3_130974_>bfs:BF1305_menE;_putative_O-succinylbenzoate--CoA_ligase_(EC:6.2.1.26);_K01911_O-succinylbenzoic_acid--CoA_ligase_[EC:6.2.1.26]	1	0	0	1	0	0	3	0	0	0	1	1	2	0	2	0	0	0	0	0	0	2	1	33	0	0	1	61	52	0	1	0	0	3	0	0	0	0	1	0	0	0	0	2	1	0	0	0	0
EM232-D1_170036_>osp:Odosp_0382_2-succinyl-5-enolpyruvyl-6-hydroxy-3-cyclohexene_-1-carboxylatesynthase;_K02551_2-succinyl-5-enolpyruvyl-6-hydroxy-3-cyclohexene-1-carboxylate_synthase_[EC:2.2.1.9]	0	0	0	0	0	0	0	1	0	0	0	0	0	0	0	0	0	0	2	0	0	0	0	0	0	0	0	0	0	0	0	0	0	0	0	0	0	0	0	0	0	0	0	0	0	0	0	0	0
184t3_186105_>ecg:E2348C_2405_menE;_O-succinylbenzoic_acid--CoA_ligase;_K01911_O-succinylbenzoic_acid--CoA_ligase_[EC:6.2.1.26]	0	0	0	0	0	0	0	0	0	0	4	0	0	0	1	0	0	2	0	0	0	0	0	0	0	0	0	0	111	7	0	0	5	0	0	0	0	0	0	0	0	0	0	0	0	0	0	0	0
EM291_73869_>fnu:FN1542_1,4-dihydroxy-2-naphthoate_octaprenyltransferase_(EC:2.5.1.-);_K02548_1,4-dihydroxy-2-naphthoate_octaprenyltransferase_[EC:2.5.1.74_2.5.1.-]	3	0	1	0	0	0	0	0	0	0	1	0	0	0	0	0	0	0	0	0	2	1	6	0	3	0	0	7	0	0	0	8	9	0	0	0	0	0	0	0	0	0	0	0	0	0	0	0	0
271to_174817_>alv:Alvin_0623_1,4-dihydroxy-2-naphthoate_octaprenyltransferase;_K02548_1,4-dihydroxy-2-naphthoate_octaprenyltransferase_[EC:2.5.1.74_2.5.1.-]	0	0	0	0	0	0	0	5	0	0	0	2	0	0	2	0	20	0	0	0	0	2	0	0	0	3	0	0	0	1	0	0	0	0	1	0	0	0	0	0	0	0	0	1	0	0	0	0	0
EM029T0_149205_>pdi:BDI_1137_naphthoate_synthase_(EC:4.1.3.36);_K01661_naphthoate_synthase_[EC:4.1.3.36]	0	2	0	0	0	3	5	0	2	6	0	4	0	13	0	0	25	0	20	2	0	2	0	0	0	3	0	0	1	12	0	0	1	0	1	0	21	0	0	6	0	0	1	4	0	1	7	4	0
21t0_73392_>pru:PRU_1360_menA;_1,4-dihydroxy-2-naphthoate_octaprenyltransferase_(EC:2.5.-.-);_K02548_1,4-dihydroxy-2-naphthoate_octaprenyltransferase_[EC:2.5.1.74_2.5.1.-]	0	0	0	0	0	0	100	0	0	0	0	0	0	0	0	64	0	0	0	0	0	0	0	0	0	0	0	0	0	0	0	0	0	0	0	0	0	0	0	0	0	0	0	0	0	0	0	0	0
EM367T0_139238_>sha:SH1443_ubiE;_ubiquinone/menaquinone_biosynthesis_methyltransferase;_K03183_ubiquinone/menaquinone_biosynthesis_methyltransferase_[EC:2.1.1.163_2.1.1.-]	0	3	28	19	0	0	0	5	0	0	8	14	0	13	0	10	1	16	0	0	0	0	14	0	14	0	0	23	0	0	0	2	11	5	20	0	0	3	1	0	1	0	4	0	23	2	13	18	1
>hma:rrnAC3151__ubiE1;_ubiquinone/menaquinone_biosynthesis_methyltransferase;_K03183_ubiquinone/menaquinone_biosynthesis_methyltransferase_[EC:2.1.1.163_2.1.1.-]	0	0	0	0	0	0	0	0	0	0	0	0	0	0	0	0	0	0	0	0	0	0	0	0	0	0	0	0	0	0	0	0	0	0	0	0	0	0	0	0	0	0	0	0	0	0	0	0	0
>htu:Htur_3346__methyltransferase_type_11;_K03183_ubiquinone/menaquinone_biosynthesis_methyltransferase_[EC:2.1.1.163_2.1.1.-]	0	2	0	0	0	0	0	0	0	0	0	0	0	0	1	0	0	0	0	0	0	0	0	0	0	0	0	0	0	1	0	0	0	0	0	0	0	0	0	0	0	0	0	0	0	0	0	0	0
>mar:MAE_09660__methyltransferase;_K03183_ubiquinone/menaquinone_biosynthesis_methyltransferase_[EC:2.1.1.163_2.1.1.-]	0	0	0	0	0	0	0	0	0	0	0	0	0	0	0	0	0	0	0	0	0	0	0	0	0	0	0	0	0	0	0	0	0	0	0	0	0	0	0	0	0	0	0	0	0	0	0	0	0
188T6_84616_>bpb:bpr_I1501_AMP-binding_enzyme_(EC:6.2.1.26)	13	1	3	32	1	2	7	8	0	2	4	16	1	3	44	1	34	4	2	6	2	0	14	52	3	0	2	3	6	0	0	2	0	10	5	3	2	1	4	0	1	0	0	1	8	4	1	0	6
>sma:SAV_3905__hypothetical_protein;_K11783_futalosine_hydrolase_[EC:3.2.2.26]	0	0	0	0	0	0	0	0	0	0	0	1	0	0	0	1	0	0	0	0	0	0	0	0	0	0	0	0	0	0	0	0	0	0	0	0	0	0	0	0	0	0	0	0	0	0	0	0	0
>psb:Psyr_0122__NAD(P)H_dehydrogenase_(quinone);_K00355_NAD(P)H_dehydrogenase_(quinone)_[EC:1.6.5.2]	0	0	0	0	0	0	0	0	0	0	0	0	0	0	0	0	0	0	0	0	0	0	0	0	0	0	0	0	0	0	0	0	0	0	0	0	0	0	0	0	0	0	0	0	0	0	0	0	0
>mno:Mnod_4996__NAD(P)H_dehydrogenase_(quinone);_K00355_NAD(P)H_dehydrogenase_(quinone)_[EC:1.6.5.2]	0	0	0	0	0	0	0	0	0	0	0	0	0	0	0	0	0	0	0	0	0	0	0	0	0	0	0	0	0	0	0	0	0	0	0	0	0	0	0	0	0	0	0	0	0	0	0	0	0
>rcu:RCOM_1452380__NADPH:quinone_oxidoreductase,_putative_(EC:1.6.5.2)	0	0	0	0	0	0	0	0	0	0	0	0	0	0	0	0	0	0	0	0	0	0	0	0	0	0	0	0	0	0	0	0	0	0	0	0	0	0	0	0	0	0	0	0	0	0	0	0	0
>ami:Amir_3388__NAD(P)H_dehydrogenase_(quinone);_K00355_NAD(P)H_dehydrogenase_(quinone)_[EC:1.6.5.2]	0	0	0	0	1	0	0	0	0	0	0	0	0	0	1	0	2	0	1	0	0	0	0	2	1	2	0	0	1	0	0	0	2	0	2	1	0	0	0	0	0	0	0	0	0	0	0	0	0
>bpu:BPUM_2597__NAD(P)H_dehydrogenase_(quinone)_(EC:1.6.5.2)	0	0	0	0	0	0	0	0	0	0	0	0	0	0	0	0	0	0	0	0	0	0	0	0	0	0	0	0	0	0	0	0	0	0	0	0	0	0	0	0	0	0	0	0	0	0	0	0	0
EM121T0_232022_>osp:Odosp_0382_2-succinyl-5-enolpyruvyl-6-hydroxy-3-cyclohexene_-1-carboxylatesynthase;_K02551_2-succinyl-5-enolpyruvyl-6-hydroxy-3-cyclohexene-1-carboxylate_synthase_[EC:2.2.1.9]	0	2	1	0	1	0	2	0	1	0	0	0	0	0	0	0	0	1	0	0	0	6	0	0	2	4	0	3	0	0	0	0	0	0	0	2	0	0	0	0	2	3	0	1	0	4	0	0	0
388T3_78617_>hmr:Hipma_1648_O-succinylbenzoate--CoA_ligase_(EC:6.2.1.26)	0	0	0	137	0	0	0	0	18	1	59	0	19	0	0	5	0	0	0	2	0	0	5	0	0	0	0	9	0	0	0	0	0	32	0	0	0	0	0	19	1	0	0	0	0	0	0	0	0
222T6_143339_>app:CAP2UW1_2491_1,4-dihydroxy-2-naphthoate_octaprenyltransferase;_K02548_1,4-dihydroxy-2-naphthoate_octaprenyltransferase_[EC:2.5.1.74_2.5.1.-]	0	0	1	0	8	0	0	0	0	0	0	0	0	0	0	1	0	0	16	18	0	0	0	0	0	0	18	0	0	0	0	0	0	0	0	0	20	0	0	0	0	0	4	0	0	0	0	0	0
206T6_159439_>osp:Odosp_0382_2-succinyl-5-enolpyruvyl-6-hydroxy-3-cyclohexene_-1-carboxylatesynthase;_K02551_2-succinyl-5-enolpyruvyl-6-hydroxy-3-cyclohexene-1-carboxylate_synthase_[EC:2.2.1.9]	0	0	0	0	0	0	0	2	0	2	0	0	0	2	0	0	0	0	0	0	17	0	0	0	0	0	0	0	0	0	0	0	2	0	0	0	5	0	1	2	2	0	0	0	0	0	0	0	0
354t0_113158_>rmr:Rmar_2332_ubiquinone/menaquinone_biosynthesis_methyltransferase;_K03183_ubiquinone/menaquinone_biosynthesis_methyltransferase_[EC:2.1.1.163_2.1.1.-]	0	0	1	0	1	0	0	0	0	4	0	1	0	6	7	0	0	3	0	0	0	0	1	0	6	1	2	0	0	7	0	8	1	0	1	0	0	0	0	0	0	0	0	0	0	0	0	6	0
136t0_18632_>eck:EC55989_2509_menC;_O-succinylbenzoate_synthase;_K02549_O-succinylbenzoate_synthase_[EC:4.2.1.113]	0	0	0	0	0	0	0	0	0	0	0	0	0	0	0	0	0	0	1	0	0	102	0	0	0	0	0	0	0	0	0	0	0	0	0	10	0	0	0	0	0	0	0	0	0	0	0	0	0
EM177_25261_>osp:Odosp_0381_isochorismate_synthase_(EC:5.4.4.2);_K02361_isochorismate_synthase_[EC:5.4.4.2]	25	13	15	0	6	0	20	0	3	30	0	10	0	15	13	1	0	48	0	0	0	12	6	0	10	66	5	75	0	10	0	9	28	0	6	13	4	0	0	2	31	10	2	14	17	3	0	4	0
>car:cauri_0338__menB;_naphthoate_synthase_(EC:4.1.3.36);_K01661_naphthoate_synthase_[EC:4.1.3.36]	0	0	2	0	1	0	0	0	0	0	0	0	0	0	0	0	0	0	0	0	0	0	0	0	0	0	0	0	0	0	0	0	0	0	0	0	0	0	0	0	0	0	0	0	0	0	0	0	0
EM024T0_238046_>ral:Rumal_3610_thiamine_pyrophosphate_binding_domain-containing_protein;_K02551_2-succinyl-5-enolpyruvyl-6-hydroxy-3-cyclohexene-1-carboxylate_synthase_[EC:2.2.1.9]	0	0	0	3	0	0	1	0	9	0	8	0	0	0	10	0	0	0	103	0	1	0	0	0	0	0	0	0	2	0	0	0	0	0	0	0	0	0	0	6	0	0	0	0	1	0	0	1	0
EM263T3_113428_>pdi:BDI_1137_naphthoate_synthase_(EC:4.1.3.36);_K01661_naphthoate_synthase_[EC:4.1.3.36]	0	0	2	0	0	0	2	0	0	0	0	0	3	1	6	0	0	4	0	0	17	0	2	10	1	0	0	20	0	0	10	2	7	1	1	0	2	0	0	0	0	0	1	2	0	1	1	0	0
EM337-D1_148940_>ccu:Ccur_14020_1,4-dihydroxy-2-naphthoate_synthase_(EC:4.1.3.36);_K01661_naphthoate_synthase_[EC:4.1.3.36]	0	0	1	27	0	7	1	0	0	0	3	0	3	0	0	0	0	0	0	0	0	0	0	0	21	0	4	0	0	6	0	0	0	0	10	3	0	0	0	0	0	0	2	0	0	6	2	0	2
342t6_96788_>bhl:Bache_1415_demethylmenaquinone_methyltransferase_(EC:2.1.1.-);_K03183_ubiquinone/menaquinone_biosynthesis_methyltransferase_[EC:2.1.1.163_2.1.1.-]	0	0	0	0	0	5	0	0	26	0	0	8	0	17	3	0	0	0	0	1	0	0	0	0	1	0	3	0	0	1	0	0	0	0	0	0	0	0	8	10	0	0	8	0	0	0	0	9	0
278T0_105520_>bvu:BVU_1640_1,4-dihydroxy-2-naphthoate_octaprenyltransferase;_K02548_1,4-dihydroxy-2-naphthoate_octaprenyltransferase_[EC:2.5.1.74_2.5.1.-]	0	0	0	0	0	0	0	0	0	0	0	0	0	0	0	0	0	0	0	0	0	0	0	0	0	0	0	0	0	0	0	0	0	0	0	0	0	0	0	0	0	0	29	0	0	0	0	0	0
844_84132_>plt:Plut_0328_naphthoate_synthase_(EC:4.1.3.36);_K01661_naphthoate_synthase_[EC:4.1.3.36]	0	0	0	0	0	0	0	0	0	0	0	0	0	0	0	0	0	0	0	0	0	0	0	0	0	0	0	0	0	0	1	1	0	3	0	0	0	0	0	0	0	0	1	0	6	0	0	0	0
448T0_102725_>osp:Odosp_0382_2-succinyl-5-enolpyruvyl-6-hydroxy-3-cyclohexene_-1-carboxylatesynthase;_K02551_2-succinyl-5-enolpyruvyl-6-hydroxy-3-cyclohexene-1-carboxylate_synthase_[EC:2.2.1.9]	0	8	1	0	6	0	7	5	2	2	3	3	3	3	5	0	0	5	4	4	0	1	1	0	2	9	2	0	0	6	0	0	1	5	0	2	2	2	3	0	6	8	0	2	1	0	4	2	0
EM205_118124_>dku:Desku_1134_O-succinylbenzoate--CoA_ligase_(EC:6.2.1.26)	0	0	0	0	0	0	0	0	0	0	0	0	0	0	0	0	0	0	0	0	0	0	0	0	0	0	0	0	0	0	0	0	0	1	0	0	0	0	0	0	0	0	3	0	0	0	0	0	0
316t3_155781_>tbe:Trebr_0443_thiamine_pyrophosphate_TPP-binding_domain-containing_protein;_K02551_2-succinyl-5-enolpyruvyl-6-hydroxy-3-cyclohexene-1-carboxylate_synthase_[EC:2.2.1.9]	0	0	0	0	0	0	7	0	0	0	0	0	0	0	0	0	0	0	0	0	0	0	0	0	0	0	0	0	0	0	0	0	0	0	0	0	0	0	0	0	0	0	0	0	0	0	0	0	0
EM045T6_75169_>blo:BL0231_decarboxylase;_K02551_2-succinyl-5-enolpyruvyl-6-hydroxy-3-cyclohexene-1-carboxylate_synthase_[EC:2.2.1.9]	0	0	0	11	0	0	0	0	0	0	0	0	0	0	0	0	0	0	0	0	0	0	0	0	0	0	0	0	0	0	0	0	0	0	0	0	0	0	0	0	0	0	0	0	0	0	0	0	0
EM438T3_123165_>vpr:Vpar_0377_O-succinylbenzoate-CoA_ligase;_K01911_O-succinylbenzoic_acid--CoA_ligase_[EC:6.2.1.26]	0	0	0	0	0	5	0	0	0	0	1	0	0	0	0	0	0	0	0	0	0	0	0	0	0	0	0	0	0	0	0	0	0	1	0	1	0	0	0	0	0	0	0	0	0	0	0	0	0
>pmt:PMT2058__menC;_O-succinylbenzoate_synthase_(EC:4.2.1.-);_K02549_O-succinylbenzoate_synthase_[EC:4.2.1.113]	0	0	0	0	0	0	0	0	0	0	0	0	0	0	0	0	0	0	0	0	0	0	0	0	0	0	0	0	0	0	0	0	0	0	0	0	0	0	0	0	0	0	0	0	0	0	0	0	0
EM013T0_72103_>osp:Odosp_0383_naphthoate_synthase_(EC:4.1.3.36);_K01661_naphthoate_synthase_[EC:4.1.3.36]	0	4	6	0	0	0	0	1	0	0	0	0	0	0	7	0	0	3	0	1	0	6	2	0	0	0	0	0	0	0	4	0	0	0	7	2	0	0	0	0	0	0	2	0	2	0	0	0	0
222T6_96482_>bth:BT_4216_ubiE;_ubiquinone/menaquinone_biosynthesis_methyltransferase;_K03183_ubiquinone/menaquinone_biosynthesis_methyltransferase_[EC:2.1.1.163_2.1.1.-]	0	0	0	0	0	0	0	0	5	0	0	0	0	0	0	0	0	0	0	0	0	0	8	0	1	0	0	0	0	0	0	0	0	0	1	0	0	0	0	0	0	0	10	0	0	0	0	0	0
>bta:445422__VKORC1;_vitamin_K_epoxide_reductase_complex,_subunit_1_(EC:1.1.4.1);_K05357_vitamin-K-epoxide_reductase_(warfarin-sensitive)_[EC:1.1.4.1]	0	0	0	0	0	0	0	0	0	0	0	0	0	0	0	0	0	0	0	0	0	0	0	0	0	0	0	0	0	0	0	0	0	0	0	0	0	0	0	0	0	0	0	0	0	0	0	0	0
>stm:STM2306__menC;_O-succinylbenzoate_synthase;_K02549_O-succinylbenzoate_synthase_[EC:4.2.1.113]	0	0	0	0	0	0	0	0	0	0	0	0	0	0	0	0	0	0	0	0	0	0	0	0	0	0	0	0	0	1	0	0	1	0	0	0	0	0	0	0	0	0	0	0	0	0	0	0	1
>ecq:ECED1_2729__menC;_O-succinylbenzoate_synthase;_K02549_O-succinylbenzoate_synthase_[EC:4.2.1.113]	0	9	0	4	0	0	0	0	0	0	1	0	7	3	4	0	0	3	0	0	2	11	0	26	0	0	0	5	81	7	6	1	7	0	0	36	0	0	0	0	2	0	0	0	0	0	0	0	0
>eck:EC55989_2509__menC;_O-succinylbenzoate_synthase;_K02549_O-succinylbenzoate_synthase_[EC:4.2.1.113]	0	0	0	0	0	0	0	0	0	0	9	0	0	0	0	0	0	1	1	0	2	178	0	0	3	0	0	0	0	0	0	0	0	0	0	82	0	0	0	0	0	0	0	0	0	0	0	0	0
>dze:Dd1591_3011__O-succinylbenzoate_synthase;_K02549_O-succinylbenzoate_synthase_[EC:4.2.1.113]	0	0	0	0	0	0	0	0	0	0	0	0	0	0	0	0	0	0	0	0	0	0	0	1	0	0	0	0	0	0	0	0	0	0	0	0	0	0	0	0	0	0	0	0	0	0	0	0	0
>pmt:PMT0276__gerCB;_menaquinone_biosynthesis_methlytransferase_(EC:2.1.1.-);_K03183_ubiquinone/menaquinone_biosynthesis_methyltransferase_[EC:2.1.1.163_2.1.1.-]	0	0	0	0	0	0	0	0	0	0	0	0	0	0	0	0	0	0	0	0	0	0	0	0	0	0	0	0	0	0	0	0	0	0	0	0	0	0	0	0	0	0	0	0	0	0	0	0	0
>dda:Dd703_1048__O-succinylbenzoate_synthase;_K02549_O-succinylbenzoate_synthase_[EC:4.2.1.113]	0	0	1	0	0	0	0	0	0	0	0	0	1	0	0	0	0	0	0	0	0	0	0	0	0	0	0	0	0	0	0	0	0	0	0	0	0	0	0	0	0	0	0	0	1	0	0	0	0
RBB54_151667_>blj:BLD_1778_menA;_1,4-dihydroxy-2-naphthoate_octaprenyltransferase;_K02548_1,4-dihydroxy-2-naphthoate_octaprenyltransferase_[EC:2.5.1.74_2.5.1.-]	2	0	1	6	5	2	3	0	2	3	0	2	0	0	9	0	81	0	24	2	0	0	2	21	1	31	0	0	0	2	0	0	0	0	20	1	1	2	3	0	0	0	0	1	0	0	5	0	0
>ebi:EbC_30490__menC;_O-succinylbenzoate_synthase_(EC:4.2.1.113);_K02549_O-succinylbenzoate_synthase_[EC:4.2.1.113]	0	0	0	0	0	0	0	0	0	0	0	0	0	1	0	0	0	0	0	0	0	0	0	0	0	0	0	0	0	0	0	0	0	0	0	0	0	0	0	0	0	0	0	0	1	0	0	0	0
278T0_217339_>pdi:BDI_1137_naphthoate_synthase_(EC:4.1.3.36);_K01661_naphthoate_synthase_[EC:4.1.3.36]	0	0	3	0	2	0	0	0	3	1	1	0	8	4	8	0	1	1	0	0	18	0	3	27	3	0	0	37	1	0	19	5	13	13	4	3	1	0	0	0	0	0	2	0	0	0	0	0	0
188T6_88263_>ele:Elen_2977_isochorismate_synthase;_K02552_menaquinone-specific_isochorismate_synthase_[EC:5.4.4.2]	0	0	0	0	0	0	0	0	0	0	0	0	6	0	0	0	4	0	0	0	1	0	0	20	0	0	0	0	0	0	0	1	3	0	0	0	0	0	0	0	1	0	0	0	0	0	0	0	0
183T6_119303_>pdi:BDI_1137_naphthoate_synthase_(EC:4.1.3.36);_K01661_naphthoate_synthase_[EC:4.1.3.36]	0	0	3	0	0	0	1	0	2	0	0	0	6	0	21	0	0	2	0	0	58	0	7	17	3	0	0	31	1	2	14	3	14	5	0	1	0	0	0	0	0	2	2	0	3	0	0	0	0
517_45232_>bsa:Bacsa_1552_O-succinylbenzoate--CoA_ligase_(EC:6.2.1.26)	18	5	10	8	2	0	3	2	15	13	11	15	0	15	3	1	2	6	8	25	42	11	3	1	4	15	4	2	30	8	6	0	47	12	10	17	6	0	13	11	4	12	4	12	4	0	24	3	0
>mme:Marme_3471__Ubiquinone/menaquinone_biosynthesis_methyltransferase_UbiE;_K03183_ubiquinone/menaquinone_biosynthesis_methyltransferase_[EC:2.1.1.163_2.1.1.-]	0	0	0	0	0	0	0	0	0	0	0	0	0	0	0	0	0	0	0	0	0	0	0	0	0	0	0	0	0	0	0	0	0	0	0	0	0	0	0	0	0	0	0	0	0	0	0	0	0
298T0_149613_>lby:Lbys_2454_2-succinyl-5-enolpyruvyl-6-hydroxy-3-cyclohexene_-1-carboxylic-acidsynthase;_K02551_2-succinyl-5-enolpyruvyl-6-hydroxy-3-cyclohexene-1-carboxylate_synthase_[EC:2.2.1.9]	0	0	0	0	0	0	0	0	0	0	0	0	0	0	0	0	0	0	83	0	0	0	0	0	0	0	0	0	0	0	0	0	0	0	0	0	54	0	0	0	4	0	0	0	0	0	0	0	0
>shi:Shel_01520__ubiquinone/menaquinone_biosynthesis_methyltransferase;_K03183_ubiquinone/menaquinone_biosynthesis_methyltransferase_[EC:2.1.1.163_2.1.1.-]	0	0	0	0	1	0	1	0	0	0	0	0	0	0	0	0	0	0	0	0	0	0	0	0	0	0	0	0	0	0	0	0	0	0	0	0	0	0	0	0	0	0	0	0	0	0	0	0	0
422T3_76532_>hiq:CGSHiGG_04215_menaquinone-specific_isochorismate_synthase;_K02552_menaquinone-specific_isochorismate_synthase_[EC:5.4.4.2]	0	0	0	0	0	0	0	0	0	0	0	0	0	0	0	0	0	0	0	4	0	0	0	0	0	0	0	0	0	0	0	0	0	0	0	0	0	0	0	0	2	0	0	238	0	0	0	0	2
>hba:Hbal_3043__ubiquinone/menaquinone_biosynthesis_methyltransferase;_K03183_ubiquinone/menaquinone_biosynthesis_methyltransferase_[EC:2.1.1.163_2.1.1.-]	0	0	0	0	0	0	0	0	0	0	0	0	0	0	0	0	1	0	0	0	0	0	0	0	0	0	0	0	0	0	0	0	0	1	0	0	0	0	0	0	0	0	0	0	0	0	0	0	0
>tcx:Tcr_0402__ubiquinone/menaquinone_biosynthesis_methyltransferase;_K03183_ubiquinone/menaquinone_biosynthesis_methyltransferase_[EC:2.1.1.163_2.1.1.-]	0	0	0	0	0	0	0	0	0	0	0	0	0	0	0	0	0	0	0	0	0	0	0	0	0	0	0	0	0	0	0	0	0	0	0	0	0	0	0	0	0	0	0	0	0	0	0	0	0
>fre:Franean1_6097__ubiE;_ubiquinone/menaquinone_biosynthesis_methyltransferase;_K03183_ubiquinone/menaquinone_biosynthesis_methyltransferase_[EC:2.1.1.163_2.1.1.-]	0	0	0	0	1	0	1	0	0	0	0	0	0	0	0	0	0	0	0	0	0	0	0	0	1	0	0	0	0	0	0	0	1	0	0	0	0	0	0	0	0	0	0	0	0	0	0	0	0
507_36692_>pdi:BDI_1137_naphthoate_synthase_(EC:4.1.3.36);_K01661_naphthoate_synthase_[EC:4.1.3.36]	0	2	8	2	3	5	6	0	4	5	3	3	15	24	25	2	80	2	27	8	57	2	5	41	7	5	0	73	7	13	32	7	33	8	1	3	55	0	0	9	1	6	6	6	2	0	17	9	0
EM251T6_48167_>bvu:BVU_1640_1,4-dihydroxy-2-naphthoate_octaprenyltransferase;_K02548_1,4-dihydroxy-2-naphthoate_octaprenyltransferase_[EC:2.5.1.74_2.5.1.-]	0	0	65	0	0	0	0	0	0	0	1	0	0	0	0	0	0	0	0	0	0	0	1	0	3	0	0	1	0	0	0	0	0	1	1	0	0	0	0	0	0	0	0	0	0	0	0	0	2
>rfe:RF_0243__ubiE;_ubiquinone/menaquinone_biosynthesis_methyltransferase_(EC:2.1.1.-);_K03183_ubiquinone/menaquinone_biosynthesis_methyltransferase_[EC:2.1.1.163_2.1.1.-]	0	0	0	0	0	0	0	0	0	0	0	0	0	0	0	0	0	0	0	0	0	0	0	1	0	0	0	0	0	0	0	0	0	0	0	0	0	0	0	0	0	0	0	0	0	0	1	1	0
>rri:A1G_05735__ubiE;_ubiquinone/menaquinone_biosynthesis_methyltransferase;_K03183_ubiquinone/menaquinone_biosynthesis_methyltransferase_[EC:2.1.1.163_2.1.1.-]	0	0	0	0	0	0	0	0	0	0	0	0	0	0	0	0	0	0	0	0	0	0	0	0	0	0	0	0	0	0	0	0	0	0	0	0	0	0	0	0	0	0	0	0	0	0	0	0	0
>rty:RT0675__ubiE;_ubiquinone/menaquinone_biosynthesis_methyltransferase_(EC:2.1.1.-);_K03183_ubiquinone/menaquinone_biosynthesis_methyltransferase_[EC:2.1.1.163_2.1.1.-]	0	0	0	0	0	1	0	0	0	0	0	0	0	0	0	0	0	0	0	0	0	0	0	0	0	0	0	0	0	0	0	0	0	0	0	0	0	0	0	0	2	0	0	0	0	0	0	0	0
EM214T0_126424_>bvu:BVU_2418_2-oxoglutarate_decarboxylase;_K02551_2-succinyl-5-enolpyruvyl-6-hydroxy-3-cyclohexene-1-carboxylate_synthase_[EC:2.2.1.9]	0	17	14	10	134	145	139	218	284	220	80	167	61	158	139	5	135	108	224	541	59	146	35	0	86	72	63	7	0	52	296	167	188	233	32	639	315	99	190	386	57	32	21	199	167	51	166	175	146
801_36755_>bhl:Bache_3267_1,4-dihydroxy-2-naphtoate_prenyltransferase_(EC:2.5.1.-);_K02548_1,4-dihydroxy-2-naphthoate_octaprenyltransferase_[EC:2.5.1.74_2.5.1.-]	0	1	2	0	6	0	19	0	5	6	1	5	30	3	0	15	1	2	0	0	0	0	2	0	20	20	0	0	0	11	0	0	3	0	6	0	0	0	0	0	0	0	0	0	0	0	0	1	0
>rco:RC1037__ubiE;_ubiquinone/menaquinone_biosynthesis_methyltransferase;_K03183_ubiquinone/menaquinone_biosynthesis_methyltransferase_[EC:2.1.1.163_2.1.1.-]	0	0	0	0	0	0	0	0	0	0	0	0	0	0	0	0	0	0	0	0	0	0	0	0	0	0	0	0	0	0	0	0	0	0	0	0	0	0	0	0	0	0	0	0	0	0	0	0	0
>rrj:RrIowa_1235__ubiE;_ubiquinone/menaquinone_biosynthesis_methyltransferase_(EC:2.1.1.-);_K03183_ubiquinone/menaquinone_biosynthesis_methyltransferase_[EC:2.1.1.163_2.1.1.-]	0	0	0	0	0	0	0	0	0	0	0	0	0	0	0	0	0	0	0	0	0	0	0	0	0	0	0	0	0	0	0	0	0	0	0	0	0	0	0	0	0	0	0	0	0	0	0	0	0
>dal:Dalk_4497__1,4-dihydroxy-2-naphthoate_octaprenyltransferase;_K02548_1,4-dihydroxy-2-naphthoate_octaprenyltransferase_[EC:2.5.1.74_2.5.1.-]	0	0	0	0	0	0	0	0	0	0	0	0	0	0	0	0	0	0	0	0	0	0	0	0	0	0	0	0	0	0	0	0	0	0	0	0	0	0	0	0	0	0	0	0	0	0	0	0	0
EM232-D1_16875_>bvu:BVU_1640_1,4-dihydroxy-2-naphthoate_octaprenyltransferase;_K02548_1,4-dihydroxy-2-naphthoate_octaprenyltransferase_[EC:2.5.1.74_2.5.1.-]	0	0	1	0	9	0	0	0	0	0	15	0	0	0	0	0	0	0	0	0	0	0	6	0	0	0	0	0	0	0	0	0	0	0	131	0	0	0	0	0	0	0	20	0	115	0	0	0	0
100T6_269759_>lip:LI0757_menA;_hypothetical_protein;_K02548_1,4-dihydroxy-2-naphthoate_octaprenyltransferase_[EC:2.5.1.74_2.5.1.-]	0	98	1	0	0	0	0	0	0	0	0	0	0	0	0	0	0	0	0	0	0	1	0	0	0	0	0	0	0	0	0	0	0	0	0	0	0	0	0	0	0	0	0	0	0	0	0	0	0
>rpk:RPR_06415__ubiE;_ubiquinone/menaquinone_biosynthesis_methyltransferase;_K03183_ubiquinone/menaquinone_biosynthesis_methyltransferase_[EC:2.1.1.163_2.1.1.-]	0	0	0	0	0	0	0	0	0	0	0	0	0	0	0	0	1	0	0	0	0	0	0	0	0	0	0	0	0	1	0	0	0	0	0	0	0	0	0	0	0	0	0	0	0	0	0	0	0
>raf:RAF_ORF0941__ubiE;_ubiquinone/menaquinone_biosynthesis_methyltransferase_(EC:2.1.1.-);_K03183_ubiquinone/menaquinone_biosynthesis_methyltransferase_[EC:2.1.1.163_2.1.1.-]	0	0	0	0	0	0	0	0	0	0	0	0	0	0	0	0	1	0	0	0	0	0	0	0	0	0	0	0	0	2	0	0	0	0	0	0	0	0	0	0	0	0	0	0	0	0	0	0	0
EM203_157138_>pdn:HMPREF9137_1704_menB;_naphthoate_synthase_(EC:4.1.3.36);_K01661_naphthoate_synthase_[EC:4.1.3.36]	0	0	0	0	0	0	0	0	0	0	0	0	0	0	0	0	0	0	0	0	0	0	0	0	0	0	0	0	0	0	0	0	0	0	0	0	0	0	0	0	0	0	0	0	0	0	0	0	0
>reu:Reut_C6107__1,4-dihydroxy-2-naphthoate_synthase_(EC:4.1.3.36)	0	0	0	1	0	0	0	0	0	0	0	0	0	0	0	0	0	0	0	0	0	0	0	0	0	0	0	0	0	0	0	0	0	0	0	0	0	0	0	0	0	0	0	0	0	0	0	0	0
>naz:Aazo_1394__1,4-dihydroxy-2-naphthoate_phytyltransferase;_K02548_1,4-dihydroxy-2-naphthoate_octaprenyltransferase_[EC:2.5.1.74_2.5.1.-]	0	0	0	0	0	0	0	0	0	0	0	0	0	0	0	0	0	0	0	0	0	0	0	0	0	0	0	0	0	0	0	0	0	0	0	0	0	0	0	0	0	0	0	0	0	0	0	0	0
>kse:Ksed_17880__NADPH-quinone_reductase_(modulator_of_drug_activity_B);_K00355_NAD(P)H_dehydrogenase_(quinone)_[EC:1.6.5.2]	0	0	0	0	0	0	0	0	0	0	0	0	0	0	0	0	0	0	0	0	0	0	0	0	0	0	0	0	0	0	0	0	0	0	0	0	0	0	0	0	0	0	0	0	0	0	0	0	0
>eat:EAT1b_2376__1,4-dihydroxy-2-naphthoate_octaprenyltransferase;_K02548_1,4-dihydroxy-2-naphthoate_octaprenyltransferase_[EC:2.5.1.74_2.5.1.-]	0	0	0	0	0	0	0	0	0	0	0	0	0	0	0	0	0	0	0	0	0	0	0	0	0	0	0	0	0	0	0	0	0	0	0	0	0	0	0	0	0	0	0	0	0	0	0	0	0
>rca:Rcas_1310__alpha/beta_hydrolase_fold_protein;_K08680_2-succinyl-6-hydroxy-2,4-cyclohexadiene-1-carboxylate_synthase_[EC:4.2.99.20]	0	0	0	0	0	0	0	0	0	0	0	0	0	0	0	0	0	0	0	0	0	0	0	0	0	0	0	0	0	0	0	0	0	0	0	0	0	0	0	0	0	0	0	0	0	0	0	0	0
EM106T6_264573_>pdi:BDI_1137_naphthoate_synthase_(EC:4.1.3.36);_K01661_naphthoate_synthase_[EC:4.1.3.36]	0	6	4	3	7	19	3	0	4	14	7	1	9	23	8	0	166	0	43	32	40	2	0	20	2	5	2	143	14	33	11	3	13	4	0	2	52	0	0	18	1	3	2	0	1	11	39	7	0
>pla:Plav_3658__ubiquinone/menaquinone_biosynthesis_methyltransferase;_K03183_ubiquinone/menaquinone_biosynthesis_methyltransferase_[EC:2.1.1.163_2.1.1.-]	0	0	0	0	0	0	0	0	0	0	0	0	0	0	0	0	0	0	0	0	0	0	0	0	0	0	0	0	0	0	0	0	0	0	0	0	1	0	0	0	0	0	0	0	0	0	0	0	0
>ots:OTBS_1565__ubiE;_ubiquinone/menaquinone_biosynthesis_methlytransferase_(EC:2.1.1.-);_K03183_ubiquinone/menaquinone_biosynthesis_methyltransferase_[EC:2.1.1.163_2.1.1.-]	0	0	1	0	0	0	0	0	0	0	0	0	0	0	0	0	0	0	0	0	0	0	0	0	0	0	0	0	0	0	0	0	0	0	0	0	1	0	0	0	0	0	0	1	0	0	0	0	0
342t6_106481_>bvu:BVU_2415_putative_O-succinylbenzoate--CoA_ligase;_K01911_O-succinylbenzoic_acid--CoA_ligase_[EC:6.2.1.26]	0	0	0	0	0	0	0	0	0	0	0	0	0	0	0	0	0	0	0	0	0	0	0	0	0	0	0	0	0	0	0	0	0	0	0	0	0	0	0	0	0	0	0	0	0	0	0	0	0
gi|488599558:123765-124544	1	0	0	0	0	0	0	0	0	0	0	0	0	0	0	0	0	0	0	0	0	0	0	0	0	0	0	0	0	0	0	0	0	0	0	0	0	0	0	0	0	0	1	0	0	0	0	0	0
>deg:DehalGT_0342__methyltransferase_type_12;_K03183_ubiquinone/menaquinone_biosynthesis_methyltransferase_[EC:2.1.1.163_2.1.1.-]	0	0	0	0	0	0	0	0	0	0	0	0	0	0	0	0	0	0	0	0	0	0	0	0	0	0	0	0	0	0	0	0	0	0	0	0	0	0	0	0	0	0	0	0	0	0	0	0	0
>deb:DehaBAV1_0378__methyltransferase_type_11;_K03183_ubiquinone/menaquinone_biosynthesis_methyltransferase_[EC:2.1.1.163_2.1.1.-]	0	0	0	0	0	0	0	0	0	0	0	0	0	0	0	0	0	0	0	0	0	0	0	0	0	0	0	0	0	0	0	0	0	0	0	0	0	0	0	0	0	0	0	0	0	0	0	0	0
>deh:cbdb_A350__putative_ubiquinone/menaquinone_biosynthesis_methlytransferase_UbiE;_K03183_ubiquinone/menaquinone_biosynthesis_methyltransferase_[EC:2.1.1.163_2.1.1.-]	0	0	0	0	0	0	0	0	0	0	0	0	0	0	0	0	0	0	0	0	0	0	0	0	0	0	0	0	0	0	0	0	0	0	0	0	0	0	0	0	0	0	0	0	0	0	0	0	0
EM214T0_152973_>pru:PRU_1685_menD;_2-succinyl-6-hydroxy-2,4-cyclohexadiene-1-carboxylic_acid_synthase/2-oxoglutarate_decarboxylase_(EC:4.1.1.71);_K02551_2-succinyl-5-enolpyruvyl-6-hydroxy-3-cyclohexene-1-carboxylate_synthase_[EC:2.2.1.9]	0	0	1	0	9	0	0	0	0	0	0	0	0	0	0	0	0	0	0	0	0	0	0	0	1	0	0	0	0	0	0	0	0	0	0	0	0	0	0	0	0	0	0	0	0	4	0	0	0
>bur:Bcep18194_B2332__NAD(P)H_dehydrogenase_(quinone)_(EC:1.6.5.2);_K00355_NAD(P)H_dehydrogenase_(quinone)_[EC:1.6.5.2]	0	0	0	0	0	0	0	0	0	0	0	0	0	0	0	0	0	1	0	0	0	0	0	0	0	0	0	0	0	0	0	0	0	0	0	0	0	0	0	0	0	0	0	0	0	0	0	0	0
>isc:IscW_ISCW021994__AMP_dependent_CoA_ligase,_putative_(EC:6.2.1.26)	0	0	0	0	0	2	0	0	0	0	0	0	0	0	0	0	0	0	15	0	0	0	0	0	0	0	1	1	0	0	0	0	0	0	0	0	1	0	0	0	1	0	0	0	0	0	0	0	1
>rha:RHA1_ro11181__menB;_naphthoate_synthase_(EC:4.1.3.36);_K01661_naphthoate_synthase_[EC:4.1.3.36]	0	0	0	0	0	0	0	0	0	0	0	0	0	0	0	0	0	0	0	0	0	0	0	0	0	0	0	0	0	0	0	0	0	0	0	0	0	0	0	0	0	0	0	0	0	0	0	1	0
EM093T3_177580_>app:CAP2UW1_2491_1,4-dihydroxy-2-naphthoate_octaprenyltransferase;_K02548_1,4-dihydroxy-2-naphthoate_octaprenyltransferase_[EC:2.5.1.74_2.5.1.-]	0	0	0	0	0	0	0	23	0	5	14	12	0	5	25	0	187	0	0	0	0	4	10	0	0	30	0	0	0	4	0	0	0	0	17	0	0	0	0	10	2	3	0	26	0	0	0	0	0
399t0_91915_>bth:BT_4216_ubiE;_ubiquinone/menaquinone_biosynthesis_methyltransferase;_K03183_ubiquinone/menaquinone_biosynthesis_methyltransferase_[EC:2.1.1.163_2.1.1.-]	1	0	65	61	13	0	64	0	11	38	65	0	22	2	0	1	0	21	2	158	27	0	18	0	65	5	9	13	0	10	0	0	19	12	10	3	6	0	0	15	0	121	0	0	0	1	7	37	0
>sed:SeD_A2650__menC;_O-succinylbenzoate_synthase_(EC:4.2.1.-);_K02549_O-succinylbenzoate_synthase_[EC:4.2.1.113]	0	0	0	0	0	0	0	0	0	0	0	0	0	0	0	0	0	0	0	0	0	1	0	0	0	0	0	0	0	0	0	0	0	0	0	0	0	0	0	0	0	0	0	0	0	0	0	0	0
>sea:SeAg_B2442__menC;_O-succinylbenzoate_synthase_(EC:4.2.1.-);_K02549_O-succinylbenzoate_synthase_[EC:4.2.1.113]	0	1	0	1	0	0	0	0	0	0	0	0	0	0	0	0	0	0	0	0	0	0	0	0	0	0	0	0	0	0	0	0	0	0	0	0	0	0	0	0	0	0	0	0	0	0	0	0	0
>spq:SPAB_00675__O-succinylbenzoate_synthase;_K02549_O-succinylbenzoate_synthase_[EC:4.2.1.113]	0	0	0	0	0	0	0	0	0	0	0	0	0	0	0	0	0	0	0	0	0	0	0	0	0	0	0	0	0	0	0	0	0	0	0	0	0	0	0	0	0	0	0	0	0	0	0	0	0
>cro:ROD_26681__menC;_O-succinylbenzoate_synthase_(EC:4.2.1.-);_K02549_O-succinylbenzoate_synthase_[EC:4.2.1.113]	0	0	0	0	0	0	0	1	0	0	1	0	0	0	0	0	0	0	0	0	0	0	0	1	0	0	0	0	0	0	0	0	0	0	1	0	0	0	0	0	0	0	0	0	0	10	2	0	0
>sew:SeSA_A2534__menC;_O-succinylbenzoate_synthase_(EC:4.2.1.-);_K02549_O-succinylbenzoate_synthase_[EC:4.2.1.113]	0	0	0	1	0	0	0	0	0	0	0	0	0	0	0	0	0	0	0	0	0	0	0	0	0	0	0	0	0	0	1	0	0	0	0	0	0	0	0	0	0	0	0	0	0	0	0	0	0
125t3_122285_>bth:BT_4216_ubiE;_ubiquinone/menaquinone_biosynthesis_methyltransferase;_K03183_ubiquinone/menaquinone_biosynthesis_methyltransferase_[EC:2.1.1.163_2.1.1.-]	0	0	36	79	5	0	31	0	16	32	52	0	8	28	0	4	0	21	0	88	9	0	8	0	33	66	44	8	0	58	0	0	98	44	6	20	16	0	0	43	2	102	0	0	0	12	35	29	0
>cpc:Cpar_0457__ubiquinone/menaquinone_biosynthesis_methyltransferase;_K03183_ubiquinone/menaquinone_biosynthesis_methyltransferase_[EC:2.1.1.163_2.1.1.-]	0	0	0	0	0	0	0	0	0	0	0	0	0	0	0	0	0	1	0	0	0	0	0	0	0	1	0	0	0	0	0	0	0	0	0	0	0	0	0	0	0	0	0	0	0	0	8	0	0
>ses:SARI_00593__O-succinylbenzoate_synthase;_K02549_O-succinylbenzoate_synthase_[EC:4.2.1.113]	0	0	0	1	0	0	0	0	0	0	0	0	0	0	0	0	0	0	0	0	0	0	0	0	0	0	0	0	0	0	0	0	0	0	0	0	0	0	0	0	0	0	0	0	0	0	0	0	0
>mcl:MCCL_1122__menG;_2-hexaprenyl-1,4-naphthoquinone_methyltransferase;_K03183_ubiquinone/menaquinone_biosynthesis_methyltransferase_[EC:2.1.1.163_2.1.1.-]	0	0	0	0	1	0	0	0	0	0	0	0	0	0	0	0	0	1	0	0	1	1	0	0	0	0	0	0	0	0	0	0	0	0	0	0	0	0	0	0	0	0	0	0	0	0	0	0	0
>dmr:Deima_2856__ubiquinone/menaquinone_biosynthesis_methyltransferase_UbiE;_K03183_ubiquinone/menaquinone_biosynthesis_methyltransferase_[EC:2.1.1.163_2.1.1.-]	0	0	0	0	0	0	0	0	0	0	0	0	0	0	0	0	1	0	0	0	0	0	1	0	0	0	0	0	0	0	0	1	0	0	1	0	0	0	0	0	0	0	0	0	0	0	0	0	0
142t3_29196_>lfe:LAF_1076_ubiE;_ubiquinone/menaquinone_biosynthesis_methyltransferase;_K03183_ubiquinone/menaquinone_biosynthesis_methyltransferase_[EC:2.1.1.163_2.1.1.-]	81	0	0	1	0	6	1	0	0	0	4	0	0	0	0	0	0	0	0	0	0	0	0	1	0	2	0	0	0	0	0	1	0	0	10	0	0	0	0	0	0	0	0	0	0	0	0	0	0
>cef:CE0481__ubiE;_ubiquinone/menaquinone_biosynthesis_methyltransferase;_K03183_ubiquinone/menaquinone_biosynthesis_methyltransferase_[EC:2.1.1.163_2.1.1.-]	0	0	0	0	0	0	0	0	0	0	0	0	0	0	0	0	0	0	0	0	0	1	0	0	1	0	0	0	0	0	0	0	0	0	0	0	0	0	0	0	0	0	0	0	0	0	0	0	0
301t3_65994_>amu:Amuc_2104_2-succinyl-6-hydroxy-2,4-cyclohexadiene-1-carboxylate_synthase_(EC:2.5.1.64);_K02551_2-succinyl-5-enolpyruvyl-6-hydroxy-3-cyclohexene-1-carboxylate_synthase_[EC:2.2.1.9]	0	1	1	0	0	0	0	16	0	0	0	0	0	0	0	0	32	1	99	0	0	0	0	0	18	0	0	0	0	0	0	31	0	0	2	0	0	0	0	10	4	0	0	0	0	1	0	0	8
>car:cauri_0348__ubiE;_ubiquinone/menaquinone_biosynthesis_methyltransferase;_K03183_ubiquinone/menaquinone_biosynthesis_methyltransferase_[EC:2.1.1.163_2.1.1.-]	0	0	0	0	0	0	0	0	0	0	0	0	0	0	0	0	0	0	0	0	0	0	0	0	0	0	0	0	0	0	0	0	0	0	0	0	1	0	0	0	0	0	0	0	0	0	0	0	0
>pmc:P9515_04931__ubiE;_ubiquinone/menaquinone_biosynthesis_methyltransferase;_K03183_ubiquinone/menaquinone_biosynthesis_methyltransferase_[EC:2.1.1.163_2.1.1.-]	0	0	1	0	0	0	0	1	0	0	0	0	0	0	0	0	0	2	0	0	1	0	0	0	0	0	0	0	0	0	0	0	0	0	0	0	0	0	0	0	0	0	0	0	0	1	0	1	0
EM205_187480_>osp:Odosp_0385_AMP-dependent_synthetase_and_ligase;_K01911_O-succinylbenzoic_acid--CoA_ligase_[EC:6.2.1.26]	0	1	0	0	0	0	0	0	0	0	0	0	0	0	0	0	0	4	0	0	0	0	3	0	0	4	0	0	0	0	0	1	0	0	0	0	2	0	0	0	0	0	0	0	0	3	0	0	3
>tcu:Tcur_4421__ubiquinone/menaquinone_biosynthesis_methyltransferase;_K03183_ubiquinone/menaquinone_biosynthesis_methyltransferase_[EC:2.1.1.163_2.1.1.-]	0	0	0	0	0	0	0	0	0	0	0	0	0	0	0	0	0	0	0	0	0	0	0	0	0	0	0	0	0	0	0	0	0	0	0	0	0	0	0	0	0	0	0	0	0	0	0	0	0
>lfe:LAF_1076__ubiE;_ubiquinone/menaquinone_biosynthesis_methyltransferase;_K03183_ubiquinone/menaquinone_biosynthesis_methyltransferase_[EC:2.1.1.163_2.1.1.-]	5	0	0	4	0	10	10	0	0	0	46	0	0	0	0	0	0	2	0	2	1	0	0	2	0	2	0	0	2	0	1	1	0	0	21	0	0	0	0	0	0	0	0	0	0	0	0	0	0
>tga:TGAM_1226__methyltransferase,_UbiE/COQ5_family;_K03183_ubiquinone/menaquinone_biosynthesis_methyltransferase_[EC:2.1.1.163_2.1.1.-]	0	0	0	0	0	0	0	0	0	0	0	0	0	0	0	0	0	0	0	0	0	0	0	0	0	0	0	0	0	0	0	0	0	0	0	0	0	0	0	0	0	0	0	0	0	0	0	0	0
>gtn:GTNG_2145__ubiE;_ubiquinone/menaquinone_biosynthesis_methyltransferase;_K03183_ubiquinone/menaquinone_biosynthesis_methyltransferase_[EC:2.1.1.163_2.1.1.-]	0	0	12	0	0	0	0	0	0	0	0	0	0	0	0	0	0	0	2	0	0	0	0	0	0	0	0	0	0	1	0	3	0	0	0	4	0	11	2	0	2	12	0	0	0	0	0	4	0
EM251T6_185960_>lbr:LVIS_0067_acyl-CoA_synthetase_(AMP-forming)/AMP-acid_ligase_II;_K01911_O-succinylbenzoic_acid--CoA_ligase_[EC:6.2.1.26]	0	0	0	1	0	0	61	0	0	0	0	0	0	0	4	0	0	0	0	0	0	27	0	0	0	0	0	0	3	0	2	0	0	0	0	0	1	22	57	0	0	0	0	0	0	0	18	0	0
>bss:BSUW23_19075__menA;_1,4-dihydroxy-2-naphthoate_octaprenyltransferase;_K02548_1,4-dihydroxy-2-naphthoate_octaprenyltransferase_[EC:2.5.1.74_2.5.1.-]	0	0	0	0	0	0	0	0	0	0	0	0	0	0	0	0	0	0	0	0	0	0	0	0	0	0	0	0	0	0	0	0	0	0	0	0	0	0	0	0	0	0	0	0	0	0	0	0	0
>sdy:SDY_2457__menC;_O-succinylbenzoate_synthase;_K02549_O-succinylbenzoate_synthase_[EC:4.2.1.113]	0	0	0	0	0	0	0	0	0	0	15	4	0	0	0	0	0	0	0	0	0	26	2	0	5	0	0	0	0	1	0	0	0	0	0	15	0	0	0	0	0	0	0	0	1	0	0	0	0
>sbc:SbBS512_E2640__menC;_O-succinylbenzoate_synthase_(EC:4.2.1.-);_K02549_O-succinylbenzoate_synthase_[EC:4.2.1.113]	0	0	0	0	0	0	0	0	0	0	7	1	0	0	0	0	0	1	0	0	0	59	0	0	1	0	0	0	0	0	0	0	0	0	0	38	0	0	0	0	0	0	0	0	0	0	0	0	0
>adn:Alide_1190__UbiA_prenyltransferase;_K02548_1,4-dihydroxy-2-naphthoate_octaprenyltransferase_[EC:2.5.1.74_2.5.1.-]	3	1	1	2	0	0	1	0	0	1	0	0	0	5	0	0	0	1	0	16	0	2	4	1	1	7	0	7	2	5	0	0	0	0	1	4	0	0	0	0	2	0	1	0	1	0	3	0	1
>bsu:BSU38490__menA;_1,4-dihydroxy-2-naphthoate_octaprenyltransferase_(EC:2.5.1.-);_K02548_1,4-dihydroxy-2-naphthoate_octaprenyltransferase_[EC:2.5.1.74_2.5.1.-]	0	0	0	0	0	0	0	0	0	0	0	0	0	1	0	0	0	0	0	0	0	0	0	0	0	0	0	0	0	0	0	0	0	0	0	0	0	0	0	0	0	0	0	0	0	0	0	0	0
>ana:alr0033__menA;_1,4-dihydroxy-2-naphthoate_octaprenyltransferase;_K02548_1,4-dihydroxy-2-naphthoate_octaprenyltransferase_[EC:2.5.1.74_2.5.1.-]	0	0	0	0	0	0	0	0	0	0	0	0	0	0	0	0	0	0	0	0	0	0	0	1	0	0	0	0	0	0	0	0	0	0	0	0	0	0	0	0	0	0	0	0	0	0	0	0	0
>mxa:MXAN_3530__menA;_1,4-dihydroxy-2-naphthoate_octaprenyltransferase_(EC:2.5.1.-);_K02548_1,4-dihydroxy-2-naphthoate_octaprenyltransferase_[EC:2.5.1.74_2.5.1.-]	0	0	0	0	0	0	0	0	0	0	0	0	0	0	0	0	0	3	0	0	0	0	0	0	0	1	0	0	1	0	0	0	1	0	1	0	0	0	0	0	0	0	1	0	0	0	0	0	0
>adg:Adeg_1453__ubiquinone/menaquinone_biosynthesis_methyltransferase;_K03183_ubiquinone/menaquinone_biosynthesis_methyltransferase_[EC:2.1.1.163_2.1.1.-]	0	0	1	0	0	0	0	0	0	1	0	1	0	0	0	0	0	0	0	0	0	0	1	1	0	0	0	0	0	0	0	0	0	0	0	0	0	0	0	0	1	0	0	0	1	0	0	0	0
>bsn:BSn5_10260__1,4-dihydroxy-2-naphthoate_octaprenyltransferase;_K02548_1,4-dihydroxy-2-naphthoate_octaprenyltransferase_[EC:2.5.1.74_2.5.1.-]	0	0	0	0	0	0	0	0	0	0	0	0	0	0	0	0	0	0	0	0	1	0	0	0	0	0	0	0	0	0	0	0	0	0	0	0	0	0	0	0	0	0	0	0	0	0	0	0	0
>ssn:SSON_2322__menC;_O-succinylbenzoate_synthase;_K02549_O-succinylbenzoate_synthase_[EC:4.2.1.113]	0	0	0	0	0	0	0	0	0	0	0	0	2	0	0	0	0	0	0	0	0	22	0	0	0	0	0	4	6	0	2	0	0	0	0	8	0	0	0	0	0	0	0	0	0	0	0	0	0
>dac:Daci_5461__ubiquinone/menaquinone_biosynthesis_methyltransferase;_K03183_ubiquinone/menaquinone_biosynthesis_methyltransferase_[EC:2.1.1.163_2.1.1.-]	0	0	0	1	1	0	0	0	0	0	0	0	0	0	0	0	0	0	0	0	0	1	0	0	0	0	0	0	0	0	0	0	0	0	0	0	0	0	0	0	0	0	0	0	0	0	0	0	0
>bur:Bcep18194_A6059__ubiE;_ubiquinone/menaquinone_biosynthesis_methyltransferase_(EC:2.1.1.-);_K03183_ubiquinone/menaquinone_biosynthesis_methyltransferase_[EC:2.1.1.163_2.1.1.-]	0	0	1	0	4	0	0	0	0	0	0	0	0	0	0	0	0	1	0	0	0	0	0	0	0	0	0	0	0	0	0	0	2	0	0	0	0	0	0	0	0	0	0	0	0	0	0	0	1
>bvi:Bcep1808_2838__ubiE;_ubiquinone/menaquinone_biosynthesis_methyltransferase_(EC:2.1.1.-);_K03183_ubiquinone/menaquinone_biosynthesis_methyltransferase_[EC:2.1.1.163_2.1.1.-]	0	1	0	1	0	0	0	0	0	0	0	0	0	0	0	0	0	0	0	0	0	0	0	0	0	0	0	0	0	0	0	0	0	0	0	0	0	0	0	0	0	0	0	0	0	0	0	0	0
>del:DelCs14_1149__Ubiquinone/menaquinone_biosynthesis_methyltransferase_UbiE;_K03183_ubiquinone/menaquinone_biosynthesis_methyltransferase_[EC:2.1.1.163_2.1.1.-]	0	0	0	2	0	0	0	0	0	0	0	1	0	0	0	0	0	0	0	0	0	0	0	0	0	0	0	0	0	0	0	0	0	0	0	0	0	0	0	0	0	0	0	0	0	0	0	0	0
>seh:SeHA_C2546__menC;_O-succinylbenzoate_synthase_(EC:4.2.1.-);_K02549_O-succinylbenzoate_synthase_[EC:4.2.1.113]	0	0	0	0	0	0	0	0	0	0	0	0	0	0	0	0	0	0	0	0	0	3	0	0	0	0	0	0	0	0	0	0	0	0	0	0	0	0	0	0	0	0	0	0	0	0	0	0	0
>sec:SC2306__menC;_O-succinylbenzoate_synthase;_K02549_O-succinylbenzoate_synthase_[EC:4.2.1.113]	0	0	0	0	0	0	0	0	0	0	0	0	0	0	0	0	0	0	0	0	0	2	0	0	0	0	0	1	0	0	0	0	0	0	0	1	0	0	0	0	0	0	0	0	0	0	0	0	0
>sbo:SBO_2298__menC;_O-succinylbenzoate_synthase;_K02549_O-succinylbenzoate_synthase_[EC:4.2.1.113]	0	0	0	0	0	0	0	0	0	0	5	1	0	0	0	0	0	0	0	0	0	69	1	0	1	0	0	0	0	0	0	0	0	0	0	31	0	0	0	0	0	0	0	0	0	0	0	0	0
>see:SNSL254_A2491__menC;_O-succinylbenzoate_synthase_(EC:4.2.1.-);_K02549_O-succinylbenzoate_synthase_[EC:4.2.1.113]	0	0	0	0	0	0	0	0	0	0	0	1	0	0	0	0	0	0	0	0	0	1	0	0	0	0	0	0	0	0	0	0	0	0	0	0	0	0	0	0	0	0	0	0	0	0	0	0	0
>sei:SPC_1405__menC;_O-succinylbenzoate_synthase;_K02549_O-succinylbenzoate_synthase_[EC:4.2.1.113]	0	1	0	0	0	0	0	0	0	0	0	0	0	0	0	0	0	0	0	0	0	1	0	0	0	0	0	0	0	0	0	0	0	0	0	0	0	0	0	0	0	0	0	0	0	0	0	0	0
>wch:wcw_1025__menD3;_2-succinyl-5-enolpyruvyl-6-hydroxy-3-cyclohexene-1-carboxylate_synthase_(EC:2.2.1.9);_K02551_2-succinyl-5-enolpyruvyl-6-hydroxy-3-cyclohexene-1-carboxylate_synthase_[EC:2.2.1.9]	0	0	0	0	0	0	0	0	0	0	0	0	0	0	0	0	0	0	0	0	0	0	0	0	0	0	0	0	0	0	0	0	0	0	0	0	0	0	0	0	0	0	0	0	0	0	0	0	0
RBB54_46634_>ele:Elen_2977_isochorismate_synthase;_K02552_menaquinone-specific_isochorismate_synthase_[EC:5.4.4.2]	0	0	0	1	0	0	0	0	0	0	0	0	1	0	0	0	0	0	0	0	1	0	1	0	7	0	5	0	0	0	0	0	0	0	17	5	4	0	0	0	0	0	0	0	0	18	0	0	0
EM170T0_88867_>bth:BT_4701_2-oxoglutarate_decarboxylase_and_2-succinyl-6-hydroxy-2,4-cyclohexadiene-1-carboxylate_synthase;_K02551_2-succinyl-5-enolpyruvyl-6-hydroxy-3-cyclohexene-1-carboxylate_synthase_[EC:2.2.1.9]	24	0	0	0	0	0	0	0	0	0	0	13	3	0	0	0	0	0	0	0	0	0	0	0	0	0	1	0	0	0	0	0	0	0	0	0	0	0	0	0	0	0	0	0	0	0	0	0	0
>shi:Shel_13490__1,4-dihydroxy-2-naphthoate_octaprenyltransferase;_K02548_1,4-dihydroxy-2-naphthoate_octaprenyltransferase_[EC:2.5.1.74_2.5.1.-]	0	0	0	0	0	0	0	0	0	0	0	0	0	0	0	0	0	0	0	0	0	0	0	0	0	0	1	0	0	0	0	0	0	0	0	0	0	0	0	0	0	0	1	0	0	0	0	0	0
>mva:Mvan_1787__isochorismate_synthase;_K02361_isochorismate_synthase_[EC:5.4.4.2]	0	0	0	0	5	0	0	0	0	0	0	0	2	0	0	0	0	0	0	1	0	0	0	0	0	0	0	0	0	0	0	0	0	0	0	0	0	0	0	0	0	0	0	0	0	0	0	0	0
818_84518_>pdi:BDI_1137_naphthoate_synthase_(EC:4.1.3.36);_K01661_naphthoate_synthase_[EC:4.1.3.36]	0	1	0	0	0	0	0	0	0	0	0	0	0	0	0	0	0	0	1	0	0	0	0	0	0	0	0	0	1	1	0	0	0	0	0	0	0	0	0	0	0	0	0	0	0	0	0	0	0
EM066T6_148671_>pru:PRU_1685_menD;_2-succinyl-6-hydroxy-2,4-cyclohexadiene-1-carboxylic_acid_synthase/2-oxoglutarate_decarboxylase_(EC:4.1.1.71);_K02551_2-succinyl-5-enolpyruvyl-6-hydroxy-3-cyclohexene-1-carboxylate_synthase_[EC:2.2.1.9]	0	0	0	40	2	0	0	1	0	0	0	0	0	0	0	76	0	0	0	0	0	0	0	0	3	0	15	0	0	0	0	0	0	0	25	0	0	0	0	0	0	1	16	0	0	36	0	0	0
EM066T6_58522_>bsa:Bacsa_0280_thiamine_pyrophosphate_TPP-binding_domain-containing_protein;_K02551_2-succinyl-5-enolpyruvyl-6-hydroxy-3-cyclohexene-1-carboxylate_synthase_[EC:2.2.1.9]	0	0	0	5	0	0	0	0	0	0	2	0	0	0	0	0	0	0	0	2	0	0	0	1	0	0	0	0	0	0	0	0	0	0	0	0	0	0	0	0	0	0	0	0	0	0	0	0	0
>tcu:Tcur_2633__mandelate_racemase/muconate_lactonizing_protein;_K02549_O-succinylbenzoate_synthase_[EC:4.2.1.113]	0	0	0	0	0	0	0	2	0	0	0	0	0	0	0	0	0	0	0	0	0	0	0	0	0	0	0	1	0	1	0	1	0	0	0	0	0	0	0	0	0	0	0	0	0	0	0	0	1
EM432T6_177119_>bhl:Bache_2745_isochorismate_synthase;_K02361_isochorismate_synthase_[EC:5.4.4.2]	0	1	0	0	0	0	0	0	0	0	0	0	0	0	0	0	0	0	0	0	0	0	0	0	0	0	0	0	0	0	0	0	0	0	0	0	0	0	0	0	0	0	0	0	0	0	0	0	0
EM109T6_123213_>osp:Odosp_0150_1,4-dihydroxy-2-naphthoateoctaprenyltransferase;_K02548_1,4-dihydroxy-2-naphthoate_octaprenyltransferase_[EC:2.5.1.74_2.5.1.-]	0	0	0	0	0	0	0	0	0	0	0	0	0	0	0	0	0	0	0	0	0	0	0	0	0	0	0	0	0	0	0	0	0	0	0	0	0	0	0	0	0	0	0	0	0	0	0	0	0
357t0_44968_>bpb:bpr_I1501_AMP-binding_enzyme_(EC:6.2.1.26)	0	0	0	28	31	0	1	0	25	1	0	18	0	1	70	0	37	0	0	1	5	6	0	0	29	3	3	0	4	0	0	6	1	0	0	0	29	0	8	0	1	0	10	22	31	0	5	2	2
361T6_162919_>pdn:HMPREF9137_0103_ubiquinone/menaquinone_biosynthesis_methyltransferase_(EC:2.1.1.-);_K03183_ubiquinone/menaquinone_biosynthesis_methyltransferase_[EC:2.1.1.163_2.1.1.-]	0	0	0	0	0	0	0	0	0	0	0	0	0	0	0	0	0	0	0	0	0	0	0	0	0	0	0	0	0	0	0	0	0	0	0	0	0	0	0	0	0	0	0	0	0	0	0	0	0
>vex:VEA_004027__O-succinylbenzoic_acid--CoA_ligase_(EC:6.2.1.26)	0	0	0	0	0	0	0	0	0	0	0	0	0	0	0	0	0	0	0	0	0	0	0	0	0	0	0	0	0	0	0	0	0	0	0	0	0	0	0	0	0	0	0	0	0	0	0	0	0
301t3_191817_>ccu:Ccur_14050_isochorismate_synthase_family_protein;_K02552_menaquinone-specific_isochorismate_synthase_[EC:5.4.4.2]	0	0	0	1	0	1	0	0	0	0	0	0	0	0	0	0	0	0	0	0	0	0	0	0	5	0	1	0	0	0	0	0	0	0	0	0	0	0	0	0	0	0	0	0	0	0	0	0	0
47T6_24158_>ppn:Palpr_1529_amp-dependent_synthetase_and_ligase;_K01911_O-succinylbenzoic_acid--CoA_ligase_[EC:6.2.1.26]	0	2	0	0	1	0	0	1	0	6	0	0	0	0	0	1	0	0	0	0	0	0	0	0	2	0	0	1	0	0	0	0	0	0	0	3	0	0	0	0	0	0	0	0	0	0	0	0	0
51T6_194140_>bsa:Bacsa_2917_isochorismate_synthase;_K02361_isochorismate_synthase_[EC:5.4.4.2]	0	0	0	0	0	0	0	0	0	0	0	0	0	0	0	0	0	0	0	0	0	0	0	0	0	0	0	0	0	0	0	0	0	0	0	0	0	0	0	0	0	0	0	0	0	0	0	0	0
>lci:LCK_00953__isochorismate_synthase_(EC:5.4.4.2);_K02552_menaquinone-specific_isochorismate_synthase_[EC:5.4.4.2]	0	0	4	3	0	0	0	0	0	0	0	0	0	0	4	0	0	0	0	0	0	2	0	4	2	0	3	4	0	0	0	0	2	0	0	0	0	2	0	0	0	2	0	0	0	0	0	0	0
>mts:MTES_2349__2-succinyl-6-hydroxy-2,4-cyclohexadiene-1-carboxylate_synthase;_K02551_2-succinyl-5-enolpyruvyl-6-hydroxy-3-cyclohexene-1-carboxylate_synthase_[EC:2.2.1.9]	0	0	0	0	0	0	0	0	0	0	0	0	1	0	0	0	1	1	1	0	0	0	0	0	0	0	0	0	0	0	0	0	0	0	0	0	0	0	0	0	0	0	0	0	0	0	2	0	0
>srt:Srot_0600__AMP-dependent_synthetase_and_ligase;_K01911_O-succinylbenzoic_acid--CoA_ligase_[EC:6.2.1.26]	0	0	0	0	0	0	0	0	0	0	0	0	0	0	0	0	1	1	0	0	0	0	0	0	0	0	0	0	0	1	0	0	0	1	0	0	0	0	0	0	0	0	2	0	0	0	0	0	0
>ach:Achl_3078__AMP-dependent_synthetase_and_ligase;_K01911_O-succinylbenzoic_acid--CoA_ligase_[EC:6.2.1.26]	1	0	0	0	1	0	3	0	0	0	0	0	0	0	2	0	1	0	0	0	0	0	0	0	0	0	0	0	0	0	0	0	0	0	0	1	0	0	0	0	0	0	1	0	0	0	0	0	2
>gmc:GY4MC1_0720__2-succinyl-6-hydroxy-2,4-cyclohexadiene-1-carboxylic_acid_synthase/2-oxoglutarate_decarboxylase;_K02551_2-succinyl-5-enolpyruvyl-6-hydroxy-3-cyclohexene-1-carboxylate_synthase_[EC:2.2.1.9]	0	0	0	0	0	0	1	0	0	0	0	0	0	0	0	0	0	0	0	0	1	0	1	0	0	0	0	0	0	1	0	0	0	0	0	0	0	0	0	0	0	0	0	0	0	0	0	0	0
>dhd:Dhaf_0469__isochorismate_synthase;_K02552_menaquinone-specific_isochorismate_synthase_[EC:5.4.4.2]	0	0	0	0	0	0	0	0	0	0	0	0	0	0	0	0	0	0	0	0	0	0	0	0	0	1	0	0	0	0	0	0	0	0	0	0	0	0	0	0	0	1	0	0	0	0	0	0	0
EM432T6_287338_>bvu:BVU_2415_putative_O-succinylbenzoate--CoA_ligase;_K01911_O-succinylbenzoic_acid--CoA_ligase_[EC:6.2.1.26]	0	104	188	74	899	1021	1024	1472	1702	1724	535	1270	409	1253	1227	60	1143	703	1649	4221	528	1114	146	0	534	447	542	59	1	291	2365	1037	1427	1487	177	4202	2110	655	1413	2619	446	428	163	1490	949	510	1237	1307	1216
>mdo:100030057__similar_to_vitamin_K-dependent_gamma-glutamyl_carboxylase;_K10106_vitamin_K-dependent_gamma-carboxylase_[EC:6.4.-.-]	0	0	0	0	0	1	0	0	0	0	0	0	0	0	2	0	0	0	0	0	0	1	0	0	0	0	0	0	0	0	0	0	0	0	0	0	0	0	0	0	0	0	0	0	0	0	0	0	0
>dme:Dmel_CG13927__GC;_gamma-glutamyl_carboxylase_(EC:4.1.1.-);_K10106_vitamin_K-dependent_gamma-carboxylase_[EC:6.4.-.-]	0	0	0	0	0	0	0	0	0	0	0	0	0	0	0	0	0	0	0	0	1	0	0	0	0	0	0	0	0	0	0	0	0	0	0	0	0	0	0	0	0	0	0	0	1	0	0	0	0
>dsi:Dsim_GD13462__GD13462_gene_product_from_transcript_GD13462-RA;_K10106_vitamin_K-dependent_gamma-carboxylase_[EC:6.4.-.-]	0	0	0	0	0	0	0	0	0	0	0	0	0	0	0	0	0	0	0	0	0	0	0	0	0	0	0	0	0	0	0	0	0	0	0	0	0	0	0	0	0	0	0	0	0	0	0	0	0
>dse:Dsec_GM14197__GM14197_gene_product_from_transcript_GM14197-RA;_K10106_vitamin_K-dependent_gamma-carboxylase_[EC:6.4.-.-]	0	0	0	0	0	0	0	0	0	0	0	0	0	0	0	0	0	0	0	0	0	0	0	0	0	0	0	0	0	0	0	0	0	0	0	0	0	0	0	0	0	0	0	0	1	0	0	3	0
>sgr:SGR_2999__hypothetical_protein;_K11784_de-hypoxanthine_futalosine_synthase_[EC:1.21.-.-]	0	0	0	0	0	0	0	7	0	0	0	0	0	0	0	0	0	0	0	0	0	1	1	1	0	0	0	0	2	0	2	0	1	0	0	0	0	0	0	0	0	0	0	0	0	0	0	0	2
>vvu:VV1_3173__menaquinone-specific_isochorismate_synthase_(EC:5.4.4.2);_K02552_menaquinone-specific_isochorismate_synthase_[EC:5.4.4.2]	0	0	0	0	0	0	0	0	0	0	0	0	0	0	0	0	0	0	0	0	0	0	0	0	0	0	0	0	0	0	0	0	0	0	0	0	0	0	0	0	0	0	0	0	0	0	0	0	0
>vvm:VVM_03694__menaquinone-specific_isochorismate_synthase_(EC:5.4.4.2);_K02552_menaquinone-specific_isochorismate_synthase_[EC:5.4.4.2]	0	0	0	0	0	0	0	0	0	0	0	0	0	0	0	0	1	0	0	0	0	0	0	0	0	0	0	0	0	0	0	0	0	0	0	0	0	0	0	0	0	0	0	0	0	0	0	0	0
EM096T3_165851_>bth:BT_4704_O-succinylbenzoic_acid--CoA_ligase;_K01911_O-succinylbenzoic_acid--CoA_ligase_[EC:6.2.1.26]	7	10	24	38	211	356	7	29	1284	78	10	446	16	1125	257	6	0	29	47	748	53	130	2	71	139	17	140	8	18	32	17	7	14	6	23	31	62	9	476	344	9	44	233	15	8	4	6	379	1
>sbp:Sbal223_0179__2-succinyl-5-enolpyruvyl-6-hydroxy-3-cyclohexene-1-carboxylate_synthase;_K02551_2-succinyl-5-enolpyruvyl-6-hydroxy-3-cyclohexene-1-carboxylate_synthase_[EC:2.2.1.9]	0	0	0	0	0	0	0	0	0	0	0	0	0	0	0	0	0	0	0	0	0	0	0	0	0	0	0	0	0	0	0	0	0	0	0	0	0	0	0	0	0	0	0	0	0	0	0	0	0
>sbl:Sbal_0178__2-succinyl-5-enolpyruvyl-6-hydroxy-3-cyclohexene-1-carboxylate_synthase_(EC:4.1.1.71);_K02551_2-succinyl-5-enolpyruvyl-6-hydroxy-3-cyclohexene-1-carboxylate_synthase_[EC:2.2.1.9]	0	0	0	0	0	0	0	0	0	0	0	0	0	0	0	0	0	0	0	0	0	0	0	0	0	0	0	0	0	0	0	0	0	0	0	0	0	0	0	0	0	0	0	0	0	0	0	0	0
>aat:D11S_2018__menaquinone-specific_isochorismate_synthase;_K02552_menaquinone-specific_isochorismate_synthase_[EC:5.4.4.2]	0	0	0	0	0	0	1	0	0	0	0	0	0	0	0	0	0	0	0	0	0	0	0	0	0	0	0	0	0	0	0	0	0	0	0	0	0	0	0	0	0	0	0	0	0	0	0	0	0
>sbm:Shew185_4157__2-succinyl-5-enolpyruvyl-6-hydroxy-3-cyclohexene-1-carboxylate_synthase;_K02551_2-succinyl-5-enolpyruvyl-6-hydroxy-3-cyclohexene-1-carboxylate_synthase_[EC:2.2.1.9]	0	0	0	0	0	0	0	0	0	0	0	0	0	1	0	0	0	0	0	0	0	0	0	0	0	0	0	0	0	0	0	0	0	0	0	0	0	0	0	0	0	0	0	0	0	0	0	0	0
EM025T0_94071_>bsa:Bacsa_0280_thiamine_pyrophosphate_TPP-binding_domain-containing_protein;_K02551_2-succinyl-5-enolpyruvyl-6-hydroxy-3-cyclohexene-1-carboxylate_synthase_[EC:2.2.1.9]	0	0	0	0	0	0	0	0	0	0	0	0	0	0	0	0	0	0	0	0	0	0	0	0	0	0	0	0	0	0	0	0	0	0	0	0	0	0	0	0	0	0	0	0	0	0	0	0	0
190T0_259810_>amu:Amuc_2104_2-succinyl-6-hydroxy-2,4-cyclohexadiene-1-carboxylate_synthase_(EC:2.5.1.64);_K02551_2-succinyl-5-enolpyruvyl-6-hydroxy-3-cyclohexene-1-carboxylate_synthase_[EC:2.2.1.9]	0	0	0	0	0	0	0	0	0	0	0	0	0	0	0	0	0	0	0	0	0	0	14	0	0	2	0	0	0	0	0	0	1	0	0	0	0	0	0	0	0	0	0	0	0	0	0	0	0
110T3_198172_>pdi:BDI_1988_ubiE;_ubiquinone/menaquinone_biosynthesis_methyltransferase;_K03183_ubiquinone/menaquinone_biosynthesis_methyltransferase_[EC:2.1.1.163_2.1.1.-]	0	0	0	0	0	0	0	0	0	0	0	0	0	0	0	0	0	0	0	0	0	0	0	0	0	0	0	0	0	0	0	0	0	0	0	0	0	0	0	0	0	0	0	0	1	0	0	0	0
>mjl:Mjls_1421__isochorismate_synthase;_K02361_isochorismate_synthase_[EC:5.4.4.2]	0	0	0	1	0	0	0	0	0	0	0	0	0	0	1	0	0	0	0	0	0	0	0	0	2	1	0	1	0	1	0	1	1	0	1	0	0	0	0	0	0	0	0	0	0	0	0	0	0
18T0_156676_>bsa:Bacsa_0143_ubiquinone/menaquinone_biosynthesis_methyltransferase_UbiE;_K03183_ubiquinone/menaquinone_biosynthesis_methyltransferase_[EC:2.1.1.163_2.1.1.-]	0	0	0	0	0	0	0	0	0	0	0	0	0	0	0	0	0	0	0	0	0	0	0	0	0	0	0	0	0	0	0	0	1	0	0	0	0	0	0	0	0	0	0	0	0	0	0	0	0
>bcz:BCZK4606__menC;_N-acylamino_acid_racemase;_O-succinylbenzoate_synthase_(EC:4.2.1.-);_K02549_O-succinylbenzoate_synthase_[EC:4.2.1.113]	0	0	0	0	0	0	0	0	0	0	0	0	0	0	0	0	0	0	0	0	0	0	0	0	0	0	0	0	0	0	0	0	0	0	0	0	0	0	0	0	0	0	0	0	0	0	0	0	0
>tws:TW121__menE;_O-succinylbenzoic_acid--CoA_ligase_(EC:6.2.1.26);_K01911_O-succinylbenzoic_acid--CoA_ligase_[EC:6.2.1.26]	0	0	0	0	0	0	0	0	0	0	0	0	0	0	0	0	0	0	0	0	0	0	0	0	0	0	0	0	0	0	0	0	0	0	0	0	0	0	0	0	0	0	0	0	0	0	0	0	0
>kdi:Krodi_2153__isochorismate_synthase;_K02361_isochorismate_synthase_[EC:5.4.4.2]	0	0	0	0	1	0	0	0	0	1	0	0	0	0	0	0	0	0	0	0	0	0	0	0	0	0	0	0	0	0	0	0	0	0	0	0	0	0	0	0	0	0	0	0	0	0	0	0	0
>avr:B565_2637__isochorismate_synthase_DhbC;_K02361_isochorismate_synthase_[EC:5.4.4.2]	0	0	0	0	0	0	0	0	0	0	0	0	0	0	0	0	0	0	0	0	0	0	0	0	0	0	0	0	0	0	0	0	0	0	0	0	0	0	0	0	0	0	0	0	0	0	0	0	0
>oih:OB2713__N-acylamino_acid_racemase;_K02549_O-succinylbenzoate_synthase_[EC:4.2.1.113]	0	0	0	0	0	0	0	0	0	2	0	0	0	0	0	0	0	0	0	0	0	0	0	0	0	0	0	0	0	0	0	0	0	0	0	0	0	0	0	0	0	0	0	0	0	0	0	0	0
364t0_120400_>vpr:Vpar_0374_2-succinyl-6-hydroxy-2,4-cyclohexadiene-1-carboxylic_acid_synthase/2-oxoglutarate_decarboxylase;_K02551_2-succinyl-5-enolpyruvyl-6-hydroxy-3-cyclohexene-1-carboxylate_synthase_[EC:2.2.1.9]	0	0	0	0	0	0	0	0	0	0	0	11	0	0	2	0	0	0	0	0	0	2	0	0	0	0	0	0	0	0	0	0	0	2	1	0	0	2	2	0	1	0	0	0	0	0	0	0	0
357t0_107034_>pdi:BDI_1137_naphthoate_synthase_(EC:4.1.3.36);_K01661_naphthoate_synthase_[EC:4.1.3.36]	0	0	1	0	0	0	0	0	0	0	0	0	3	0	1	0	0	0	0	0	11	0	0	7	1	0	0	11	0	0	4	1	4	1	0	1	0	0	0	0	0	3	0	0	0	0	0	0	0
SP010_113740_>ecg:E2348C_2405_menE;_O-succinylbenzoic_acid--CoA_ligase;_K01911_O-succinylbenzoic_acid--CoA_ligase_[EC:6.2.1.26]	0	0	0	1	0	0	0	0	0	0	0	0	3	0	0	0	0	1	0	0	0	2	0	0	0	0	0	0	3	0	1	0	0	0	0	2	0	0	0	0	0	0	0	0	0	0	0	0	0
405T6_115726_>bsa:Bacsa_0143_ubiquinone/menaquinone_biosynthesis_methyltransferase_UbiE;_K03183_ubiquinone/menaquinone_biosynthesis_methyltransferase_[EC:2.1.1.163_2.1.1.-]	0	0	0	0	0	0	0	0	0	0	0	0	0	0	0	0	0	0	0	0	0	0	0	0	2	0	0	0	0	0	0	0	8	0	0	0	0	0	0	0	1	0	0	0	0	0	0	0	0
EM410T0_89875_>bth:BT_4701_2-oxoglutarate_decarboxylase_and_2-succinyl-6-hydroxy-2,4-cyclohexadiene-1-carboxylate_synthase;_K02551_2-succinyl-5-enolpyruvyl-6-hydroxy-3-cyclohexene-1-carboxylate_synthase_[EC:2.2.1.9]	0	0	0	0	0	0	0	0	1	0	0	0	0	0	0	0	0	0	0	0	0	0	0	0	0	0	0	0	0	0	0	0	0	0	0	0	0	3	0	0	0	0	0	0	0	0	0	0	0
224t3_158979_>tbe:Trebr_0443_thiamine_pyrophosphate_TPP-binding_domain-containing_protein;_K02551_2-succinyl-5-enolpyruvyl-6-hydroxy-3-cyclohexene-1-carboxylate_synthase_[EC:2.2.1.9]	0	0	0	0	0	0	0	0	0	0	0	0	0	0	0	0	0	0	0	0	0	0	0	0	12	0	0	0	0	3	0	0	0	0	0	0	0	0	0	0	0	0	0	0	0	1	0	0	0
364t0_120395_>vpr:Vpar_0377_O-succinylbenzoate-CoA_ligase;_K01911_O-succinylbenzoic_acid--CoA_ligase_[EC:6.2.1.26]	0	0	0	0	0	0	0	0	0	0	0	0	0	0	0	0	0	0	0	0	0	1	0	1	0	0	0	0	0	0	0	0	0	0	0	0	0	0	0	0	0	0	0	0	0	0	0	0	0
>sca:Sca_1394__hypothetical_protein;_K02549_O-succinylbenzoate_synthase_[EC:4.2.1.113]	0	0	0	0	0	0	0	0	0	0	0	0	0	0	0	0	0	0	0	0	0	0	0	0	0	0	0	1	0	0	0	0	1	0	0	0	0	0	0	0	0	0	0	0	0	3	0	0	0
252T3_96832_>msu:MS1794_menD;_2-succinyl-5-enolpyruvyl-6-hydroxy-3-cyclohexene-1-carboxylate_synthase_(EC:2.5.1.64_4.1.1.71);_K02551_2-succinyl-5-enolpyruvyl-6-hydroxy-3-cyclohexene-1-carboxylate_synthase_[EC:2.2.1.9]	0	0	0	0	0	0	1	0	0	0	0	0	0	0	0	1	0	0	0	2	0	0	0	0	0	0	0	0	0	1	0	0	0	0	0	0	0	3	4	0	0	0	0	0	0	0	0	0	4
EM214T0_124956_>pdn:HMPREF9137_0214_menA;_1,4-dihydroxy-2-naphthoate_octaprenyltransferase_(EC:2.5.1.74);_K02548_1,4-dihydroxy-2-naphthoate_octaprenyltransferase_[EC:2.5.1.74_2.5.1.-]	0	0	0	0	2	0	0	0	0	0	0	0	0	0	0	0	0	0	31	0	1	0	0	0	0	0	0	0	0	0	0	0	0	0	0	0	0	0	0	0	0	0	0	0	0	0	0	0	0
222T6_119322_>rmr:Rmar_2332_ubiquinone/menaquinone_biosynthesis_methyltransferase;_K03183_ubiquinone/menaquinone_biosynthesis_methyltransferase_[EC:2.1.1.163_2.1.1.-]	1	9	0	2	4	0	3	1	2	13	7	15	9	17	9	1	0	7	3	2	1	12	22	0	10	0	1	8	3	11	0	14	15	21	8	14	7	2	11	1	7	1	7	0	3	5	2	10	9
>rop:ROP_16750__menC;_O-succinylbenzoate_synthase_(EC:4.2.1.-);_K02549_O-succinylbenzoate_synthase_[EC:4.2.1.113]	0	0	0	0	1	0	1	0	0	0	0	0	4	1	0	0	0	0	0	0	0	0	0	0	0	0	0	0	0	0	0	0	2	0	1	0	1	0	0	0	1	0	0	0	0	0	0	0	0
>cya:CYA_1249__menC;_O-succinylbenzoate_synthase_(EC:4.2.1.-);_K02549_O-succinylbenzoate_synthase_[EC:4.2.1.113]	0	0	0	0	0	0	0	0	0	0	0	0	0	0	0	0	0	0	0	0	0	0	0	0	0	0	0	0	0	0	0	0	0	0	0	0	0	0	0	0	0	0	0	0	0	0	0	0	0
376T3_141373_>bpt:Bpet0482_ubiE;_ubiquinone/menaquinone_biosynthesis_methyltransferase_(EC:2.1.1.-);_K03183_ubiquinone/menaquinone_biosynthesis_methyltransferase_[EC:2.1.1.163_2.1.1.-]	0	0	0	0	0	0	0	0	0	0	0	2	0	0	0	0	0	0	0	0	0	0	0	0	0	0	0	0	0	0	6	1	0	6	0	0	0	0	0	0	0	0	0	0	0	0	0	0	0
357t0_125260_>vpr:Vpar_0472_ubiquinone/menaquinone_biosynthesis_methyltransferase;_K03183_ubiquinone/menaquinone_biosynthesis_methyltransferase_[EC:2.1.1.163_2.1.1.-]	0	0	0	0	0	6	2	0	0	0	0	1	0	0	0	0	1	0	3	0	0	0	0	0	0	0	0	0	0	0	1	0	0	0	0	0	0	0	0	0	0	0	0	0	0	0	0	0	0
100T6_103823_>tjr:TherJR_2695_O-succinylbenzoate--CoA_ligase_(EC:6.2.1.26);_K01897_long-chain_acyl-CoA_synthetase_[EC:6.2.1.3]	18	5	6	1	0	1	0	1	0	0	3	4	7	1	1	0	0	3	0	0	16	0	2	0	7	1	6	0	0	9	0	44	13	1	0	0	2	0	1	3	0	1	4	0	2	2	1	1	2
EM326_121944_>pmz:HMPREF0659_A6715_ubiquinone/menaquinone_biosynthesis_methyltransferase_(EC:2.1.1.-);_K03183_ubiquinone/menaquinone_biosynthesis_methyltransferase_[EC:2.1.1.163_2.1.1.-]	0	0	56	25	0	0	0	0	0	0	0	0	0	0	0	0	0	24	0	4	0	0	0	0	8	23	2	0	0	0	0	0	0	0	0	0	1	0	0	0	0	0	0	0	0	0	0	0	0
362T3_139670_>osp:Odosp_0974_O-succinylbenzoate--CoA_ligase_(EC:6.2.1.26)	0	0	0	0	0	0	0	0	0	0	0	0	0	0	0	0	0	0	0	0	0	0	0	1	0	0	0	0	0	0	0	0	0	0	0	0	0	0	0	0	0	0	0	1	0	0	0	0	0
>tbi:Tbis_2170__O-succinylbenzoate-CoA_synthase;_K02549_O-succinylbenzoate_synthase_[EC:4.2.1.113]	0	0	1	0	1	0	0	0	0	0	0	0	0	0	3	0	2	0	2	0	0	1	0	0	0	0	0	0	0	0	0	0	0	0	0	0	0	0	0	0	0	0	0	0	0	0	0	0	0
235t6_137797_>hif:HIBPF12800_dihydroxynaphthoic_acid_synthetase;_K01661_naphthoate_synthase_[EC:4.1.3.36]	0	0	0	0	0	0	0	0	0	0	0	0	0	0	0	1	0	0	0	1	0	0	0	0	0	0	0	0	0	1	0	0	0	0	3	0	0	1	0	0	2	0	0	10	0	0	2	0	2
>lsp:Bsph_4273__2-succinylbenzoate--CoA_ligase_(EC:6.2.1.26);_K01911_O-succinylbenzoic_acid--CoA_ligase_[EC:6.2.1.26]	0	1	0	0	0	0	1	0	0	0	0	0	0	0	4	0	0	0	0	0	0	0	0	0	0	0	0	0	0	0	0	0	0	0	0	0	0	0	0	0	0	0	0	0	0	0	0	0	1
>kra:Krad_0635__1,4-dihydroxy-2-naphthoate_octaprenyltransferase;_K02548_1,4-dihydroxy-2-naphthoate_octaprenyltransferase_[EC:2.5.1.74_2.5.1.-]	0	0	0	0	2	0	0	0	0	0	0	0	0	0	0	0	0	0	0	0	0	0	0	0	0	1	0	0	0	0	0	0	0	1	0	0	0	0	0	0	1	0	0	0	0	0	0	0	0
51T6_150268_>osp:Odosp_0385_AMP-dependent_synthetase_and_ligase;_K01911_O-succinylbenzoic_acid--CoA_ligase_[EC:6.2.1.26]	0	1	1	0	0	0	2	0	5	0	2	0	2	0	0	0	0	1	6	0	0	0	2	0	5	3	1	0	0	2	0	0	3	0	0	0	0	1	1	0	0	15	2	1	0	0	2	1	0
EM282T0_71657_>bth:BT_4702_naphthoate_synthase_(EC:4.1.3.36);_K01661_naphthoate_synthase_[EC:4.1.3.36]	0	34	2	0	0	0	1	0	1	1	2	0	0	7	3	0	0	4	0	0	0	4	10	23	4	0	0	0	0	0	3	5	3	0	0	14	0	0	0	2	2	0	0	0	1	2	0	5	0
EM283_108294_>dap:Dacet_2707_ubiquinone/menaquinone_biosynthesis_methyltransferase;_K03183_ubiquinone/menaquinone_biosynthesis_methyltransferase_[EC:2.1.1.163_2.1.1.-]	0	0	0	0	0	0	0	0	0	0	1	0	0	0	0	0	0	0	0	0	0	0	0	0	0	0	0	0	0	0	0	0	0	0	0	0	0	0	0	0	0	0	0	0	0	0	0	0	0
262t3_66435_>bth:BT_4216_ubiE;_ubiquinone/menaquinone_biosynthesis_methyltransferase;_K03183_ubiquinone/menaquinone_biosynthesis_methyltransferase_[EC:2.1.1.163_2.1.1.-]	0	0	1	1	0	0	1	0	0	2	0	2	0	0	0	0	0	0	10	0	0	2	0	0	0	1	1	0	0	0	0	0	0	0	0	0	5	0	0	1	0	0	0	0	0	0	0	0	0
EM172_60063_>ckp:ckrop_1883_ubiquinone/menaquinone_biosynthesis_methyltransferase;_K03183_ubiquinone/menaquinone_biosynthesis_methyltransferase_[EC:2.1.1.163_2.1.1.-]	0	0	5	0	0	0	0	0	0	0	0	0	0	0	0	0	0	0	0	0	0	0	0	0	0	0	0	0	0	0	0	0	0	0	0	0	0	0	0	0	0	0	0	0	8	0	0	0	0
362T3_95789_>llk:LLKF_0749_menB;_naphthoate_synthase_(EC:4.1.3.36);_K01661_naphthoate_synthase_[EC:4.1.3.36]	0	0	0	0	0	0	4	0	0	0	0	0	0	0	0	0	0	1	0	0	0	0	0	0	0	0	0	0	0	0	0	1	0	0	0	0	0	0	1	0	2	0	0	2	0	0	0	0	0
EM276T0_92415_>fte:Fluta_2364_demethylmenaquinone_methyltransferase_(EC:2.1.1.-);_K03183_ubiquinone/menaquinone_biosynthesis_methyltransferase_[EC:2.1.1.163_2.1.1.-]	0	0	0	0	0	0	0	0	0	0	0	0	0	0	0	0	0	0	0	0	0	0	0	0	0	0	0	0	0	0	0	0	0	0	0	0	0	0	0	0	0	0	0	0	0	0	0	0	0
EM013T0_72104_>pgi:PG1523_menB;_naphthoate_synthase_(EC:4.1.3.36);_K01661_naphthoate_synthase_[EC:4.1.3.36]	0	5	3	0	0	0	0	0	0	0	0	0	0	0	4	0	0	3	0	0	0	0	2	0	0	0	0	0	0	0	0	0	0	0	2	0	0	0	0	0	0	0	3	0	0	0	0	0	0
>ecp:ECP_1515__hypothetical_protein;_Provisional;_region:_PRK10106;_K13630_multiple_antibiotic_resistance_protein_MarB	0	46	0	8	0	0	0	0	0	0	149	4	19	14	3	0	0	32	2	0	3	180	0	43	25	0	1	67	145	11	14	0	10	0	0	71	4	2	0	1	1	23	0	0	1	0	0	0	0
521_72308_>bvu:BVU_2415_putative_O-succinylbenzoate--CoA_ligase;_K01911_O-succinylbenzoic_acid--CoA_ligase_[EC:6.2.1.26]	0	0	0	0	3	23	16	1	28	23	9	20	0	12	2	0	0	0	6	13	0	0	1	0	15	0	12	0	0	5	0	19	20	0	2	67	38	6	8	61	0	8	0	0	13	5	9	15	0
EM121T0_181402_>ecg:E2348C_2405_menE;_O-succinylbenzoic_acid--CoA_ligase;_K01911_O-succinylbenzoic_acid--CoA_ligase_[EC:6.2.1.26]	0	0	0	1	0	0	0	0	0	0	0	0	0	5	1	0	0	5	0	0	0	2	0	2	0	0	0	0	0	0	0	0	0	0	0	2	0	0	0	0	0	0	0	0	0	0	0	0	0
136t0_123940_>slo:Shew_1408_thiamine_pyrophosphate_binding_domain-containing_protein;_K02551_2-succinyl-5-enolpyruvyl-6-hydroxy-3-cyclohexene-1-carboxylate_synthase_[EC:2.2.1.9]	0	0	0	0	0	0	0	0	0	0	0	0	0	0	0	0	0	0	0	0	0	2	0	0	0	0	0	0	0	0	0	0	0	0	0	0	0	0	0	0	0	0	0	0	0	0	0	0	0
376T3_154736_>bth:BT_4701_2-oxoglutarate_decarboxylase_and_2-succinyl-6-hydroxy-2,4-cyclohexadiene-1-carboxylate_synthase;_K02551_2-succinyl-5-enolpyruvyl-6-hydroxy-3-cyclohexene-1-carboxylate_synthase_[EC:2.2.1.9]	0	0	0	0	1	0	0	0	0	0	0	0	0	0	0	0	0	0	0	0	0	0	0	2	0	0	0	0	2	0	0	0	0	0	0	1	0	0	0	2	0	0	0	0	0	0	0	1	0
110T3_173870_>bth:BT_4216_ubiE;_ubiquinone/menaquinone_biosynthesis_methyltransferase;_K03183_ubiquinone/menaquinone_biosynthesis_methyltransferase_[EC:2.1.1.163_2.1.1.-]	0	0	4	3	1	0	9	0	0	1	4	0	3	0	0	0	0	0	0	11	0	0	0	2	5	1	1	0	0	1	0	0	0	0	1	0	0	0	0	1	0	3	0	0	0	0	0	0	0
211t6_134254_>bsa:Bacsa_0280_thiamine_pyrophosphate_TPP-binding_domain-containing_protein;_K02551_2-succinyl-5-enolpyruvyl-6-hydroxy-3-cyclohexene-1-carboxylate_synthase_[EC:2.2.1.9]	0	1	0	0	0	0	0	0	111	0	0	0	11	0	0	0	0	0	0	0	0	0	1	0	0	0	0	0	0	13	109	0	0	0	0	0	0	0	0	0	22	0	1	0	7	0	38	0	0
70T0_132473_>bsa:Bacsa_1552_O-succinylbenzoate--CoA_ligase_(EC:6.2.1.26)	0	1	0	0	0	0	7	0	0	1	6	1	0	4	0	0	0	0	0	0	1	0	6	2	1	1	0	3	0	0	0	0	0	0	0	3	1	0	0	2	3	0	1	7	5	0	0	1	0
260T0_112033_>bth:BT_4216_ubiE;_ubiquinone/menaquinone_biosynthesis_methyltransferase;_K03183_ubiquinone/menaquinone_biosynthesis_methyltransferase_[EC:2.1.1.163_2.1.1.-]	0	0	0	2	0	0	0	0	0	2	1	4	0	0	0	0	0	0	11	0	0	2	0	0	0	0	0	0	0	1	0	0	0	0	0	1	10	0	0	1	0	0	0	0	1	0	0	0	0
146t3_162019_>slo:Shew_1408_thiamine_pyrophosphate_binding_domain-containing_protein;_K02551_2-succinyl-5-enolpyruvyl-6-hydroxy-3-cyclohexene-1-carboxylate_synthase_[EC:2.2.1.9]	0	0	0	0	0	0	0	0	0	0	0	0	0	0	0	0	0	0	0	0	0	0	0	0	0	0	0	0	0	0	0	0	0	0	0	0	0	0	0	0	0	0	0	0	0	0	0	0	0
[truncated: 7,064 more rows]
[truncated: 25 more columns]

## Sheet: TableS2
Online Supporting Material
Supplemental Table 2. Table of Vitamin K abundance values by cluster
Sample	Total Vitamin K abundance	Reads in sample
[truncated: 90 more rows]

## Sheet: TableS3
Online Supporting Material
[truncated: 90 more rows]

[truncated: 9 more sheets: TableS4, TableS5, TableS6, TableS7, TableS8, TableS9, TableS10, TableS11, TableS12]
